# Supplementary material for: Transcriptomic comparison of invasive bigheaded carps (Hypophthalmichthys nobilis and Hypophthalmichthys molitrix) and their hybrids
Source: Ecol Evol. 2016 Oct 27;6(23):8452–9. doi: 10.1002/ece3.2574 (PMC5167015; doi:10.1002/ece3.2574)
Supplement: Supplementary file 2 [file ECE3-6-8452-s002.xlsx]

## Sheet: Sheet1
Table S1. KEGG pathways for pure bigheaded and their hybrid carps
	B1		H3		H2		H4		H1		S1		S2		B2
Pathway	Seqs in Pathway	No.of enzyme	Seqs in Pathway	No.of enzyme	Seqs in Pathway	No.of enzyme	Seqs in Pathway	No.of enzyme	Seqs in Pathway	No.of enzyme	Seqs in Pathway	No.of enzyme	Seqs in Pathway	No.of enzyme	Seqs in Pathway	No.of enzyme
Purine metabolism	430	51	429	49	412	51	393	48	410	52	433	51	409	51	410	52
Pyrimidine metabolism	138	27	125	24	151	25	142	23	118	23	133	25	149	28	118	23
Arginine and proline metabolism	88	25	96	24	87	28	86	26	73	26	106	26	98	25	73	26
Glycolysis / Gluconeogenesis	78	23	85	23	103	23	86	22	102	25	132	26	93	26	102	25
Oxidative phosphorylation	77	7	76	8	84	8	103	8	74	7	115	8	93	7	74	7
Glycine, serine and threonine metabolism	96	24	188	27	86	24	104	25	100	25	83	23	89	23	100	25
Tryptophan metabolism	87	14	108	14	110	14	70	15	115	15	61	16	86	16	115	15
Alanine, aspartate and glutamate metabolism	80	18	65	17	90	18	73	19	62	19	109	18	84	18	62	19
Pyruvate metabolism	77	19	147	19	92	18	89	19	107	20	135	20	81	19	107	20
Carbon fixation pathways in prokaryotes	70	18	132	17	77	17	84	18	91	18	95	17	81	19	91	18
Thiamine metabolism	83	3	92	3	64	3	72	4	70	3	93	3	79	3	70	3
Glycerophospholipid metabolism	109	21	109	21	116	23	113	20	98	22	114	22	78	22	98	22
Aminoacyl-tRNA biosynthesis	76	22	92	21	82	20	81	20	76	18	74	18	77	21	76	18
Phosphatidylinositol signaling system	91	15	88	16	93	13	89	15	84	15	65	15	75	17	84	15
Inositol phosphate metabolism	71	17	87	17	80	16	73	18	76	17	73	17	70	19	76	17
Propanoate metabolism	55	13	108	12	65	12	57	12	72	14	102	13	70	14	72	14
Lysine degradation	52	11	95	14	70	13	61	12	87	14	62	13	67	15	87	14
Fatty acid degradation	73	12	56	12	78	12	52	12	68	13	63	13	67	13	68	13
Nicotinate and nicotinamide metabolism	59	12	51	12	55	12	50	13	70	11	44	11	66	13	70	11
Starch and sucrose metabolism	44	16	53	21	88	14	50	16	51	18	57	20	66	19	51	18
Cysteine and methionine metabolism	81	21	159	21	104	22	112	22	112	22	136	22	63	22	112	22
Glutathione metabolism	60	15	54	15	72	15	64	15	93	14	81	15	62	16	93	14
Citrate cycle (TCA cycle)	56	17	71	16	72	16	66	16	75	17	71	17	60	17	75	17
Amino sugar and nucleotide sugar metabolism	50	27	61	28	56	25	54	23	59	28	53	29	54	28	59	28
Drug metabolism - other enzymes	73	13	63	13	64	12	45	11	55	13	55	14	54	14	55	13
Arachidonic acid metabolism	58	5	63	8	78	7	47	7	50	10	50	7	53	8	50	10
One carbon pool by folate	73	12	52	12	66	12	59	13	61	12	57	12	52	14	61	12
Methane metabolism	45	13	54	14	50	13	59	13	45	13	48	13	52	14	45	13
Glycerolipid metabolism	56	13	58	14	70	13	57	13	53	14	49	15	50	15	53	14
Valine, leucine and isoleucine degradation	36	17	41	16	35	16	34	16	46	18	41	17	47	18	46	18
Phenylalanine metabolism	44	9	45	10	39	9	49	8	38	8	46	9	47	10	38	8
Aminobenzoate degradation	46	5	49	5	54	5	34	5	38	5	35	5	46	5	38	5
Drug metabolism - cytochrome P450	60	6	51	6	68	5	41	6	95	6	37	6	45	6	95	6
Pentose phosphate pathway	39	17	37	17	42	16	57	18	44	16	62	18	45	17	44	16
Metabolism of xenobiotics by cytochrome P450	54	6	49	6	69	5	39	6	80	6	38	6	44	6	80	6
T cell receptor signaling pathway	64	2	60	2	54	2	56	2	71	2	54	2	44	2	71	2
Fructose and mannose metabolism	45	17	57	18	51	16	47	16	51	17	46	17	44	17	51	17
Carbon fixation in photosynthetic organisms	48	13	46	13	43	12	70	16	42	13	52	13	41	14	42	13
Galactose metabolism	34	13	50	16	61	12	33	12	53	14	38	13	40	14	53	14
N-Glycan biosynthesis	33	9	40	8	33	9	37	11	45	11	31	11	39	12	45	11
Sphingolipid metabolism	28	15	37	16	44	14	42	16	50	15	41	14	37	15	50	15
Steroid hormone biosynthesis	44	9	56	9	56	7	36	10	37	9	36	9	37	7	37	9
Butanoate metabolism	45	14	32	13	36	14	32	14	34	14	31	15	36	15	34	14
Glyoxylate and dicarboxylate metabolism	36	17	37	15	38	17	42	18	32	17	49	18	36	18	32	17
Caffeine metabolism	62	3	58	4	62	4	33	3	51	3	33	4	35	4	51	3
mTOR signaling pathway	26	3	37	3	28	3	28	3	32	3	33	3	34	3	32	3
Various types of N-glycan biosynthesis	40	8	31	6	29	8	37	9	38	9	28	7	33	7	38	9
Retinol metabolism	34	6	31	6	70	5	39	6	28	6	25	6	32	6	28	6
Other glycan degradation	29	8	31	8	37	8	40	8	37	8	37	8	31	8	37	8
Tyrosine metabolism	34	11	30	12	32	11	31	12	32	11	39	13	31	12	32	11
beta-Alanine metabolism	33	11	23	10	38	11	28	10	20	11	28	11	31	12	20	11
Porphyrin and chlorophyll metabolism	31	14	33	16	28	13	32	14	38	12	35	15	29	15	38	12
D-Glutamine and D-glutamate metabolism	10	2	10	2	6	2	14	2	10	2	25	2	27	1	10	2
Ascorbate and aldarate metabolism	8	6	18	6	12	5	15	8	15	7	29	8	26	7	15	7
Linoleic acid metabolism	46	2	47	2	64	2	36	3	31	3	37	3	25	2	31	3
Pantothenate and CoA biosynthesis	29	8	24	8	28	7	22	7	24	8	29	9	25	8	24	8
Riboflavin metabolism	18	4	26	4	9	3	17	3	13	4	19	4	24	4	13	4
Ether lipid metabolism	41	7	39	7	46	7	39	8	34	7	34	7	22	7	34	7
Fatty acid biosynthesis	18	7	78	7	18	7	29	7	30	7	35	7	21	7	30	7
Phenylpropanoid biosynthesis	11	1	16	1	13	1	17	1	14	1	12	1	20	1	14	1
Terpenoid backbone biosynthesis	24	13	28	12	26	12	24	13	24	13	27	12	18	10	24	13
Pentose and glucuronate interconversions	11	6	15	7	18	6	18	8	17	9	17	10	18	8	17	9
Biosynthesis of unsaturated fatty acids	13	8	17	7	20	8	15	7	13	7	15	8	18	8	13	7
Streptomycin biosynthesis	17	6	16	6	18	5	15	6	20	7	14	7	17	7	20	7
Fatty acid elongation	17	8	19	7	18	8	18	7	19	7	19	8	16	8	19	7
alpha-Linolenic acid metabolism	29	4	35	4	36	5	37	5	18	5	34	5	16	4	18	5
Isoquinoline alkaloid biosynthesis	19	4	13	5	14	4	15	4	15	4	20	5	16	5	15	4
Cyanoamino acid metabolism	25	2	20	3	34	2	15	2	12	2	32	2	15	3	12	2
Histidine metabolism	12	5	19	6	17	6	12	5	26	6	20	7	14	7	26	6
Phenylalanine, tyrosine and tryptophan biosynthesis	17	4	15	4	14	4	19	6	15	4	20	4	14	4	15	4
Glycosaminoglycan degradation	10	5	15	4	16	5	17	4	20	5	16	5	13	5	20	5
Steroid biosynthesis	10	7	17	6	14	8	12	8	11	8	15	9	13	8	11	8
Geraniol degradation	12	4	13	4	11	4	15	4	16	4	12	4	11	4	16	4
Caprolactam degradation	10	3	12	3	12	4	13	3	16	3	11	3	11	4	16	3
Aflatoxin biosynthesis	10	1	65	1	7	1	14	1	15	1	21	1	11	1	15	1
Tetracycline biosynthesis	10	1	65	1	7	1	14	1	15	1	21	1	11	1	15	1
Tropane, piperidine and pyridine alkaloid biosynthesis	17	3	10	3	11	3	14	3	12	3	18	3	11	3	12	3
Folate biosynthesis	13	6	13	5	11	5	12	6	10	4	15	7	11	6	10	4
Glycosphingolipid biosynthesis - ganglio series	6	3	9	3	13	4	15	4	16	3	13	3	10	3	16	3
Primary bile acid biosynthesis	8	2	14	3	11	3	15	3	14	2	13	3	10	3	14	2
C5-Branched dibasic acid metabolism	10	2	8	2	13	2	9	2	12	2	10	2	10	2	12	2
Novobiocin biosynthesis	13	2	9	2	10	2	13	3	11	2	16	2	10	2	11	2
Synthesis and degradation of ketone bodies	20	5	12	5	8	5	8	5	9	5	9	5	10	5	9	5
Ubiquinone and other terpenoid-quinone biosynthesis	5	3	6	4	7	4	8	4	6	3	10	4	10	4	6	3
Other types of O-glycan biosynthesis	27	5	16	5	8	4	12	4	9	4	4	3	9	4	9	4
Benzoate degradation	8	3	7	3	8	3	10	3	6	3	10	3	9	3	6	3
Selenocompound metabolism	9	5	13	5	17	4	17	6	12	5	17	4	8	4	12	5
Glycosphingolipid biosynthesis - globo series	6	4	7	4	7	4	11	5	10	4	8	4	8	4	10	4
Valine, leucine and isoleucine biosynthesis	7	2	4	3	5	2	5	2	5	2	6	2	8	2	5	2
Limonene and pinene degradation	4	1	4	1	4	1	7	1	4	2	6	2	8	2	4	2
Nitrogen metabolism	7	3	5	2	11	3	11	3	14	3	11	3	7	2	14	3
Toluene degradation	7	1	9	1	6	1	10	1	12	1	9	1	7	1	12	1
Glycosaminoglycan biosynthesis - keratan sulfate	16	2	8	2	5	3	7	3	5	2	7	3	7	2	5	2
Glucosinolate biosynthesis	5	1	2	1	4	1	4	1	4	1	5	1	7	1	4	1
Steroid degradation	6	2	15	1	5	2	7	2	3	1	8	2	7	2	3	1
Glycosaminoglycan biosynthesis - heparan sulfate / heparin	11	7	10	7	10	6	6	5	11	6	5	3	6	6	11	6
Butirosin and neomycin biosynthesis	5	1	6	2	6	1	0	0	6	2	5	2	6	2	6	2
Sulfur metabolism	4	4	4	4	9	4	6	5	4	3	4	3	5	4	4	3
Glycosphingolipid biosynthesis - lacto and neolacto series	15	2	7	2	3	3	8	3	3	2	3	2	5	2	3	2
Taurine and hypotaurine metabolism	3	2	6	3	3	2	3	2	3	2	3	2	5	3	3	2
Chloroalkane and chloroalkene degradation	2	1	2	1	2	1	2	1	3	2	4	3	5	2	3	2
Mucin type O-Glycan biosynthesis	7	2	11	3	5	3	4	3	1	1	5	3	5	3	1	1
Styrene degradation	2	2	2	2	4	2	4	2	5	2	5	2	4	2	5	2
Lysine biosynthesis	1	1	2	2	2	2	3	2	5	2	2	2	4	2	5	2
Vitamin B6 metabolism	4	3	6	3	4	3	3	3	4	2	3	2	4	2	4	2
Glycosylphosphatidylinositol(GPI)-anchor biosynthesis	5	1	3	1	6	1	3	1	1	1	3	1	4	1	1	1
Glycosaminoglycan biosynthesis - chondroitin sulfate / dermatan sulfate	10	5	7	4	10	4	4	3	8	5	3	2	3	3	8	5
PI3K-Akt signaling pathway	1	1	5	1	8	1	4	1	6	1	6	1	3	1	6	1
Indole alkaloid biosynthesis	3	1	2	2	2	1	4	1	2	1	2	2	3	2	2	1
Sesquiterpenoid and triterpenoid biosynthesis	1	1	3	1	2	1	1	1	2	1	2	1	3	1	2	1
Biotin metabolism	1	4	3	4	4	5	2	5	6	6	3	5	2	4	6	6
Phosphonate and phosphinate metabolism	3	2	3	3	3	2	4	2	2	2	2	1	2	2	2	2
Polyketide sugar unit biosynthesis	3	2	1	1	2	1	4	3	2	2	3	2	2	2	2	2
Naphthalene degradation	2	1	2	1	2	1	2	1	2	1	2	1	2	1	2	1
Peptidoglycan biosynthesis	1	1	1	1	2	1	3	1	2	1	2	1	2	1	2	1
Nitrotoluene degradation	0	0	1	1	2	1	0	0	0	0	3	1	2	1	0	0
Cutin, suberine and wax biosynthesis	6	1	1	1	5	1	6	2	3	2	2	1	1	1	3	2
Lipoic acid metabolism	2	1	1	1	2	1	1	1	2	1	1	1	1	1	2	1
Betalain biosynthesis	1	1	3	2	1	1	2	1	2	1	4	2	1	1	2	1
Biosynthesis of ansamycins	2	1	2	1	2	1	5	1	1	1	3	1	1	1	1	1
Biosynthesis of vancomycin group antibiotics	2	1	0	0	0	0	1	1	1	1	2	1	1	1	1	1
Ethylbenzene degradation	1	1	1	1	1	1	1	1	1	1	1	1	1	1	1	1
D-Arginine and D-ornithine metabolism	11	1	8	1	4	1	3	1	2	1	3	1	0	0	2	1
Penicillin and cephalosporin biosynthesis	11	1	8	1	4	1	3	1	2	1	3	1	0	0	2	1
Flavone and flavonol biosynthesis	0	0	3	1	0	0	0	0	1	1	1	1	0	0	1	1
Brassinosteroid biosynthesis	0	0	0	0	0	0	1	1	0	0	1	1	0	0	0	0
Photosynthesis	0	0	0	0	0	0	1	1	0	0	0	0	0	0	0	0
