# Supplementary material for: Transcriptomic comparison of invasive bigheaded carps (Hypophthalmichthys nobilis and Hypophthalmichthys molitrix) and their hybrids
Source: Ecol Evol. 2016 Oct 27;6(23):8452–9. doi: 10.1002/ece3.2574 (PMC5167015; doi:10.1002/ece3.2574)
Supplement: Supplementary file 3 [file ECE3-6-8452-s003.xlsx]

## Sheet: bighead-silver
b2_transcripts_ID	s2_transcripts_ID	Gene_ID
b2_comp6198_c0_seq9	s2_comp8878_c0_seq49	ENSDARG00000042780
b2_comp6050_c1_seq2	s2_comp8819_c0_seq3	ENSDARG00000029146
b2_comp6223_c0_seq1	s2_comp7705_c0_seq1	ENSDARG00000022767
b2_comp3919_c0_seq1	s2_comp9154_c0_seq1	ENSDARG00000042780
b2_comp3792_c0_seq1	s2_comp8798_c0_seq1	ENSDARG00000087657
b2_comp6027_c0_seq2	s2_comp8865_c0_seq5	ENSDARG00000078512
b2_comp5611_c0_seq2	s2_comp8836_c0_seq3	ENSDARG00000019945
b2_comp3807_c0_seq1	s2_comp8670_c0_seq1	ENSDARG00000069346
b2_comp4004_c1_seq1	s2_comp8267_c0_seq1	ENSDARG00000055705
b2_comp4905_c0_seq1	s2_comp8777_c0_seq12	ENSDARG00000060687
b2_comp5351_c0_seq1	s2_comp2702_c0_seq1	ENSDARG00000015247
b2_comp6296_c0_seq1	s2_comp8848_c0_seq2	ENSDARG00000075016
b2_comp6286_c0_seq11	s2_comp8610_c0_seq1	ENSDARG00000093068
b2_comp3133_c0_seq1	s2_comp8991_c0_seq1	ENSDARG00000038424
b2_comp15177_c0_seq1	s2_comp8640_c0_seq1	ENSDARG00000052419
b2_comp3882_c0_seq1	s2_comp7533_c1_seq1	ENSDARG00000015065
b2_comp5417_c0_seq1	s2_comp7978_c0_seq1	ENSDARG00000060010
b2_comp6126_c0_seq1	s2_comp8776_c0_seq2	ENSDARG00000076270
b2_comp4254_c1_seq2	s2_comp8560_c0_seq1	ENSDARG00000079994
b2_comp6306_c2_seq1	s2_comp8935_c1_seq1	ENSDARG00000012694
b2_comp5853_c0_seq1	s2_comp8785_c0_seq1	ENSDARG00000076292
b2_comp3855_c0_seq1	s2_comp7671_c0_seq1	ENSDARG00000009582
b2_comp6173_c0_seq3	s2_comp7810_c0_seq2	ENSDARG00000006526
b2_comp6603_c0_seq1	s2_comp7897_c0_seq3	ENSDARG00000021004
b2_comp5921_c0_seq2	s2_comp8667_c0_seq2	ENSDARG00000070903
b2_comp5944_c0_seq3	s2_comp7321_c0_seq5	ENSDARG00000003789
b2_comp5093_c0_seq1	s2_comp8238_c0_seq6	ENSDARG00000056138
b2_comp5762_c0_seq4	s2_comp8735_c1_seq7	ENSDARG00000070078
b2_comp5602_c0_seq1	s2_comp8239_c0_seq1	ENSDARG00000023516
b2_comp2345_c0_seq2	s2_comp8260_c0_seq2	ENSDARG00000076815
b2_comp5647_c0_seq2	s2_comp8770_c0_seq1	ENSDARG00000068710
b2_comp9950_c0_seq1	s2_comp11867_c0_seq1	ENSDARG00000026180
b2_comp6072_c0_seq1	s2_comp8533_c0_seq1	ENSDARG00000004173
b2_comp3822_c1_seq1	s2_comp6976_c0_seq1	ENSDARG00000009830
b2_comp5987_c0_seq3	s2_comp7940_c0_seq1	ENSDARG00000073673
b2_comp5197_c0_seq1	s2_comp7268_c0_seq1	ENSDARG00000043493
b2_comp6021_c0_seq4	s2_comp8858_c0_seq1	ENSDARG00000076924
b2_comp5221_c0_seq2	s2_comp8393_c0_seq2	ENSDARG00000079235
b2_comp1736_c0_seq1	s2_comp8554_c0_seq2	ENSDARG00000000972
b2_comp5793_c0_seq2	s2_comp7905_c0_seq2	ENSDARG00000061282
b2_comp4556_c0_seq2	s2_comp8275_c0_seq2	ENSDARG00000070122
b2_comp2322_c0_seq1	s2_comp8046_c0_seq2	ENSDARG00000036442
b2_comp4690_c0_seq1	s2_comp5611_c0_seq1	ENSDARG00000077901
b2_comp5104_c0_seq2	s2_comp8681_c0_seq1	ENSDARG00000060102
b2_comp5144_c0_seq2	s2_comp8366_c1_seq1	ENSDARG00000067607
b2_comp5877_c0_seq1	s2_comp8767_c0_seq4	ENSDARG00000071062
b2_comp6380_c0_seq1	s2_comp6158_c0_seq1	ENSDARG00000010312
b2_comp14641_c0_seq1	s2_comp6022_c0_seq1	ENSDARG00000044625
b2_comp3918_c0_seq2	s2_comp8573_c0_seq9	ENSDARG00000013050
b2_comp5754_c0_seq1	s2_comp8334_c0_seq2	ENSDARG00000011390
b2_comp6100_c0_seq4	s2_comp2988_c0_seq1	ENSDARG00000074705
b2_comp6120_c0_seq3	s2_comp8765_c0_seq2	ENSDARG00000078186
b2_comp4287_c0_seq2	s2_comp7741_c0_seq1	ENSDARG00000061397
b2_comp3681_c0_seq1	s2_comp8420_c0_seq2	ENSDARG00000075752
b2_comp13730_c0_seq1	s2_comp3040_c0_seq1	ENSDARG00000061131
b2_comp16073_c0_seq1	s2_comp6125_c0_seq1	ENSDARG00000058203
b2_comp10400_c0_seq1	s2_comp7543_c0_seq2	ENSDARG00000015059
b2_comp5807_c0_seq4	s2_comp8181_c0_seq1	ENSDARG00000010773
b2_comp4458_c0_seq1	s2_comp24675_c0_seq1	ENSDARG00000076233
b2_comp5902_c0_seq1	s2_comp7143_c0_seq2	ENSDARG00000010267
b2_comp15983_c0_seq1	s2_comp7778_c0_seq1	ENSDARG00000014770
b2_comp3889_c0_seq2	s2_comp8835_c0_seq1	ENSDARG00000035120
b2_comp1346_c0_seq1	s2_comp6637_c0_seq1	ENSDARG00000060415
b2_comp2211_c1_seq1	s2_comp8230_c1_seq1	ENSDARG00000021833
b2_comp1454_c0_seq1	s2_comp1890_c0_seq1	ENSDARG00000079939
b2_comp5904_c0_seq2	s2_comp6513_c0_seq1	ENSDARG00000018259
b2_comp5765_c0_seq11	s2_comp8881_c0_seq28	ENSDARG00000061736
b2_comp2331_c0_seq1	s2_comp8692_c0_seq3	ENSDARG00000094863
b2_comp3149_c0_seq1	s2_comp1990_c0_seq1	ENSDARG00000061827
b2_comp6317_c1_seq2	s2_comp8941_c0_seq8	ENSDARG00000056314
b2_comp6036_c0_seq1	s2_comp7409_c0_seq1	ENSDARG00000014031
b2_comp13575_c0_seq1	s2_comp7665_c0_seq1	ENSDARG00000034105
b2_comp5087_c0_seq3	s2_comp7647_c0_seq3	ENSDARG00000089106
b2_comp1433_c0_seq2	s2_comp6221_c0_seq3	ENSDARG00000052728
b2_comp4149_c0_seq1	s2_comp8005_c0_seq1	ENSDARG00000055240
b2_comp11107_c0_seq1	s2_comp7682_c0_seq2	ENSDARG00000056557
b2_comp3418_c0_seq1	s2_comp18643_c0_seq1	ENSDARG00000012592
b2_comp6207_c0_seq10	s2_comp8675_c0_seq3	ENSDARG00000058102
b2_comp4352_c0_seq2	s2_comp8415_c0_seq1	ENSDARG00000062511
b2_comp3795_c0_seq1	s2_comp7731_c0_seq1	ENSDARG00000003189
b2_comp4479_c0_seq1	s2_comp7856_c0_seq1	ENSDARG00000021466
b2_comp2093_c0_seq2	s2_comp3242_c0_seq1	ENSDARG00000069092
b2_comp5547_c0_seq1	s2_comp12608_c0_seq1	ENSDARG00000054213
b2_comp4439_c0_seq1	s2_comp7708_c0_seq1	ENSDARG00000045946
b2_comp2706_c0_seq1	s2_comp8566_c0_seq1	ENSDARG00000041703
b2_comp5077_c0_seq1	s2_comp8229_c0_seq2	ENSDARG00000051816
b2_comp9437_c0_seq1	s2_comp8851_c0_seq1	ENSDARG00000061804
b2_comp5639_c0_seq1	s2_comp8381_c0_seq1	ENSDARG00000038743
b2_comp2130_c0_seq1	s2_comp21014_c0_seq1	ENSDARG00000010936
b2_comp4026_c0_seq1	s2_comp8320_c0_seq1	ENSDARG00000016443
b2_comp6283_c4_seq2	s2_comp8613_c0_seq2	ENSDARG00000088143
b2_comp6136_c0_seq11	s2_comp8520_c0_seq1	ENSDARG00000079889
b2_comp5878_c0_seq1	s2_comp8231_c0_seq2	ENSDARG00000016415
b2_comp6320_c0_seq11	s2_comp8944_c0_seq11	ENSDARG00000090493
b2_comp6190_c2_seq1	s2_comp8781_c3_seq12	ENSDARG00000045516
b2_comp13306_c0_seq1	s2_comp7205_c0_seq1	ENSDARG00000061544
b2_comp5884_c0_seq1	s2_comp8826_c0_seq1	ENSDARG00000040492
b2_comp1588_c0_seq1	s2_comp6968_c0_seq2	ENSDARG00000086269
b2_comp5089_c0_seq1	s2_comp7893_c0_seq1	ENSDARG00000042071
b2_comp6267_c0_seq2	s2_comp8418_c0_seq4	ENSDARG00000074686
b2_comp2196_c0_seq1	s2_comp5265_c0_seq1	ENSDARG00000019581
b2_comp6118_c0_seq3	s2_comp3246_c0_seq1	ENSDARG00000061214
b2_comp3606_c0_seq1	s2_comp8488_c0_seq1	ENSDARG00000077004
b2_comp3361_c0_seq1	s2_comp1936_c0_seq1	ENSDARG00000026784
b2_comp4103_c0_seq1	s2_comp4420_c0_seq1	ENSDARG00000060494
b2_comp5962_c0_seq1	s2_comp6794_c1_seq1	ENSDARG00000055036
b2_comp4465_c0_seq1	s2_comp4857_c0_seq1	ENSDARG00000019000
b2_comp4842_c0_seq1	s2_comp7674_c0_seq1	ENSDARG00000026376
b2_comp2344_c0_seq1	s2_comp6826_c0_seq1	ENSDARG00000044943
b2_comp5314_c0_seq1	s2_comp7835_c0_seq1	ENSDARG00000061472
b2_comp2107_c0_seq1	s2_comp3154_c0_seq2	ENSDARG00000017180
b2_comp1436_c0_seq1	s2_comp8808_c0_seq2	ENSDARG00000078127
b2_comp5191_c0_seq1	s2_comp8465_c0_seq1	ENSDARG00000088574
b2_comp6038_c0_seq5	s2_comp8752_c0_seq2	ENSDARG00000020328
b2_comp6080_c0_seq5	s2_comp5144_c0_seq2	ENSDARG00000076595
b2_comp3026_c0_seq1	s2_comp2087_c0_seq1	ENSDARG00000006766
b2_comp4397_c0_seq1	s2_comp7752_c0_seq2	ENSDARG00000043019
b2_comp4051_c0_seq1	s2_comp8612_c0_seq1	ENSDARG00000052734
b2_comp5545_c0_seq1	s2_comp6482_c0_seq1	ENSDARG00000059701
b2_comp6001_c0_seq1	s2_comp8495_c1_seq1	ENSDARG00000057121
b2_comp6079_c0_seq1	s2_comp7358_c0_seq1	ENSDARG00000018049
b2_comp14132_c0_seq1	s2_comp25938_c0_seq1	ENSDARG00000034195
b2_comp3937_c0_seq2	s2_comp8724_c0_seq4	ENSDARG00000000002
b2_comp5717_c0_seq1	s2_comp7092_c0_seq1	ENSDARG00000074129
b2_comp6311_c1_seq2	s2_comp9100_c0_seq1	ENSDARG00000075384
b2_comp6125_c0_seq1	s2_comp6085_c0_seq3	ENSDARG00000034823
b2_comp5806_c0_seq1	s2_comp8723_c0_seq1	ENSDARG00000062501
b2_comp18091_c0_seq1	s2_comp8119_c0_seq1	ENSDARG00000018882
b2_comp6291_c1_seq5	s2_comp8891_c0_seq1	ENSDARG00000023111
b2_comp5677_c0_seq1	s2_comp2089_c0_seq1	ENSDARG00000017738
b2_comp5874_c0_seq1	s2_comp7187_c0_seq6	ENSDARG00000045749
b2_comp6676_c0_seq1	s2_comp8813_c1_seq5	ENSDARG00000002197
b2_comp20885_c0_seq1	s2_comp7951_c0_seq1	ENSDARG00000020625
b2_comp6416_c0_seq1	s2_comp8253_c0_seq1	ENSDARG00000035256
b2_comp5345_c0_seq2	s2_comp19225_c0_seq1	ENSDARG00000060197
b2_comp5899_c0_seq1	s2_comp5831_c0_seq2	ENSDARG00000036993
b2_comp4868_c0_seq3	s2_comp6568_c0_seq1	ENSDARG00000028071
b2_comp3337_c0_seq2	s2_comp3042_c0_seq1	ENSDARG00000008697
b2_comp6258_c0_seq2	s2_comp8686_c0_seq2	ENSDARG00000059333
b2_comp5919_c0_seq1	s2_comp8746_c0_seq6	ENSDARG00000008637
b2_comp4313_c0_seq1	s2_comp6905_c0_seq2	ENSDARG00000076383
b2_comp4391_c0_seq1	s2_comp8595_c0_seq2	ENSDARG00000063295
b2_comp16407_c0_seq1	s2_comp12616_c0_seq1	ENSDARG00000077536
b2_comp2004_c0_seq1	s2_comp5999_c0_seq1	ENSDARG00000014517
b2_comp5644_c0_seq1	s2_comp7528_c0_seq1	ENSDARG00000020847
b2_comp3754_c0_seq1	s2_comp7678_c0_seq1	ENSDARG00000019772
b2_comp3137_c0_seq1	s2_comp17318_c0_seq1	ENSDARG00000013880
b2_comp6259_c0_seq18	s2_comp8837_c1_seq66	ENSDARG00000086161
b2_comp2013_c0_seq1	s2_comp8268_c0_seq1	ENSDARG00000057671
b2_comp6278_c0_seq3	s2_comp8892_c0_seq2	ENSDARG00000044415
b2_comp1976_c0_seq1	s2_comp8743_c0_seq1	ENSDARG00000018989
b2_comp8519_c0_seq1	s2_comp7625_c0_seq1	ENSDARG00000021242
b2_comp2266_c0_seq1	s2_comp7506_c0_seq1	ENSDARG00000034825
b2_comp5626_c0_seq2	s2_comp8449_c0_seq6	ENSDARG00000079204
b2_comp2164_c0_seq1	s2_comp7145_c0_seq1	ENSDARG00000062909
b2_comp4060_c0_seq1	s2_comp10811_c0_seq1	ENSDARG00000059768
b2_comp6112_c0_seq2	s2_comp8581_c1_seq1	ENSDARG00000029476
b2_comp2027_c0_seq1	s2_comp7727_c0_seq2	ENSDARG00000023920
b2_comp6041_c0_seq2	s2_comp7204_c0_seq1	ENSDARG00000021945
b2_comp6227_c0_seq5	s2_comp6510_c0_seq1	ENSDARG00000074169
b2_comp1789_c0_seq1	s2_comp6046_c0_seq1	ENSDARG00000011079
b2_comp5668_c0_seq1	s2_comp2725_c0_seq1	ENSDARG00000056856
b2_comp4317_c0_seq1	s2_comp7983_c0_seq1	ENSDARG00000020625
b2_comp16937_c0_seq1	s2_comp8153_c0_seq1	ENSDARG00000073665
b2_comp5964_c0_seq5	s2_comp8859_c0_seq52	ENSDARG00000007172
b2_comp5514_c0_seq1	s2_comp7581_c0_seq1	ENSDARG00000003570
b2_comp6129_c0_seq1	s2_comp11411_c0_seq1	ENSDARG00000078866
b2_comp5879_c0_seq4	s2_comp8559_c0_seq8	ENSDARG00000004586
b2_comp11552_c0_seq1	s2_comp17908_c0_seq1	ENSDARG00000091006
b2_comp1584_c0_seq2	s2_comp13852_c0_seq1	ENSDARG00000090142
b2_comp5930_c0_seq1	s2_comp5540_c0_seq1	ENSDARG00000061737
b2_comp4283_c0_seq1	s2_comp12487_c0_seq1	ENSDARG00000060679
b2_comp14713_c0_seq1	s2_comp14203_c0_seq1	ENSDARG00000073710
b2_comp19322_c0_seq1	s2_comp25173_c0_seq1	ENSDARG00000077860
b2_comp3793_c0_seq1	s2_comp8921_c0_seq11	ENSDARG00000020008
b2_comp5822_c0_seq1	s2_comp5186_c0_seq1	ENSDARG00000041887
b2_comp17063_c0_seq1	s2_comp2628_c0_seq1	ENSDARG00000012294
b2_comp4353_c0_seq1	s2_comp6473_c0_seq2	ENSDARG00000053468
b2_comp5018_c0_seq1	s2_comp8368_c0_seq1	ENSDARG00000004055
b2_comp5426_c0_seq2	s2_comp8626_c0_seq2	ENSDARG00000019392
b2_comp2075_c0_seq1	s2_comp7586_c0_seq1	ENSDARG00000060153
b2_comp12626_c0_seq1	s2_comp8513_c0_seq1	ENSDARG00000027109
b2_comp5217_c0_seq1	s2_comp5504_c0_seq1	ENSDARG00000004581
b2_comp6188_c0_seq3	s2_comp8924_c0_seq3	ENSDARG00000058784
b2_comp6234_c0_seq1	s2_comp8088_c0_seq1	ENSDARG00000042080
b2_comp5289_c0_seq1	s2_comp7663_c0_seq1	ENSDARG00000035564
b2_comp4054_c0_seq1	s2_comp6848_c0_seq1	ENSDARG00000061355
b2_comp4237_c0_seq4	s2_comp8501_c0_seq7	ENSDARG00000059190
b2_comp4003_c0_seq1	s2_comp8616_c1_seq1	ENSDARG00000071015
b2_comp4765_c0_seq1	s2_comp8809_c1_seq2	ENSDARG00000019239
b2_comp11588_c0_seq1	s2_comp6459_c0_seq1	ENSDARG00000012709
b2_comp6304_c0_seq38	s2_comp8932_c0_seq4	ENSDARG00000020054
b2_comp2642_c0_seq1	s2_comp6347_c0_seq2	ENSDARG00000063310
b2_comp2902_c0_seq1	s2_comp7695_c0_seq1	ENSDARG00000055278
b2_comp3720_c1_seq1	s2_comp7684_c0_seq1	ENSDARG00000031855
b2_comp4459_c0_seq1	s2_comp8293_c0_seq4	ENSDARG00000086553
b2_comp5117_c0_seq3	s2_comp7395_c0_seq1	ENSDARG00000013708
b2_comp5872_c0_seq1	s2_comp8863_c0_seq3	ENSDARG00000089373
b2_comp4426_c0_seq1	s2_comp5484_c0_seq1	ENSDARG00000054201
b2_comp6163_c0_seq3	s2_comp7712_c0_seq1	ENSDARG00000061345
b2_comp5192_c0_seq1	s2_comp5560_c0_seq1	ENSDARG00000005945
b2_comp5225_c0_seq1	s2_comp2913_c0_seq1	ENSDARG00000034293
b2_comp5230_c0_seq1	s2_comp8842_c0_seq2	ENSDARG00000060715
b2_comp2430_c0_seq1	s2_comp2746_c0_seq1	ENSDARG00000014646
b2_comp6313_c0_seq2	s2_comp8928_c0_seq8	ENSDARG00000033355
b2_comp10164_c0_seq1	s2_comp2046_c0_seq1	ENSDARG00000032117
b2_comp24145_c0_seq1	s2_comp6868_c0_seq1	ENSDARG00000078969
b2_comp1798_c0_seq2	s2_comp1980_c0_seq1	ENSDARG00000011662
b2_comp4918_c0_seq1	s2_comp7989_c0_seq4	ENSDARG00000007496
b2_comp6014_c0_seq1	s2_comp8913_c2_seq2	ENSDARG00000055581
b2_comp2321_c0_seq1	s2_comp2189_c0_seq1	ENSDARG00000051921
b2_comp1893_c0_seq1	s2_comp7207_c0_seq1	ENSDARG00000060554
b2_comp5374_c0_seq2	s2_comp7886_c0_seq2	ENSDARG00000077372
b2_comp4191_c0_seq1	s2_comp7797_c0_seq2	ENSDARG00000037020
b2_comp18404_c0_seq1	s2_comp33014_c0_seq1	ENSDARG00000062164
b2_comp5838_c0_seq1	s2_comp8638_c0_seq1	ENSDARG00000073892
b2_comp4053_c0_seq1	s2_comp9249_c0_seq1	ENSDARG00000029150
b2_comp13570_c0_seq1	s2_comp2054_c0_seq1	ENSDARG00000061123
b2_comp5747_c0_seq1	s2_comp5745_c0_seq3	ENSDARG00000087596
b2_comp3324_c0_seq1	s2_comp16635_c0_seq1	ENSDARG00000055158
b2_comp4592_c0_seq1	s2_comp7344_c0_seq1	ENSDARG00000040001
b2_comp3885_c0_seq1	s2_comp8884_c0_seq1	ENSDARG00000071863
b2_comp5094_c0_seq1	s2_comp8591_c0_seq8	ENSDARG00000029168
b2_comp2828_c0_seq1	s2_comp7399_c0_seq1	ENSDARG00000042816
b2_comp11142_c0_seq1	s2_comp15130_c0_seq1	ENSDARG00000017676
b2_comp5468_c0_seq1	s2_comp12465_c0_seq1	ENSDARG00000060510
b2_comp4025_c0_seq1	s2_comp5406_c0_seq1	ENSDARG00000004078
b2_comp1462_c0_seq1	s2_comp2057_c0_seq1	ENSDARG00000058348
b2_comp5255_c0_seq2	s2_comp8540_c0_seq2	ENSDARG00000019231
b2_comp6155_c0_seq12	s2_comp6318_c0_seq1	ENSDARG00000067805
b2_comp14580_c0_seq1	s2_comp7090_c0_seq1	ENSDARG00000012499
b2_comp5897_c0_seq1	s2_comp5909_c0_seq2	ENSDARG00000028546
b2_comp3965_c0_seq2	s2_comp2673_c0_seq1	ENSDARG00000074969
b2_comp11900_c0_seq1	s2_comp5384_c0_seq2	ENSDARG00000051768
b2_comp13474_c0_seq1	s2_comp8680_c0_seq1	ENSDARG00000079257
b2_comp5731_c0_seq1	s2_comp4295_c0_seq1	ENSDARG00000004174
b2_comp4356_c0_seq2	s2_comp6051_c0_seq1	ENSDARG00000038780
b2_comp15201_c0_seq1	s2_comp18843_c0_seq1	ENSDARG00000076559
b2_comp6204_c1_seq25	s2_comp8330_c0_seq3	ENSDARG00000037943
b2_comp9712_c0_seq1	s2_comp6932_c0_seq1	ENSDARG00000010316
b2_comp2145_c0_seq1	s2_comp3172_c0_seq1	ENSDARG00000020301
b2_comp4733_c0_seq1	s2_comp8787_c0_seq4	ENSDARG00000004094
b2_comp4024_c0_seq3	s2_comp8338_c0_seq3	ENSDARG00000038865
b2_comp5791_c0_seq3	s2_comp8445_c0_seq2	ENSDARG00000059738
b2_comp11720_c0_seq1	s2_comp7565_c0_seq1	ENSDARG00000070787
b2_comp5045_c0_seq1	s2_comp6904_c0_seq1	ENSDARG00000053832
b2_comp6240_c1_seq1	s2_comp2818_c0_seq1	ENSDARG00000089722
b2_comp6297_c1_seq103	s2_comp8772_c0_seq3	ENSDARG00000004958
b2_comp1419_c0_seq2	s2_comp2404_c0_seq1	ENSDARG00000054213
b2_comp3151_c0_seq2	s2_comp6530_c0_seq1	ENSDARG00000007988
b2_comp4881_c0_seq1	s2_comp8235_c0_seq1	ENSDARG00000070029
b2_comp5154_c0_seq1	s2_comp8840_c0_seq1	ENSDARG00000043046
b2_comp5728_c0_seq1	s2_comp19490_c0_seq1	ENSDARG00000090675
b2_comp5758_c0_seq1	s2_comp6941_c0_seq1	ENSDARG00000074201
b2_comp4589_c0_seq1	s2_comp8487_c0_seq4	ENSDARG00000059604
b2_comp5066_c0_seq3	s2_comp2061_c0_seq2	ENSDARG00000008188
b2_comp15917_c0_seq1	s2_comp5048_c0_seq1	ENSDARG00000006524
b2_comp6011_c0_seq1	s2_comp5603_c0_seq1	ENSDARG00000059654
b2_comp5354_c0_seq2	s2_comp8236_c0_seq1	ENSDARG00000034710
b2_comp5449_c0_seq3	s2_comp5159_c0_seq1	ENSDARG00000057167
b2_comp14316_c0_seq1	s2_comp8107_c0_seq1	ENSDARG00000061631
b2_comp12119_c0_seq1	s2_comp8736_c0_seq1	ENSDARG00000074282
b2_comp5308_c0_seq5	s2_comp6663_c0_seq2	ENSDARG00000003513
b2_comp11693_c0_seq1	s2_comp14899_c0_seq1	ENSDARG00000075192
b2_comp4141_c0_seq1	s2_comp8097_c0_seq1	ENSDARG00000054046
b2_comp14115_c0_seq1	s2_comp6591_c0_seq1	ENSDARG00000076560
b2_comp5697_c0_seq5	s2_comp7685_c0_seq1	ENSDARG00000091816
b2_comp7387_c0_seq1	s2_comp8374_c0_seq2	ENSDARG00000059035
b2_comp6200_c0_seq9	s2_comp8550_c0_seq2	ENSDARG00000016749
b2_comp4544_c0_seq1	s2_comp7229_c0_seq2	ENSDARG00000071448
b2_comp2449_c0_seq1	s2_comp7141_c0_seq2	ENSDARG00000017762
b2_comp15284_c0_seq1	s2_comp14355_c0_seq1	ENSDARG00000054272
b2_comp3886_c0_seq1	s2_comp5854_c0_seq2	ENSDARG00000062077
b2_comp11109_c0_seq1	s2_comp6034_c0_seq1	ENSDARG00000027649
b2_comp4428_c0_seq1	s2_comp2457_c0_seq1	ENSDARG00000074955
b2_comp3342_c0_seq1	s2_comp7404_c0_seq1	ENSDARG00000005456
b2_comp14108_c0_seq1	s2_comp7666_c0_seq1	ENSDARG00000020242
b2_comp5895_c0_seq3	s2_comp8321_c0_seq2	ENSDARG00000060181
b2_comp5503_c0_seq1	s2_comp6689_c0_seq2	ENSDARG00000070394
b2_comp3781_c0_seq2	s2_comp9785_c0_seq1	ENSDARG00000014727
b2_comp5935_c0_seq2	s2_comp7027_c0_seq1	ENSDARG00000079848
b2_comp5808_c0_seq3	s2_comp5335_c0_seq1	ENSDARG00000035066
b2_comp5367_c0_seq1	s2_comp7999_c0_seq2	ENSDARG00000071478
b2_comp6196_c0_seq1	s2_comp6812_c0_seq2	ENSDARG00000068261
b2_comp16896_c0_seq1	s2_comp14740_c0_seq1	ENSDARG00000035187
b2_comp3312_c0_seq1	s2_comp8329_c0_seq1	ENSDARG00000076765
b2_comp3894_c0_seq1	s2_comp8254_c0_seq1	ENSDARG00000063626
b2_comp2117_c0_seq1	s2_comp7080_c0_seq1	ENSDARG00000016968
b2_comp5124_c0_seq1	s2_comp8725_c0_seq3	ENSDARG00000078458
b2_comp3856_c0_seq1	s2_comp11280_c0_seq1	ENSDARG00000060397
b2_comp5051_c0_seq1	s2_comp2981_c0_seq1	ENSDARG00000062553
b2_comp5524_c0_seq1	s2_comp8345_c0_seq1	ENSDARG00000030012
b2_comp3900_c0_seq1	s2_comp6792_c0_seq1	ENSDARG00000003866
b2_comp8933_c0_seq1	s2_comp3127_c0_seq1	ENSDARG00000016721
b2_comp3825_c0_seq1	s2_comp8364_c0_seq1	ENSDARG00000079687
b2_comp14725_c0_seq1	s2_comp27002_c0_seq1	ENSDARG00000075253
b2_comp16966_c0_seq1	s2_comp19432_c0_seq1	ENSDARG00000044329
b2_comp4142_c0_seq1	s2_comp15998_c0_seq1	ENSDARG00000076542
b2_comp9898_c0_seq1	s2_comp5790_c0_seq1	ENSDARG00000036778
b2_comp3200_c0_seq1	s2_comp14832_c0_seq1	ENSDARG00000063197
b2_comp5285_c0_seq1	s2_comp8778_c0_seq1	ENSDARG00000057438
b2_comp6393_c0_seq1	s2_comp2829_c0_seq1	ENSDARG00000016319
b2_comp4999_c0_seq2	s2_comp6269_c1_seq1	ENSDARG00000037403
b2_comp4363_c0_seq2	s2_comp7368_c0_seq1	ENSDARG00000034943
b2_comp4789_c0_seq1	s2_comp5345_c0_seq1	ENSDARG00000031647
b2_comp5681_c0_seq1	s2_comp8031_c0_seq2	ENSDARG00000058108
b2_comp5331_c0_seq1	s2_comp7606_c0_seq1	ENSDARG00000028982
b2_comp6216_c0_seq1	s2_comp8869_c0_seq1	ENSDARG00000016771
b2_comp5368_c0_seq2	s2_comp7828_c0_seq4	ENSDARG00000092392
b2_comp14219_c0_seq1	s2_comp2148_c0_seq2	ENSDARG00000069717
b2_comp1487_c0_seq1	s2_comp2939_c0_seq1	ENSDARG00000063126
b2_comp4061_c0_seq1	s2_comp3169_c0_seq1	ENSDARG00000007804
b2_comp6241_c0_seq1	s2_comp6714_c0_seq2	ENSDARG00000075162
b2_comp4440_c0_seq1	s2_comp2943_c0_seq1	ENSDARG00000077264
b2_comp6040_c0_seq4	s2_comp5455_c0_seq1	ENSDARG00000056691
b2_comp16901_c0_seq1	s2_comp5649_c0_seq1	ENSDARG00000054539
b2_comp6119_c0_seq8	s2_comp8514_c0_seq1	ENSDARG00000069298
b2_comp5854_c0_seq1	s2_comp7783_c0_seq1	ENSDARG00000020956
b2_comp5406_c0_seq1	s2_comp8498_c0_seq1	ENSDARG00000010641
b2_comp2387_c0_seq1	s2_comp18996_c0_seq1	ENSDARG00000015902
b2_comp5323_c0_seq1	s2_comp12701_c0_seq1	ENSDARG00000014139
b2_comp17585_c0_seq1	s2_comp2346_c0_seq1	ENSDARG00000088026
b2_comp5120_c0_seq1	s2_comp6314_c0_seq1	ENSDARG00000005927
b2_comp5885_c1_seq1	s2_comp7089_c0_seq2	ENSDARG00000002536
b2_comp3497_c0_seq1	s2_comp24094_c0_seq1	ENSDARG00000043077
b2_comp1931_c0_seq1	s2_comp3926_c0_seq1	ENSDARG00000018973
b2_comp1486_c0_seq1	s2_comp28498_c0_seq1	ENSDARG00000040001
b2_comp5108_c0_seq1	s2_comp7997_c0_seq1	ENSDARG00000015653
b2_comp6355_c0_seq1	s2_comp7728_c0_seq1	ENSDARG00000036041
b2_comp6248_c0_seq11	s2_comp7928_c0_seq2	ENSDARG00000052942
b2_comp5940_c0_seq1	s2_comp8143_c0_seq1	ENSDARG00000017444
b2_comp5741_c0_seq1	s2_comp8017_c0_seq1	ENSDARG00000057498
b2_comp6171_c0_seq1	s2_comp18684_c0_seq1	ENSDARG00000055837
b2_comp3655_c0_seq1	s2_comp8912_c0_seq1	ENSDARG00000055837
b2_comp3980_c0_seq3	s2_comp8608_c0_seq4	ENSDARG00000055837
b2_comp5115_c0_seq1	s2_comp7961_c0_seq1	ENSDARG00000036900
b2_comp14595_c0_seq1	s2_comp7406_c0_seq1	ENSDARG00000078770
b2_comp5181_c0_seq1	s2_comp2484_c0_seq1	ENSDARG00000005652
b2_comp5239_c0_seq1	s2_comp6783_c0_seq1	ENSDARG00000026048
b2_comp1888_c0_seq2	s2_comp6571_c0_seq1	ENSDARG00000044431
b2_comp6316_c0_seq10	s2_comp8934_c0_seq10	ENSDARG00000030789
b2_comp3089_c0_seq1	s2_comp5176_c0_seq1	ENSDARG00000071031
b2_comp10295_c0_seq1	s2_comp15036_c0_seq1	ENSDARG00000024928
b2_comp11561_c0_seq1	s2_comp4809_c0_seq1	ENSDARG00000016687
b2_comp6105_c0_seq1	s2_comp8120_c0_seq1	ENSDARG00000038967
b2_comp1852_c0_seq1	s2_comp6338_c0_seq1	ENSDARG00000021859
b2_comp5364_c0_seq1	s2_comp7963_c0_seq2	ENSDARG00000018491
b2_comp5194_c0_seq2	s2_comp3220_c0_seq2	ENSDARG00000038834
b2_comp6093_c0_seq3	s2_comp7024_c0_seq1	ENSDARG00000062310
b2_comp6273_c0_seq7	s2_comp8941_c1_seq1	ENSDARG00000044220
b2_comp7406_c0_seq1	s2_comp11004_c0_seq1	ENSDARG00000044619
b2_comp4152_c0_seq1	s2_comp7407_c0_seq3	ENSDARG00000061186
b2_comp5848_c0_seq3	s2_comp8515_c0_seq1	ENSDARG00000004665
b2_comp5226_c0_seq1	s2_comp3876_c0_seq1	ENSDARG00000074031
b2_comp5403_c0_seq1	s2_comp15612_c0_seq1	ENSDARG00000040248
b2_comp2437_c0_seq1	s2_comp6562_c0_seq2	ENSDARG00000061274
b2_comp17323_c0_seq1	s2_comp2670_c0_seq1	ENSDARG00000003016
b2_comp2329_c0_seq1	s2_comp6981_c0_seq1	ENSDARG00000025535
b2_comp10978_c0_seq1	s2_comp6095_c0_seq1	ENSDARG00000031560
b2_comp6257_c0_seq3	s2_comp8758_c0_seq11	ENSDARG00000052331
b2_comp4108_c0_seq2	s2_comp7037_c0_seq1	ENSDARG00000015851
b2_comp3197_c0_seq1	s2_comp8833_c0_seq1	ENSDARG00000054458
b2_comp5798_c0_seq3	s2_comp8875_c1_seq1	ENSDARG00000012656
b2_comp11396_c0_seq1	s2_comp7000_c0_seq1	ENSDARG00000061308
b2_comp2276_c0_seq1	s2_comp5367_c0_seq1	ENSDARG00000062467
b2_comp5044_c0_seq6	s2_comp6802_c0_seq6	ENSDARG00000061124
b2_comp3235_c0_seq1	s2_comp6842_c0_seq1	ENSDARG00000018961
b2_comp6254_c0_seq4	s2_comp7906_c0_seq1	ENSDARG00000038068
b2_comp3445_c0_seq1	s2_comp7088_c0_seq1	ENSDARG00000017219
b2_comp6062_c0_seq34	s2_comp8562_c0_seq4	ENSDARG00000042824
b2_comp10018_c0_seq1	s2_comp14148_c0_seq1	ENSDARG00000087950
b2_comp3924_c0_seq3	s2_comp5872_c0_seq1	ENSDARG00000037097
b2_comp5650_c0_seq1	s2_comp2931_c0_seq1	ENSDARG00000063542
b2_comp5271_c0_seq1	s2_comp3033_c0_seq1	ENSDARG00000005652
b2_comp16054_c0_seq1	s2_comp8113_c0_seq2	ENSDARG00000006092
b2_comp2388_c0_seq1	s2_comp2171_c0_seq2	ENSDARG00000061896
b2_comp8609_c0_seq1	s2_comp7767_c0_seq1	ENSDARG00000006301
b2_comp4580_c0_seq1	s2_comp13856_c0_seq1	ENSDARG00000000779
b2_comp5735_c0_seq1	s2_comp8575_c0_seq1	ENSDARG00000037655
b2_comp14085_c0_seq1	s2_comp8116_c0_seq1	ENSDARG00000006019
b2_comp1561_c0_seq1	s2_comp8257_c0_seq1	ENSDARG00000059231
b2_comp5526_c0_seq4	s2_comp7030_c1_seq2	ENSDARG00000000631
b2_comp3809_c0_seq1	s2_comp8410_c0_seq1	ENSDARG00000009081
b2_comp5007_c0_seq1	s2_comp8874_c0_seq1	ENSDARG00000077400
b2_comp6030_c0_seq3	s2_comp7925_c0_seq5	ENSDARG00000020218
b2_comp5757_c0_seq2	s2_comp8650_c0_seq1	ENSDARG00000037488
b2_comp5782_c0_seq1	s2_comp8614_c0_seq1	ENSDARG00000021433
b2_comp3724_c0_seq1	s2_comp9356_c0_seq1	ENSDARG00000041169
b2_comp5396_c0_seq1	s2_comp27266_c0_seq1	ENSDARG00000046053
b2_comp5012_c0_seq1	s2_comp1939_c0_seq1	ENSDARG00000088119
b2_comp6098_c0_seq1	s2_comp8780_c0_seq5	ENSDARG00000039677
b2_comp1965_c0_seq1	s2_comp7064_c0_seq1	ENSDARG00000059097
b2_comp4835_c0_seq1	s2_comp7766_c0_seq1	ENSDARG00000002917
b2_comp20937_c0_seq1	s2_comp31332_c0_seq1	ENSDARG00000061201
b2_comp5350_c0_seq1	s2_comp1902_c0_seq1	ENSDARG00000025703
b2_comp2756_c0_seq1	s2_comp8926_c1_seq2	ENSDARG00000019596
b2_comp5560_c0_seq2	s2_comp8897_c0_seq8	ENSDARG00000089456
b2_comp5700_c0_seq1	s2_comp13177_c0_seq1	ENSDARG00000035751
b2_comp1901_c0_seq1	s2_comp11985_c0_seq1	ENSDARG00000034181
b2_comp13617_c0_seq1	s2_comp16552_c0_seq1	ENSDARG00000018600
b2_comp2252_c0_seq1	s2_comp6373_c0_seq1	ENSDARG00000071021
b2_comp4912_c0_seq1	s2_comp7973_c0_seq1	ENSDARG00000006029
b2_comp5177_c0_seq1	s2_comp8264_c0_seq1	ENSDARG00000014717
b2_comp5410_c0_seq1	s2_comp2985_c0_seq1	ENSDARG00000057454
b2_comp2547_c0_seq1	s2_comp7082_c0_seq1	ENSDARG00000020123
b2_comp3451_c0_seq1	s2_comp7821_c0_seq3	ENSDARG00000024049
b2_comp9540_c0_seq1	s2_comp7144_c0_seq1	ENSDARG00000011564
b2_comp5060_c0_seq1	s2_comp6898_c0_seq1	ENSDARG00000015392
b2_comp1754_c0_seq1	s2_comp7929_c0_seq2	ENSDARG00000078703
b2_comp5525_c0_seq1	s2_comp2910_c0_seq1	ENSDARG00000037836
b2_comp5373_c0_seq1	s2_comp7749_c0_seq1	ENSDARG00000026842
b2_comp1573_c0_seq1	s2_comp5551_c0_seq1	ENSDARG00000053241
b2_comp5916_c0_seq1	s2_comp8886_c0_seq1	ENSDARG00000017864
b2_comp5312_c0_seq1	s2_comp2124_c0_seq1	ENSDARG00000021059
b2_comp5287_c0_seq1	s2_comp5352_c0_seq2	ENSDARG00000074827
b2_comp5632_c0_seq2	s2_comp7959_c0_seq1	ENSDARG00000063636
b2_comp12298_c0_seq1	s2_comp2532_c0_seq1	ENSDARG00000011618
b2_comp6225_c0_seq1	s2_comp7724_c0_seq1	ENSDARG00000087058
b2_comp9762_c0_seq1	s2_comp7720_c0_seq1	ENSDARG00000088003
b2_comp5237_c0_seq1	s2_comp20078_c0_seq1	ENSDARG00000038905
b2_comp4876_c0_seq4	s2_comp5774_c0_seq1	ENSDARG00000021739
b2_comp4985_c0_seq1	s2_comp6901_c0_seq2	ENSDARG00000073841
b2_comp4500_c0_seq2	s2_comp18551_c0_seq1	ENSDARG00000078461
b2_comp4834_c0_seq1	s2_comp11599_c0_seq1	ENSDARG00000043134
b2_comp6130_c0_seq1	s2_comp7562_c0_seq1	ENSDARG00000058660
b2_comp5578_c0_seq1	s2_comp2196_c0_seq1	ENSDARG00000060594
b2_comp4643_c0_seq1	s2_comp6857_c0_seq1	ENSDARG00000025269
b2_comp5706_c0_seq2	s2_comp4070_c0_seq1	ENSDARG00000078537
b2_comp5165_c0_seq1	s2_comp7589_c0_seq1	ENSDARG00000039517
b2_comp12366_c0_seq1	s2_comp22036_c0_seq1	ENSDARG00000046012
b2_comp4621_c0_seq1	s2_comp7649_c0_seq1	ENSDARG00000003938
b2_comp2740_c0_seq1	s2_comp13664_c0_seq1	ENSDARG00000025081
b2_comp3800_c0_seq1	s2_comp3646_c0_seq2	ENSDARG00000016513
b2_comp5425_c0_seq1	s2_comp7444_c0_seq1	ENSDARG00000057093
b2_comp1476_c0_seq1	s2_comp7656_c0_seq1	ENSDARG00000010194
b2_comp6260_c0_seq1	s2_comp8558_c0_seq1	ENSDARG00000009724
b2_comp5015_c0_seq1	s2_comp2242_c0_seq1	ENSDARG00000015290
b2_comp3247_c0_seq1	s2_comp6779_c0_seq3	ENSDARG00000038207
b2_comp6281_c0_seq49	s2_comp8917_c0_seq11	ENSDARG00000009754
b2_comp5324_c0_seq2	s2_comp5530_c0_seq1	ENSDARG00000061757
b2_comp5391_c0_seq1	s2_comp8694_c0_seq2	ENSDARG00000053500
b2_comp3534_c0_seq1	s2_comp8989_c0_seq1	ENSDARG00000070654
b2_comp6087_c0_seq1	s2_comp7065_c0_seq1	ENSDARG00000087227
b2_comp5254_c0_seq1	s2_comp8742_c0_seq2	ENSDARG00000058053
b2_comp2416_c0_seq1	s2_comp7976_c0_seq2	ENSDARG00000005023
b2_comp5614_c0_seq1	s2_comp8015_c0_seq1	ENSDARG00000062103
b2_comp11124_c0_seq1	s2_comp3742_c0_seq1	ENSDARG00000054771
b2_comp2194_c0_seq1	s2_comp8326_c0_seq2	ENSDARG00000078117
b2_comp1803_c0_seq1	s2_comp2146_c0_seq1	ENSDARG00000013841
b2_comp10969_c0_seq1	s2_comp8416_c0_seq1	ENSDARG00000013763
b2_comp4225_c0_seq1	s2_comp5299_c0_seq2	ENSDARG00000007603
b2_comp5000_c0_seq2	s2_comp20705_c0_seq1	ENSDARG00000091574
b2_comp2139_c0_seq1	s2_comp2932_c0_seq1	ENSDARG00000061165
b2_comp10435_c0_seq1	s2_comp6989_c0_seq1	ENSDARG00000076662
b2_comp10403_c0_seq1	s2_comp7782_c0_seq1	ENSDARG00000053215
b2_comp10966_c0_seq1	s2_comp8226_c0_seq1	ENSDARG00000018902
b2_comp4443_c0_seq2	s2_comp7996_c0_seq1	ENSDARG00000038870
b2_comp5679_c0_seq2	s2_comp7970_c0_seq2	ENSDARG00000027589
b2_comp1777_c0_seq1	s2_comp5730_c0_seq1	ENSDARG00000077935
b2_comp11437_c0_seq1	s2_comp19445_c0_seq1	ENSDARG00000011636
b2_comp1806_c0_seq1	s2_comp5641_c0_seq1	ENSDARG00000059323
b2_comp4227_c0_seq2	s2_comp8786_c1_seq33	ENSDARG00000020676
b2_comp5275_c0_seq2	s2_comp8594_c0_seq2	ENSDARG00000029011
b2_comp4456_c0_seq1	s2_comp22220_c0_seq1	ENSDARG00000014123
b2_comp8719_c0_seq1	s2_comp6508_c0_seq1	ENSDARG00000030530
b2_comp5245_c0_seq1	s2_comp10258_c0_seq1	ENSDARG00000027797
b2_comp2197_c0_seq1	s2_comp5634_c0_seq1	ENSDARG00000006729
b2_comp1379_c0_seq1	s2_comp7030_c0_seq1	ENSDARG00000070398
b2_comp6897_c0_seq1	s2_comp8357_c0_seq1	ENSDARG00000042793
b2_comp6520_c0_seq1	s2_comp8426_c0_seq1	ENSDARG00000032129
b2_comp5819_c0_seq1	s2_comp6594_c0_seq1	ENSDARG00000021257
b2_comp1802_c0_seq1	s2_comp8461_c0_seq1	ENSDARG00000057498
b2_comp2616_c0_seq1	s2_comp7891_c1_seq2	ENSDARG00000045411
b2_comp1594_c0_seq1	s2_comp6103_c0_seq1	ENSDARG00000059363
b2_comp17815_c0_seq1	s2_comp5917_c0_seq1	ENSDARG00000078041
b2_comp14776_c0_seq1	s2_comp19324_c0_seq1	ENSDARG00000061509
b2_comp10118_c0_seq1	s2_comp3325_c0_seq1	ENSDARG00000075164
b2_comp2423_c0_seq1	s2_comp12037_c0_seq1	ENSDARG00000037363
b2_comp1493_c0_seq1	s2_comp8417_c0_seq1	ENSDARG00000029639
b2_comp4482_c0_seq1	s2_comp8782_c0_seq7	ENSDARG00000016706
b2_comp4318_c0_seq1	s2_comp22384_c0_seq1	ENSDARG00000077691
b2_comp31853_c0_seq1	s2_comp37381_c0_seq1	ENSDARG00000059760
b2_comp15267_c0_seq1	s2_comp8811_c0_seq17	ENSDARG00000009209
b2_comp2249_c0_seq1	s2_comp5805_c0_seq1	ENSDARG00000074229
b2_comp3787_c0_seq2	s2_comp5661_c0_seq2	ENSDARG00000090857
b2_comp27311_c0_seq1	s2_comp25129_c0_seq1	ENSDARG00000020944
b2_comp5179_c0_seq2	s2_comp8150_c0_seq7	ENSDARG00000062157
b2_comp9523_c0_seq1	s2_comp5251_c0_seq1	ENSDARG00000042946
b2_comp18550_c0_seq1	s2_comp8690_c0_seq1	ENSDARG00000058231
b2_comp4377_c0_seq1	s2_comp7163_c0_seq1	ENSDARG00000069113
b2_comp11846_c0_seq1	s2_comp4563_c0_seq1	ENSDARG00000057702
b2_comp15720_c0_seq1	s2_comp4753_c0_seq1	ENSDARG00000029394
b2_comp7943_c0_seq1	s2_comp5249_c0_seq1	ENSDARG00000007791
b2_comp4628_c0_seq1	s2_comp3063_c0_seq1	ENSDARG00000008275
b2_comp3939_c0_seq1	s2_comp8682_c0_seq2	ENSDARG00000021439
b2_comp4277_c0_seq2	s2_comp8724_c1_seq2	ENSDARG00000003035
b2_comp3209_c0_seq1	s2_comp17933_c0_seq1	ENSDARG00000016357
b2_comp4884_c0_seq2	s2_comp3176_c0_seq1	ENSDARG00000002968
b2_comp17793_c0_seq1	s2_comp7825_c0_seq1	ENSDARG00000078929
b2_comp11075_c0_seq1	s2_comp2036_c0_seq1	ENSDARG00000060249
b2_comp1730_c0_seq1	s2_comp8237_c0_seq1	ENSDARG00000029476
b2_comp3863_c0_seq1	s2_comp7417_c1_seq2	ENSDARG00000057249
b2_comp5102_c0_seq1	s2_comp8337_c0_seq1	ENSDARG00000008287
b2_comp14704_c0_seq1	s2_comp17347_c0_seq1	ENSDARG00000017571
b2_comp4869_c0_seq1	s2_comp7139_c0_seq2	ENSDARG00000000837
b2_comp5546_c0_seq1	s2_comp7432_c0_seq2	ENSDARG00000010070
b2_comp10306_c0_seq1	s2_comp16798_c0_seq1	ENSDARG00000034368
b2_comp1658_c0_seq1	s2_comp6176_c0_seq1	ENSDARG00000018722
b2_comp5327_c0_seq1	s2_comp8779_c1_seq2	ENSDARG00000022418
b2_comp1780_c0_seq1	s2_comp18262_c0_seq1	ENSDARG00000017126
b2_comp5508_c0_seq2	s2_comp8167_c0_seq2	ENSDARG00000018149
b2_comp6269_c0_seq3	s2_comp7965_c0_seq1	ENSDARG00000029446
b2_comp3941_c0_seq1	s2_comp8178_c0_seq1	ENSDARG00000007671
b2_comp2451_c0_seq1	s2_comp6983_c0_seq1	ENSDARG00000030498
b2_comp5936_c0_seq1	s2_comp4883_c0_seq1	ENSDARG00000012987
b2_comp10454_c0_seq1	s2_comp10335_c0_seq1	ENSDARG00000023766
b2_comp21944_c0_seq1	s2_comp24178_c0_seq1	ENSDARG00000009868
b2_comp12734_c0_seq1	s2_comp15030_c0_seq1	ENSDARG00000013561
b2_comp12092_c0_seq1	s2_comp2953_c0_seq1	ENSDARG00000063726
b2_comp4476_c0_seq1	s2_comp5936_c0_seq1	ENSDARG00000074624
b2_comp2454_c0_seq1	s2_comp5347_c0_seq1	ENSDARG00000030743
b2_comp5726_c0_seq2	s2_comp18487_c0_seq1	ENSDARG00000032317
b2_comp6174_c1_seq1	s2_comp8866_c0_seq9	ENSDARG00000002249
b2_comp1529_c0_seq1	s2_comp6728_c0_seq1	ENSDARG00000038910
b2_comp3738_c0_seq1	s2_comp9889_c0_seq1	ENSDARG00000055388
b2_comp6276_c0_seq16	s2_comp8940_c0_seq13	ENSDARG00000011958
b2_comp15501_c0_seq1	s2_comp3604_c0_seq1	NO_MATCH_TO_ZEBRA
b2_comp5574_c0_seq1	s2_comp2998_c0_seq1	ENSDARG00000086495
b2_comp5565_c0_seq2	s2_comp8587_c0_seq1	ENSDARG00000076426
b2_comp2583_c0_seq1	s2_comp31142_c0_seq1	ENSDARG00000021048
b2_comp5513_c0_seq1	s2_comp7032_c0_seq1	ENSDARG00000037748
b2_comp5847_c0_seq2	s2_comp8807_c0_seq1	ENSDARG00000070433
b2_comp6870_c0_seq1	s2_comp8706_c0_seq1	ENSDARG00000058419
b2_comp3386_c0_seq1	s2_comp2300_c0_seq2	ENSDARG00000077383
b2_comp5390_c0_seq2	s2_comp6872_c0_seq1	ENSDARG00000010149
b2_comp3167_c0_seq1	s2_comp6398_c0_seq1	ENSDARG00000017230
b2_comp8848_c0_seq1	s2_comp22375_c0_seq1	ENSDARG00000000241
b2_comp8270_c0_seq1	s2_comp7313_c0_seq1	ENSDARG00000012194
b2_comp6800_c0_seq1	s2_comp4588_c0_seq2	ENSDARG00000055162
b2_comp18433_c0_seq1	s2_comp2163_c0_seq1	ENSDARG00000007385
b2_comp4909_c0_seq1	s2_comp2989_c0_seq1	ENSDARG00000002414
b2_comp4019_c0_seq1	s2_comp7826_c0_seq1	ENSDARG00000027464
b2_comp4743_c0_seq1	s2_comp8548_c0_seq1	ENSDARG00000019541
b2_comp6438_c0_seq1	s2_comp8998_c0_seq1	ENSDARG00000004909
b2_comp14677_c0_seq1	s2_comp14786_c0_seq1	ENSDARG00000013552
b2_comp9002_c0_seq1	s2_comp8291_c0_seq1	ENSDARG00000041569
b2_comp3991_c0_seq1	s2_comp5441_c0_seq1	ENSDARG00000020046
b2_comp5383_c0_seq1	s2_comp6071_c0_seq1	ENSDARG00000061585
b2_comp2236_c0_seq1	s2_comp2687_c0_seq2	ENSDARG00000006120
b2_comp2418_c0_seq1	s2_comp1981_c0_seq1	ENSDARG00000063005
b2_comp11555_c0_seq1	s2_comp8890_c0_seq4	ENSDARG00000018426
b2_comp5176_c0_seq1	s2_comp5248_c0_seq1	ENSDARG00000061797
b2_comp5752_c0_seq4	s2_comp8729_c0_seq1	ENSDARG00000024694
b2_comp5696_c0_seq1	s2_comp3319_c0_seq2	ENSDARG00000004470
b2_comp6294_c0_seq1	s2_comp8911_c0_seq1	ENSDARG00000059824
b2_comp1957_c0_seq1	s2_comp11971_c0_seq1	ENSDARG00000071113
b2_comp17107_c0_seq1	s2_comp3051_c0_seq1	ENSDARG00000094158
b2_comp1455_c0_seq1	s2_comp6628_c0_seq1	ENSDARG00000016173
b2_comp6055_c0_seq1	s2_comp2606_c0_seq1	ENSDARG00000009549
b2_comp12772_c0_seq1	s2_comp6200_c0_seq1	ENSDARG00000006477
b2_comp4457_c0_seq1	s2_comp2862_c0_seq1	ENSDARG00000001897
b2_comp9649_c0_seq1	s2_comp3038_c0_seq1	ENSDARG00000003811
b2_comp5638_c0_seq1	s2_comp5311_c0_seq1	ENSDARG00000073881
b2_comp3876_c0_seq1	s2_comp8060_c0_seq1	ENSDARG00000004906
b2_comp8100_c0_seq1	s2_comp4549_c0_seq1	ENSDARG00000006219
b2_comp5533_c0_seq1	s2_comp11409_c0_seq1	ENSDARG00000075434
b2_comp6195_c0_seq1	s2_comp3206_c0_seq1	ENSDARG00000035264
b2_comp3548_c0_seq1	s2_comp8278_c0_seq2	ENSDARG00000008243
b2_comp8492_c0_seq1	s2_comp8250_c0_seq1	ENSDARG00000071449
b2_comp14318_c0_seq1	s2_comp3449_c0_seq1	ENSDARG00000079731
b2_comp6053_c0_seq1	s2_comp7939_c0_seq1	ENSDARG00000067982
b2_comp16401_c0_seq1	s2_comp6342_c0_seq1	ENSDARG00000074967
b2_comp5842_c0_seq4	s2_comp25512_c0_seq1	ENSDARG00000073764
b2_comp5905_c0_seq2	s2_comp11893_c0_seq1	ENSDARG00000012776
b2_comp5454_c0_seq1	s2_comp8085_c0_seq2	ENSDARG00000044804
b2_comp3248_c0_seq1	s2_comp2612_c0_seq2	ENSDARG00000017891
b2_comp2204_c0_seq1	s2_comp8669_c0_seq3	ENSDARG00000053456
b2_comp6159_c0_seq2	s2_comp8541_c0_seq2	ENSDARG00000025789
b2_comp5913_c0_seq5	s2_comp8812_c0_seq5	ENSDARG00000036695
b2_comp10935_c0_seq1	s2_comp2491_c0_seq1	ENSDARG00000044669
b2_comp1935_c0_seq1	s2_comp7480_c0_seq3	ENSDARG00000024295
b2_comp9140_c0_seq1	s2_comp15357_c0_seq1	ENSDARG00000012040
b2_comp14100_c0_seq1	s2_comp5355_c0_seq1	ENSDARG00000062864
b2_comp6131_c0_seq1	s2_comp8546_c0_seq1	ENSDARG00000023712
b2_comp2111_c0_seq1	s2_comp19306_c0_seq1	ENSDARG00000071259
b2_comp20601_c0_seq1	s2_comp2650_c0_seq1	ENSDARG00000038352
b2_comp6310_c1_seq8	s2_comp8919_c0_seq6	ENSDARG00000013236
b2_comp12157_c0_seq1	s2_comp2136_c0_seq1	ENSDARG00000017037
b2_comp1973_c0_seq2	s2_comp7944_c0_seq1	ENSDARG00000056771
b2_comp1848_c0_seq1	s2_comp8756_c0_seq1	ENSDARG00000056892
b2_comp2355_c0_seq1	s2_comp8435_c0_seq3	ENSDARG00000037061
b2_comp2239_c0_seq1	s2_comp7213_c0_seq1	ENSDARG00000087194
b2_comp2639_c0_seq1	s2_comp2225_c0_seq1	ENSDARG00000061735
b2_comp18157_c0_seq1	s2_comp8284_c0_seq5	ENSDARG00000058230
b2_comp3605_c0_seq1	s2_comp6438_c0_seq1	ENSDARG00000040452
b2_comp3820_c0_seq1	s2_comp8127_c0_seq3	ENSDARG00000059817
b2_comp5721_c0_seq2	s2_comp21503_c0_seq1	ENSDARG00000037708
b2_comp5429_c0_seq1	s2_comp8225_c0_seq1	ENSDARG00000042339
b2_comp6282_c1_seq27	s2_comp8601_c0_seq15	ENSDARG00000003750
b2_comp5478_c0_seq4	s2_comp7796_c0_seq3	ENSDARG00000086099
b2_comp6199_c0_seq1	s2_comp8615_c0_seq2	ENSDARG00000070973
b2_comp1439_c0_seq1	s2_comp13764_c0_seq1	ENSDARG00000006266
b2_comp4351_c0_seq1	s2_comp14365_c0_seq1	ENSDARG00000011197
b2_comp12997_c0_seq1	s2_comp7622_c0_seq1	ENSDARG00000060729
b2_comp6147_c0_seq1	s2_comp8145_c1_seq1	ENSDARG00000037919
b2_comp5419_c0_seq1	s2_comp7420_c0_seq1	ENSDARG00000008224
b2_comp1376_c0_seq1	s2_comp10385_c0_seq1	ENSDARG00000045399
b2_comp2199_c0_seq2	s2_comp2025_c0_seq2	ENSDARG00000036065
b2_comp19076_c0_seq1	s2_comp8882_c0_seq1	ENSDARG00000015564
b2_comp1952_c0_seq1	s2_comp2993_c0_seq1	ENSDARG00000025889
b2_comp1602_c0_seq1	s2_comp5577_c0_seq2	ENSDARG00000016868
b2_comp5846_c0_seq1	s2_comp7956_c0_seq1	ENSDARG00000008457
b2_comp5821_c0_seq1	s2_comp8753_c0_seq4	ENSDARG00000062897
b2_comp3833_c0_seq1	s2_comp2872_c0_seq2	ENSDARG00000004964
b2_comp6646_c0_seq1	s2_comp9553_c0_seq1	ENSDARG00000042010
b2_comp1978_c0_seq1	s2_comp8193_c1_seq1	ENSDARG00000067857
b2_comp4005_c0_seq2	s2_comp7440_c0_seq2	ENSDARG00000053485
b2_comp6150_c0_seq2	s2_comp8204_c0_seq1	ENSDARG00000063095
b2_comp6277_c0_seq1	s2_comp8902_c0_seq1	ENSDARG00000079486
b2_comp6771_c0_seq1	s2_comp8624_c0_seq1	ENSDARG00000075014
b2_comp17802_c0_seq1	s2_comp7853_c0_seq1	ENSDARG00000033802
b2_comp10090_c0_seq1	s2_comp2599_c0_seq1	ENSDARG00000013968
b2_comp4040_c0_seq1	s2_comp8523_c0_seq2	ENSDARG00000015472
b2_comp22007_c0_seq1	s2_comp22247_c0_seq1	ENSDARG00000079438
b2_comp14198_c0_seq1	s2_comp7182_c0_seq1	ENSDARG00000007421
b2_comp49195_c0_seq1	s2_comp36716_c0_seq1	ENSDARG00000062577
b2_comp12806_c0_seq1	s2_comp9706_c0_seq1	ENSDARG00000025212
b2_comp6183_c0_seq1	s2_comp8375_c0_seq1	ENSDARG00000005446
b2_comp6043_c0_seq8	s2_comp9376_c0_seq1	ENSDARG00000053068
b2_comp14936_c0_seq1	s2_comp21622_c0_seq1	ENSDARG00000012137
b2_comp10139_c0_seq1	s2_comp6758_c0_seq1	ENSDARG00000053973
b2_comp18947_c0_seq1	s2_comp8222_c0_seq1	ENSDARG00000027515
b2_comp3799_c0_seq1	s2_comp9064_c0_seq1	ENSDARG00000070043
b2_comp13333_c0_seq1	s2_comp2290_c0_seq2	ENSDARG00000015865
b2_comp4941_c0_seq1	s2_comp6786_c0_seq1	ENSDARG00000062132
b2_comp16117_c0_seq1	s2_comp26589_c0_seq1	ENSDARG00000076058
b2_comp4983_c0_seq1	s2_comp14455_c0_seq1	ENSDARG00000028087
b2_comp14031_c0_seq1	s2_comp2535_c0_seq1	ENSDARG00000052113
b2_comp5400_c0_seq1	s2_comp5657_c0_seq1	ENSDARG00000020730
b2_comp10800_c0_seq1	s2_comp3260_c0_seq1	ENSDARG00000011948
b2_comp4452_c0_seq4	s2_comp14138_c0_seq1	ENSDARG00000014159
b2_comp14103_c0_seq1	s2_comp7281_c0_seq1	ENSDARG00000037393
b2_comp6226_c0_seq1	s2_comp5321_c0_seq3	ENSDARG00000003380
b2_comp1740_c0_seq2	s2_comp6234_c1_seq1	ENSDARG00000033597
b2_comp13173_c0_seq1	s2_comp8392_c0_seq1	ENSDARG00000043260
b2_comp3827_c0_seq2	s2_comp8849_c0_seq1	ENSDARG00000070487
b2_comp5886_c0_seq1	s2_comp7704_c0_seq1	ENSDARG00000036451
b2_comp5984_c0_seq4	s2_comp8369_c0_seq6	ENSDARG00000037781
b2_comp1812_c0_seq1	s2_comp8757_c0_seq1	ENSDARG00000035909
b2_comp3785_c0_seq1	s2_comp6948_c0_seq1	ENSDARG00000027316
b2_comp24768_c0_seq1	s2_comp3124_c0_seq1	ENSDARG00000071065
b2_comp5836_c0_seq1	s2_comp3252_c1_seq1	ENSDARG00000026039
b2_comp5618_c0_seq2	s2_comp7157_c0_seq1	ENSDARG00000012340
b2_comp5303_c0_seq2	s2_comp3186_c0_seq1	ENSDARG00000076318
b2_comp10249_c0_seq1	s2_comp5409_c0_seq1	ENSDARG00000028517
b2_comp1495_c0_seq1	s2_comp1963_c0_seq2	ENSDARG00000012848
b2_comp5820_c0_seq2	s2_comp8676_c0_seq5	ENSDARG00000063036
b2_comp6127_c0_seq12	s2_comp8464_c0_seq8	ENSDARG00000004896
b2_comp5753_c0_seq1	s2_comp2192_c0_seq1	ENSDARG00000011613
b2_comp4978_c0_seq4	s2_comp8397_c0_seq6	ENSDARG00000070420
b2_comp16634_c0_seq1	s2_comp7031_c0_seq1	ENSDARG00000025094
b2_comp14008_c0_seq1	s2_comp8580_c0_seq1	ENSDARG00000045627
b2_comp3832_c0_seq1	s2_comp6450_c0_seq1	ENSDARG00000038069
b2_comp4964_c0_seq3	s2_comp7346_c0_seq1	ENSDARG00000001929
b2_comp1805_c0_seq2	s2_comp13564_c0_seq1	ENSDARG00000075536
b2_comp5562_c0_seq1	s2_comp5771_c0_seq1	ENSDARG00000012820
b2_comp9419_c0_seq1	s2_comp8379_c0_seq2	ENSDARG00000076066
b2_comp1562_c0_seq1	s2_comp5238_c0_seq1	ENSDARG00000009626
b2_comp2860_c0_seq1	s2_comp6456_c0_seq1	NO_MATCH_TO_ZEBRA
b2_comp3767_c0_seq1	s2_comp8977_c0_seq1	ENSDARG00000052515
b2_comp6064_c0_seq1	s2_comp8750_c0_seq4	ENSDARG00000069100
b2_comp14565_c0_seq1	s2_comp6104_c0_seq1	ENSDARG00000021208
b2_comp10238_c0_seq1	s2_comp8342_c0_seq1	ENSDARG00000036650
b2_comp24556_c0_seq1	s2_comp6673_c0_seq1	ENSDARG00000008100
b2_comp3629_c0_seq1	s2_comp8427_c0_seq1	ENSDARG00000045889
b2_comp10921_c0_seq1	s2_comp16867_c0_seq1	ENSDARG00000056978
b2_comp11939_c0_seq1	s2_comp17332_c0_seq2	ENSDARG00000087697
b2_comp17045_c0_seq1	s2_comp2260_c0_seq1	ENSDARG00000044094
b2_comp1800_c0_seq2	s2_comp7651_c0_seq1	ENSDARG00000086905
b2_comp3772_c0_seq1	s2_comp6943_c0_seq1	ENSDARG00000063624
b2_comp3929_c0_seq1	s2_comp8422_c0_seq1	ENSDARG00000056447
b2_comp6143_c0_seq34	s2_comp8306_c0_seq4	ENSDARG00000077037
b2_comp20373_c0_seq1	s2_comp16435_c0_seq1	ENSDARG00000021252
b2_comp16053_c0_seq1	s2_comp8555_c0_seq1	ENSDARG00000034961
b2_comp10699_c0_seq1	s2_comp5375_c0_seq1	ENSDARG00000055443
b2_comp21021_c0_seq1	s2_comp5206_c1_seq1	ENSDARG00000060120
b2_comp7646_c0_seq1	s2_comp7075_c0_seq1	ENSDARG00000002663
b2_comp10393_c0_seq1	s2_comp6008_c0_seq1	ENSDARG00000002909
b2_comp5421_c0_seq1	s2_comp7883_c0_seq1	ENSDARG00000039273
b2_comp6610_c0_seq1	s2_comp8407_c0_seq1	ENSDARG00000074684
b2_comp17164_c0_seq1	s2_comp16482_c0_seq1	ENSDARG00000069980
b2_comp1827_c0_seq1	s2_comp8373_c0_seq1	ENSDARG00000027065
b2_comp6815_c0_seq1	s2_comp3610_c0_seq1	ENSDARG00000096375
b2_comp5763_c0_seq2	s2_comp8286_c0_seq2	ENSDARG00000040346
b2_comp3591_c0_seq1	s2_comp7833_c0_seq3	ENSDARG00000059295
b2_comp5554_c0_seq2	s2_comp3633_c0_seq2	ENSDARG00000003693
b2_comp5486_c0_seq1	s2_comp7451_c0_seq1	ENSDARG00000074759
b2_comp5812_c0_seq1	s2_comp8228_c0_seq2	ENSDARG00000017494
b2_comp13450_c0_seq1	s2_comp7726_c0_seq1	ENSDARG00000015343
b2_comp4872_c0_seq2	s2_comp3486_c0_seq1	ENSDARG00000030448
b2_comp5330_c0_seq1	s2_comp7849_c0_seq1	ENSDARG00000062272
b2_comp2098_c0_seq1	s2_comp8146_c0_seq1	ENSDARG00000056331
b2_comp5432_c0_seq2	s2_comp8929_c0_seq21	ENSDARG00000010097
b2_comp4235_c0_seq1	s2_comp7083_c0_seq1	ENSDARG00000036438
b2_comp4076_c0_seq2	s2_comp7889_c0_seq1	ENSDARG00000006031
b2_comp5185_c0_seq1	s2_comp6553_c0_seq2	ENSDARG00000075132
b2_comp4238_c0_seq1	s2_comp6706_c0_seq2	ENSDARG00000067796
b2_comp1631_c0_seq1	s2_comp43114_c0_seq1	ENSDARG00000042641
b2_comp3456_c0_seq1	s2_comp2853_c0_seq1	ENSDARG00000018192
b2_comp5657_c0_seq1	s2_comp2683_c0_seq1	ENSDARG00000037064
b2_comp1904_c0_seq1	s2_comp8711_c0_seq1	ENSDARG00000052589
b2_comp4418_c0_seq1	s2_comp5662_c0_seq1	ENSDARG00000041110
b2_comp5957_c0_seq1	s2_comp4939_c0_seq1	ENSDARG00000071105
b2_comp5321_c0_seq1	s2_comp6845_c0_seq3	ENSDARG00000037177
b2_comp6787_c0_seq1	s2_comp6416_c0_seq1	ENSDARG00000010946
b2_comp5014_c0_seq1	s2_comp9052_c0_seq1	ENSDARG00000004517
b2_comp6095_c0_seq1	s2_comp4962_c0_seq1	ENSDARG00000029493
b2_comp6194_c0_seq1	s2_comp7054_c0_seq1	ENSDARG00000088581
b2_comp15887_c0_seq1	s2_comp13075_c0_seq1	ENSDARG00000013475
b2_comp17803_c0_seq1	s2_comp19024_c0_seq1	ENSDARG00000027065
b2_comp11014_c0_seq1	s2_comp10534_c0_seq1	ENSDARG00000044142
b2_comp5416_c0_seq1	s2_comp6879_c0_seq1	ENSDARG00000023394
b2_comp2014_c0_seq1	s2_comp2730_c0_seq1	ENSDARG00000056913
b2_comp11948_c0_seq1	s2_comp5381_c0_seq1	ENSDARG00000070083
b2_comp1697_c0_seq1	s2_comp4887_c0_seq1	ENSDARG00000008785
b2_comp11896_c0_seq1	s2_comp35874_c0_seq1	ENSDARG00000036040
b2_comp1593_c0_seq2	s2_comp7311_c0_seq4	ENSDARG00000079388
b2_comp5033_c0_seq3	s2_comp8176_c0_seq1	ENSDARG00000018693
b2_comp5583_c0_seq1	s2_comp10314_c0_seq1	ENSDARG00000004724
b2_comp5959_c0_seq2	s2_comp7008_c0_seq1	ENSDARG00000031150
b2_comp5114_c0_seq3	s2_comp8350_c0_seq2	ENSDARG00000063518
b2_comp2009_c0_seq1	s2_comp3221_c0_seq2	ENSDARG00000068726
b2_comp22271_c0_seq1	s2_comp4480_c0_seq1	ENSDARG00000010098
b2_comp3864_c0_seq1	s2_comp2950_c0_seq1	ENSDARG00000015427
b2_comp1516_c0_seq2	s2_comp7052_c0_seq1	ENSDARG00000018742
b2_comp21621_c0_seq1	s2_comp41481_c0_seq1	ENSDARG00000078882
b2_comp6261_c0_seq1	s2_comp2820_c2_seq1	ENSDARG00000042956
b2_comp7557_c0_seq1	s2_comp9667_c0_seq1	ENSDARG00000079688
b2_comp2374_c0_seq1	s2_comp6998_c0_seq1	ENSDARG00000075318
b2_comp4241_c0_seq1	s2_comp6453_c0_seq1	NO_MATCH_TO_ZEBRA
b2_comp5816_c0_seq8	s2_comp8421_c0_seq4	ENSDARG00000031214
b2_comp6180_c0_seq21	s2_comp8653_c0_seq3	ENSDARG00000002792
b2_comp9298_c0_seq1	s2_comp7993_c0_seq1	ENSDARG00000035544
b2_comp5922_c0_seq1	s2_comp6907_c0_seq1	ENSDARG00000070775
b2_comp3944_c0_seq2	s2_comp7872_c0_seq2	ENSDARG00000068432
b2_comp1382_c0_seq1	s2_comp2965_c0_seq1	ENSDARG00000068493
b2_comp3357_c0_seq1	s2_comp17363_c0_seq1	ENSDARG00000005578
b2_comp9048_c0_seq1	s2_comp3245_c0_seq1	ENSDARG00000095904
b2_comp1517_c0_seq1	s2_comp3229_c0_seq1	ENSDARG00000051953
b2_comp11801_c0_seq1	s2_comp5671_c0_seq1	ENSDARG00000024717
b2_comp13647_c0_seq1	s2_comp2928_c0_seq1	ENSDARG00000058666
b2_comp29072_c0_seq1	s2_comp18122_c0_seq1	ENSDARG00000077544
b2_comp1641_c1_seq1	s2_comp4772_c0_seq1	ENSDARG00000025977
b2_comp2246_c0_seq1	s2_comp5775_c0_seq1	ENSDARG00000075824
b2_comp1955_c0_seq1	s2_comp6312_c0_seq1	ENSDARG00000017874
b2_comp5667_c0_seq1	s2_comp7275_c0_seq1	ENSDARG00000003813
b2_comp4931_c0_seq1	s2_comp2529_c0_seq1	ENSDARG00000060790
b2_comp5666_c0_seq1	s2_comp8437_c0_seq2	ENSDARG00000052046
b2_comp2224_c0_seq1	s2_comp14598_c0_seq1	ENSDARG00000011312
b2_comp20831_c0_seq1	s2_comp1872_c0_seq1	ENSDARG00000011925
b2_comp1997_c0_seq2	s2_comp2031_c0_seq1	ENSDARG00000056480
b2_comp16518_c0_seq1	s2_comp4635_c0_seq1	ENSDARG00000014599
b2_comp4123_c0_seq1	s2_comp8340_c0_seq6	ENSDARG00000031046
b2_comp5880_c0_seq1	s2_comp7594_c0_seq1	ENSDARG00000017617
b2_comp12857_c0_seq1	s2_comp16476_c0_seq1	ENSDARG00000057741
b2_comp16557_c0_seq1	s2_comp12084_c0_seq1	ENSDARG00000069157
b2_comp6321_c1_seq1	s2_comp7561_c0_seq1	ENSDARG00000061789
b2_comp5600_c0_seq1	s2_comp18747_c0_seq1	ENSDARG00000062998
b2_comp5048_c0_seq1	s2_comp3801_c0_seq1	ENSDARG00000007354
b2_comp2125_c0_seq1	s2_comp7827_c0_seq1	ENSDARG00000020693
b2_comp14867_c0_seq1	s2_comp15159_c0_seq1	ENSDARG00000045886
b2_comp10410_c0_seq1	s2_comp2177_c0_seq1	ENSDARG00000053530
b2_comp22280_c0_seq1	s2_comp3393_c0_seq1	ENSDARG00000019838
b2_comp11885_c0_seq1	s2_comp12161_c0_seq1	ENSDARG00000040109
b2_comp4974_c0_seq1	s2_comp6230_c0_seq1	ENSDARG00000036967
b2_comp19446_c0_seq1	s2_comp3271_c0_seq1	NO_MATCH_TO_ZEBRA
b2_comp5112_c0_seq1	s2_comp8695_c0_seq16	ENSDARG00000086013
b2_comp16184_c0_seq1	s2_comp21019_c0_seq1	ENSDARG00000005350
b2_comp16769_c0_seq1	s2_comp8103_c0_seq2	ENSDARG00000011219
b2_comp5710_c0_seq5	s2_comp8452_c1_seq4	ENSDARG00000040650
b2_comp5960_c0_seq2	s2_comp8856_c0_seq2	ENSDARG00000018425
b2_comp2738_c0_seq1	s2_comp2720_c0_seq1	ENSDARG00000010572
b2_comp19321_c0_seq1	s2_comp8002_c0_seq1	ENSDARG00000020984
b2_comp6325_c0_seq1	s2_comp6794_c0_seq1	ENSDARG00000005754
b2_comp5724_c0_seq1	s2_comp7621_c0_seq1	ENSDARG00000069105
b2_comp6008_c0_seq4	s2_comp8396_c0_seq1	ENSDARG00000008969
b2_comp6107_c0_seq1	s2_comp8649_c0_seq2	ENSDARG00000013830
b2_comp20789_c0_seq1	s2_comp8269_c0_seq1	ENSDARG00000029381
b2_comp5097_c0_seq1	s2_comp7146_c0_seq1	ENSDARG00000018124
b2_comp5673_c0_seq3	s2_comp9307_c0_seq1	ENSDARG00000057949
b2_comp6266_c0_seq1	s2_comp8855_c0_seq1	ENSDARG00000052074
b2_comp16599_c0_seq1	s2_comp21672_c0_seq1	ENSDARG00000034883
b2_comp2369_c0_seq1	s2_comp6218_c0_seq1	ENSDARG00000042953
b2_comp6377_c0_seq1	s2_comp6232_c0_seq1	ENSDARG00000068280
b2_comp5929_c0_seq1	s2_comp7099_c0_seq5	ENSDARG00000045348
b2_comp12122_c0_seq1	s2_comp28382_c0_seq1	ENSDARG00000020143
b2_comp12420_c0_seq1	s2_comp4086_c0_seq1	ENSDARG00000031873
b2_comp20039_c0_seq1	s2_comp5994_c0_seq1	ENSDARG00000016573
b2_comp1761_c0_seq1	s2_comp7457_c0_seq1	ENSDARG00000020926
b2_comp9205_c0_seq1	s2_comp8331_c0_seq6	ENSDARG00000003235
b2_comp14672_c0_seq1	s2_comp8521_c0_seq1	ENSDARG00000045910
b2_comp3453_c0_seq1	s2_comp5475_c0_seq1	NO_MATCH_TO_ZEBRA
b2_comp3847_c0_seq1	s2_comp6840_c0_seq1	ENSDARG00000056559
b2_comp5265_c0_seq1	s2_comp8270_c0_seq2	ENSDARG00000031119
b2_comp7817_c0_seq1	s2_comp11656_c0_seq1	ENSDARG00000036776
b2_comp4545_c0_seq2	s2_comp8617_c0_seq23	ENSDARG00000035227
b2_comp4466_c0_seq1	s2_comp1881_c0_seq1	ENSDARG00000036427
b2_comp1722_c0_seq1	s2_comp6172_c0_seq1	ENSDARG00000028396
b2_comp1897_c0_seq1	s2_comp7464_c0_seq1	ENSDARG00000033586
b2_comp4649_c0_seq1	s2_comp6484_c0_seq1	ENSDARG00000043886
b2_comp4109_c0_seq1	s2_comp7927_c0_seq1	ENSDARG00000041848
b2_comp20549_c0_seq1	s2_comp18259_c0_seq1	ENSDARG00000054362
b2_comp7592_c1_seq1	s2_comp13493_c0_seq1	ENSDARG00000070625
b2_comp2927_c0_seq2	s2_comp8024_c0_seq1	ENSDARG00000091563
b2_comp4706_c0_seq1	s2_comp8126_c0_seq6	ENSDARG00000062532
b2_comp5492_c0_seq1	s2_comp7975_c1_seq2	ENSDARG00000003021
b2_comp6263_c0_seq2	s2_comp8925_c0_seq12	ENSDARG00000011740
b2_comp2251_c0_seq2	s2_comp8456_c0_seq1	ENSDARG00000053804
b2_comp7081_c0_seq1	s2_comp9730_c0_seq1	ENSDARG00000022631
b2_comp11768_c0_seq1	s2_comp6533_c0_seq1	ENSDARG00000056196
b2_comp5273_c0_seq1	s2_comp8280_c0_seq12	ENSDARG00000052816
b2_comp3095_c0_seq1	s2_comp5368_c0_seq2	ENSDARG00000033945
b2_comp5834_c0_seq1	s2_comp6446_c0_seq1	ENSDARG00000063147
b2_comp4013_c0_seq1	s2_comp7149_c0_seq4	ENSDARG00000044525
b2_comp10480_c0_seq1	s2_comp12727_c0_seq1	ENSDARG00000055620
b2_comp24464_c0_seq1	s2_comp2212_c0_seq1	ENSDARG00000052304
b2_comp13623_c0_seq1	s2_comp7349_c0_seq2	ENSDARG00000007526
b2_comp4299_c0_seq1	s2_comp6147_c0_seq1	ENSDARG00000060921
b2_comp2446_c0_seq1	s2_comp20754_c0_seq1	ENSDARG00000039343
b2_comp12539_c0_seq1	s2_comp16857_c0_seq1	ENSDARG00000017143
b2_comp3604_c0_seq2	s2_comp1865_c0_seq1	ENSDARG00000034313
b2_comp5309_c0_seq1	s2_comp7789_c1_seq1	ENSDARG00000006370
b2_comp21063_c0_seq1	s2_comp27426_c0_seq1	ENSDARG00000063358
b2_comp26640_c0_seq1	s2_comp2430_c0_seq1	ENSDARG00000039116
b2_comp5889_c0_seq3	s2_comp2856_c0_seq1	ENSDARG00000069733
b2_comp5896_c0_seq1	s2_comp5390_c0_seq2	ENSDARG00000044134
b2_comp5105_c0_seq7	s2_comp8604_c0_seq1	ENSDARG00000030872
b2_comp11009_c0_seq1	s2_comp6019_c0_seq1	ENSDARG00000021855
b2_comp2260_c0_seq1	s2_comp8047_c0_seq2	ENSDARG00000079128
b2_comp16886_c0_seq1	s2_comp1999_c0_seq1	ENSDARG00000026218
b2_comp6091_c0_seq1	s2_comp2671_c0_seq1	ENSDARG00000061216
b2_comp2990_c0_seq2	s2_comp7969_c0_seq2	ENSDARG00000017049
b2_comp4762_c0_seq1	s2_comp8159_c0_seq1	ENSDARG00000055966
b2_comp16748_c0_seq1	s2_comp32308_c0_seq1	ENSDARG00000015164
b2_comp1391_c0_seq2	s2_comp5759_c0_seq1	ENSDARG00000044073
b2_comp3879_c0_seq1	s2_comp8538_c0_seq1	ENSDARG00000062085
b2_comp6470_c0_seq1	s2_comp5965_c0_seq1	ENSDARG00000016345
b2_comp13624_c0_seq1	s2_comp1996_c0_seq1	ENSDARG00000018806
b2_comp6511_c0_seq1	s2_comp2849_c0_seq1	ENSDARG00000053831
b2_comp22901_c0_seq1	s2_comp6771_c0_seq1	ENSDARG00000034559
b2_comp2732_c0_seq1	s2_comp8834_c0_seq1	ENSDARG00000061383
b2_comp15021_c0_seq1	s2_comp5708_c0_seq1	ENSDARG00000017242
b2_comp4925_c0_seq1	s2_comp9258_c0_seq1	ENSDARG00000053439
b2_comp6236_c0_seq2	s2_comp8803_c1_seq2	ENSDARG00000009170
b2_comp8606_c0_seq1	s2_comp7535_c0_seq4	ENSDARG00000030357
b2_comp21299_c0_seq1	s2_comp7076_c0_seq2	ENSDARG00000070171
b2_comp4582_c0_seq1	s2_comp7634_c0_seq1	ENSDARG00000041554
b2_comp3213_c0_seq1	s2_comp16776_c0_seq1	ENSDARG00000062019
b2_comp35618_c0_seq1	s2_comp20041_c0_seq1	ENSDARG00000012395
b2_comp4695_c0_seq1	s2_comp13066_c0_seq1	ENSDARG00000038785
b2_comp3970_c0_seq1	s2_comp2937_c0_seq1	ENSDARG00000035330
b2_comp2310_c0_seq1	s2_comp6960_c0_seq1	ENSDARG00000027078
b2_comp4874_c0_seq1	s2_comp4905_c0_seq1	ENSDARG00000058005
b2_comp2854_c0_seq1	s2_comp8993_c0_seq1	ENSDARG00000019532
b2_comp4916_c0_seq2	s2_comp19645_c0_seq1	ENSDARG00000012399
b2_comp6145_c0_seq2	s2_comp8726_c0_seq3	ENSDARG00000069630
b2_comp7231_c0_seq1	s2_comp8251_c0_seq2	ENSDARG00000041199
b2_comp4541_c0_seq1	s2_comp19449_c0_seq1	ENSDARG00000024371
b2_comp4807_c0_seq1	s2_comp3867_c0_seq1	ENSDARG00000009106
b2_comp6060_c0_seq1	s2_comp7995_c0_seq1	ENSDARG00000074453
b2_comp10511_c0_seq1	s2_comp7401_c0_seq1	ENSDARG00000077515
b2_comp6253_c2_seq5	s2_comp8283_c0_seq1	ENSDARG00000029975
b2_comp16823_c0_seq1	s2_comp6912_c0_seq1	ENSDARG00000074126
b2_comp6921_c0_seq1	s2_comp6509_c0_seq1	ENSDARG00000095972
b2_comp12145_c0_seq1	s2_comp8130_c0_seq2	ENSDARG00000041226
b2_comp4175_c0_seq2	s2_comp6099_c0_seq1	ENSDARG00000042854
b2_comp5548_c0_seq1	s2_comp11184_c0_seq1	ENSDARG00000015805
b2_comp23224_c0_seq1	s2_comp4853_c0_seq1	ENSDARG00000012468
b2_comp4395_c0_seq1	s2_comp7946_c0_seq1	ENSDARG00000055901
b2_comp24182_c0_seq1	s2_comp15760_c0_seq1	ENSDARG00000074702
b2_comp21648_c0_seq1	s2_comp4524_c0_seq1	ENSDARG00000013794
b2_comp11629_c0_seq1	s2_comp5931_c0_seq1	ENSDARG00000015552
b2_comp6185_c0_seq1	s2_comp8784_c0_seq1	ENSDARG00000039613
b2_comp8046_c0_seq1	s2_comp8611_c0_seq1	ENSDARG00000000489
b2_comp4417_c0_seq2	s2_comp7688_c0_seq2	ENSDARG00000021669
b2_comp5691_c0_seq1	s2_comp8894_c0_seq1	ENSDARG00000037318
b2_comp6078_c2_seq2	s2_comp9428_c0_seq1	ENSDARG00000051756
b2_comp14819_c0_seq1	s2_comp2663_c0_seq1	ENSDARG00000035879
b2_comp1610_c0_seq1	s2_comp27355_c0_seq1	ENSDARG00000044365
b2_comp1835_c0_seq1	s2_comp2655_c0_seq1	ENSDARG00000076938
b2_comp1406_c0_seq2	s2_comp5323_c0_seq2	ENSDARG00000054302
b2_comp4744_c0_seq2	s2_comp8749_c0_seq1	ENSDARG00000013175
b2_comp18077_c0_seq1	s2_comp21661_c0_seq1	ENSDARG00000039211
b2_comp17705_c0_seq1	s2_comp2460_c0_seq1	ENSDARG00000021494
b2_comp11134_c0_seq1	s2_comp3262_c0_seq2	ENSDARG00000036071
b2_comp21756_c0_seq1	s2_comp2381_c0_seq1	ENSDARG00000012848
b2_comp6089_c0_seq1	s2_comp11646_c0_seq1	ENSDARG00000089310
b2_comp3891_c0_seq1	s2_comp7980_c0_seq1	ENSDARG00000023858
b2_comp20524_c0_seq1	s2_comp27075_c0_seq1	ENSDARG00000008292
b2_comp5510_c0_seq1	s2_comp10769_c0_seq1	ENSDARG00000006693
b2_comp9695_c0_seq1	s2_comp5515_c0_seq1	ENSDARG00000055737
b2_comp7308_c0_seq1	s2_comp5118_c0_seq1	ENSDARG00000068572
b2_comp1654_c0_seq1	s2_comp5756_c0_seq1	ENSDARG00000079508
b2_comp4218_c0_seq2	s2_comp7839_c0_seq2	ENSDARG00000077847
b2_comp4347_c0_seq1	s2_comp8062_c0_seq1	ENSDARG00000069313
b2_comp6388_c0_seq1	s2_comp5892_c0_seq1	ENSDARG00000038293
b2_comp6051_c0_seq1	s2_comp9033_c0_seq1	ENSDARG00000019549
b2_comp5050_c0_seq1	s2_comp7121_c0_seq1	ENSDARG00000012609
b2_comp14861_c0_seq1	s2_comp5467_c0_seq1	ENSDARG00000020850
b2_comp12487_c0_seq1	s2_comp5915_c0_seq1	ENSDARG00000078023
b2_comp2280_c0_seq1	s2_comp5733_c0_seq1	ENSDARG00000032603
b2_comp7450_c0_seq1	s2_comp8001_c0_seq2	ENSDARG00000031475
b2_comp4616_c0_seq1	s2_comp14499_c0_seq1	ENSDARG00000014230
b2_comp2218_c0_seq1	s2_comp2494_c0_seq1	ENSDARG00000062375
b2_comp15679_c0_seq1	s2_comp8837_c0_seq1	ENSDARG00000040469
b2_comp6242_c0_seq1	s2_comp8747_c1_seq1	ENSDARG00000037897
b2_comp21244_c0_seq1	s2_comp2047_c0_seq1	ENSDARG00000029692
b2_comp5487_c0_seq1	s2_comp7555_c0_seq1	ENSDARG00000054048
b2_comp3824_c0_seq1	s2_comp6833_c0_seq1	ENSDARG00000058088
b2_comp6052_c1_seq1	s2_comp8868_c0_seq101	ENSDARG00000014794
b2_comp13114_c0_seq1	s2_comp6505_c0_seq1	ENSDARG00000020103
b2_comp9659_c0_seq1	s2_comp12573_c0_seq1	ENSDARG00000016132
b2_comp17169_c0_seq1	s2_comp14044_c0_seq1	ENSDARG00000020527
b2_comp2556_c0_seq2	s2_comp17061_c0_seq1	ENSDARG00000015221
b2_comp5551_c0_seq1	s2_comp2029_c0_seq1	ENSDARG00000079701
b2_comp3321_c0_seq1	s2_comp6554_c0_seq1	ENSDARG00000009585
b2_comp5996_c0_seq1	s2_comp8549_c0_seq1	ENSDARG00000013775
b2_comp19489_c0_seq1	s2_comp7466_c0_seq1	ENSDARG00000036239
b2_comp15230_c0_seq1	s2_comp18482_c0_seq1	ENSDARG00000039743
b2_comp2360_c0_seq1	s2_comp11513_c0_seq1	ENSDARG00000060510
b2_comp13612_c0_seq1	s2_comp1965_c0_seq1	ENSDARG00000062553
b2_comp4997_c0_seq1	s2_comp3103_c0_seq1	ENSDARG00000063167
b2_comp20845_c0_seq1	s2_comp7223_c0_seq1	ENSDARG00000004930
b2_comp5767_c0_seq2	s2_comp8748_c0_seq1	ENSDARG00000058358
b2_comp3318_c0_seq1	s2_comp8144_c0_seq1	ENSDARG00000016048
b2_comp2082_c0_seq1	s2_comp2692_c0_seq1	ENSDARG00000004148
b2_comp4991_c0_seq2	s2_comp6896_c0_seq1	ENSDARG00000061951
b2_comp6371_c0_seq1	s2_comp8520_c1_seq1	ENSDARG00000057147
b2_comp10885_c0_seq1	s2_comp13643_c0_seq1	ENSDARG00000006260
b2_comp1928_c0_seq1	s2_comp4069_c0_seq1	ENSDARG00000038258
b2_comp3979_c0_seq1	s2_comp7954_c0_seq4	ENSDARG00000040253
b2_comp6330_c0_seq1	s2_comp8951_c0_seq1	ENSDARG00000006040
b2_comp6480_c0_seq1	s2_comp9123_c0_seq1	ENSDARG00000078425
b2_comp1851_c0_seq1	s2_comp25540_c0_seq1	ENSDARG00000051912
b2_comp2940_c0_seq1	s2_comp3707_c0_seq1	ENSDARG00000056119
b2_comp2157_c0_seq2	s2_comp11096_c0_seq1	ENSDARG00000054320
b2_comp13079_c0_seq1	s2_comp6157_c0_seq1	ENSDARG00000071150
b2_comp7106_c0_seq1	s2_comp6994_c0_seq1	ENSDARG00000090697
b2_comp8927_c0_seq1	s2_comp7111_c0_seq1	ENSDARG00000012899
b2_comp12529_c0_seq1	s2_comp17585_c0_seq1	ENSDARG00000036299
b2_comp1576_c0_seq1	s2_comp8599_c0_seq1	ENSDARG00000040555
b2_comp3996_c0_seq2	s2_comp8298_c0_seq1	ENSDARG00000052374
b2_comp5098_c0_seq5	s2_comp8011_c0_seq3	ENSDARG00000042128
b2_comp17002_c0_seq1	s2_comp7795_c0_seq1	ENSDARG00000070721
b2_comp5342_c0_seq1	s2_comp5211_c0_seq1	ENSDARG00000044365
b2_comp1499_c0_seq1	s2_comp6719_c0_seq1	ENSDARG00000020469
b2_comp6264_c0_seq1	s2_comp8277_c0_seq1	ENSDARG00000054833
b2_comp22606_c0_seq1	s2_comp3586_c0_seq1	ENSDARG00000015167
b2_comp16348_c0_seq1	s2_comp22465_c0_seq1	ENSDARG00000030004
b2_comp16980_c0_seq1	s2_comp3422_c0_seq1	ENSDARG00000074471
b2_comp2036_c1_seq1	s2_comp5559_c1_seq1	ENSDARG00000005318
b2_comp4405_c0_seq2	s2_comp3006_c0_seq1	ENSDARG00000009170
b2_comp3868_c0_seq1	s2_comp9575_c0_seq1	ENSDARG00000091127
b2_comp1898_c0_seq1	s2_comp13502_c0_seq1	ENSDARG00000060750
b2_comp5294_c0_seq3	s2_comp14119_c0_seq1	ENSDARG00000005451
b2_comp14786_c0_seq1	s2_comp7453_c0_seq1	ENSDARG00000020742
b2_comp3878_c0_seq1	s2_comp5298_c0_seq1	ENSDARG00000012833
b2_comp8890_c0_seq1	s2_comp8108_c0_seq2	ENSDARG00000025076
b2_comp2105_c0_seq1	s2_comp5447_c0_seq1	ENSDARG00000076448
b2_comp12733_c0_seq1	s2_comp12464_c0_seq1	ENSDARG00000004199
b2_comp1441_c0_seq1	s2_comp21357_c0_seq1	ENSDARG00000007275
b2_comp2368_c0_seq1	s2_comp18613_c0_seq1	ENSDARG00000034309
b2_comp2141_c1_seq1	s2_comp3270_c1_seq2	ENSDARG00000055151
b2_comp4154_c0_seq1	s2_comp48274_c0_seq1	ENSDARG00000037153
b2_comp7525_c0_seq1	s2_comp5859_c0_seq1	ENSDARG00000008447
b2_comp19032_c0_seq1	s2_comp22028_c0_seq1	ENSDARG00000057272
b2_comp24937_c0_seq1	s2_comp5013_c0_seq1	ENSDARG00000039150
b2_comp18420_c0_seq1	s2_comp7499_c0_seq1	ENSDARG00000062204
b2_comp5100_c0_seq2	s2_comp8261_c0_seq1	ENSDARG00000038668
b2_comp22960_c0_seq1	s2_comp20265_c0_seq1	ENSDARG00000074131
b2_comp4422_c0_seq1	s2_comp2476_c0_seq1	ENSDARG00000062237
b2_comp5269_c0_seq3	s2_comp6107_c0_seq1	ENSDARG00000027187
b2_comp5028_c0_seq1	s2_comp6646_c0_seq2	ENSDARG00000019498
b2_comp19984_c0_seq1	s2_comp18515_c0_seq1	ENSDARG00000013397
b2_comp6224_c0_seq2	s2_comp7137_c0_seq2	ENSDARG00000016301
b2_comp12386_c0_seq1	s2_comp18646_c0_seq1	ENSDARG00000056160
b2_comp19082_c0_seq1	s2_comp13672_c0_seq1	ENSDARG00000076045
b2_comp5534_c0_seq1	s2_comp7459_c0_seq1	ENSDARG00000069250
b2_comp6856_c0_seq1	s2_comp7888_c0_seq1	ENSDARG00000077860
b2_comp4771_c0_seq1	s2_comp5921_c0_seq1	ENSDARG00000009001
b2_comp23000_c0_seq1	s2_comp5408_c0_seq1	ENSDARG00000037783
b2_comp6288_c0_seq4	s2_comp8904_c0_seq32	ENSDARG00000052377
b2_comp14876_c0_seq1	s2_comp16785_c0_seq1	ENSDARG00000041362
b2_comp12719_c0_seq1	s2_comp2306_c0_seq1	ENSDARG00000024587
b2_comp6322_c0_seq1	s2_comp2819_c0_seq1	ENSDARG00000062096
b2_comp17854_c0_seq1	s2_comp8700_c0_seq2	ENSDARG00000041088
b2_comp5173_c0_seq4	s2_comp7120_c0_seq1	ENSDARG00000037281
b2_comp15595_c0_seq1	s2_comp7750_c0_seq2	ENSDARG00000086680
b2_comp1977_c0_seq1	s2_comp8507_c0_seq1	ENSDARG00000012818
b2_comp3283_c0_seq1	s2_comp7859_c0_seq1	ENSDARG00000020573
b2_comp6472_c0_seq1	s2_comp7001_c0_seq1	ENSDARG00000031848
b2_comp9991_c0_seq1	s2_comp14324_c0_seq1	ENSDARG00000018404
b2_comp4320_c0_seq1	s2_comp6579_c0_seq1	ENSDARG00000043276
b2_comp5038_c0_seq4	s2_comp6666_c0_seq2	ENSDARG00000015126
b2_comp4031_c0_seq1	s2_comp9504_c0_seq1	ENSDARG00000074756
b2_comp6353_c0_seq1	s2_comp8366_c0_seq1	ENSDARG00000025522
b2_comp19483_c0_seq1	s2_comp6549_c0_seq1	ENSDARG00000036291
b2_comp6503_c0_seq1	s2_comp6832_c0_seq1	ENSDARG00000013430
b2_comp9353_c0_seq1	s2_comp7952_c0_seq3	ENSDARG00000034768
b2_comp15379_c0_seq1	s2_comp17962_c0_seq1	ENSDARG00000016412
b2_comp32764_c0_seq1	s2_comp29933_c0_seq1	ENSDARG00000002986
b2_comp1782_c0_seq2	s2_comp2500_c0_seq1	ENSDARG00000003311
b2_comp19237_c0_seq1	s2_comp6229_c0_seq1	ENSDARG00000008184
b2_comp6349_c0_seq1	s2_comp6696_c0_seq1	ENSDARG00000078852
b2_comp10574_c0_seq1	s2_comp4142_c0_seq1	ENSDARG00000035694
b2_comp2456_c0_seq1	s2_comp6732_c0_seq1	ENSDARG00000042684
b2_comp3588_c0_seq1	s2_comp7513_c0_seq1	ENSDARG00000006598
b2_comp6217_c0_seq1	s2_comp8718_c0_seq1	ENSDARG00000010025
b2_comp22013_c0_seq1	s2_comp15973_c0_seq1	ENSDARG00000005191
b2_comp5708_c0_seq2	s2_comp8394_c0_seq7	ENSDARG00000045011
b2_comp24246_c0_seq1	s2_comp1918_c0_seq1	ENSDARG00000014101
b2_comp15264_c0_seq1	s2_comp28441_c0_seq1	ENSDARG00000028345
b2_comp2326_c0_seq1	s2_comp5259_c0_seq1	ENSDARG00000009136
b2_comp4400_c1_seq1	s2_comp5366_c0_seq2	ENSDARG00000077536
b2_comp5145_c0_seq1	s2_comp8525_c0_seq1	ENSDARG00000043561
b2_comp30385_c0_seq1	s2_comp22264_c0_seq1	ENSDARG00000021343
b2_comp2114_c0_seq1	s2_comp6790_c0_seq1	ENSDARG00000035869
b2_comp12795_c0_seq1	s2_comp5780_c0_seq1	ENSDARG00000020265
b2_comp5397_c0_seq1	s2_comp3268_c0_seq1	ENSDARG00000044914
b2_comp1510_c0_seq1	s2_comp8335_c0_seq4	ENSDARG00000013946
b2_comp25686_c0_seq1	s2_comp7640_c0_seq3	ENSDARG00000090967
b2_comp2386_c0_seq1	s2_comp13681_c0_seq1	ENSDARG00000018006
b2_comp12489_c0_seq1	s2_comp7994_c0_seq1	ENSDARG00000087195
b2_comp1541_c0_seq1	s2_comp7829_c0_seq1	ENSDARG00000057053
b2_comp6061_c0_seq1	s2_comp8398_c0_seq1	ENSDARG00000013489
b2_comp5166_c0_seq1	s2_comp1985_c0_seq1	ENSDARG00000002790
b2_comp2690_c0_seq1	s2_comp6496_c0_seq1	ENSDARG00000096355
b2_comp5991_c0_seq6	s2_comp8775_c0_seq8	ENSDARG00000000857
b2_comp1607_c0_seq1	s2_comp20445_c0_seq1	ENSDARG00000036830
b2_comp25095_c0_seq1	s2_comp3630_c0_seq1	ENSDARG00000038524
b2_comp6237_c0_seq2	s2_comp8622_c0_seq2	ENSDARG00000075799
b2_comp2038_c0_seq1	s2_comp3091_c0_seq1	ENSDARG00000006200
b2_comp7642_c0_seq1	s2_comp3012_c0_seq1	ENSDARG00000054447
b2_comp4507_c0_seq1	s2_comp6440_c0_seq1	ENSDARG00000023921
b2_comp11370_c0_seq1	s2_comp15642_c0_seq1	ENSDARG00000003681
b2_comp14149_c0_seq1	s2_comp16840_c0_seq1	ENSDARG00000009939
b2_comp3094_c0_seq1	s2_comp25131_c0_seq1	ENSDARG00000015540
b2_comp2761_c0_seq1	s2_comp5422_c0_seq1	ENSDARG00000032603
b2_comp7614_c0_seq1	s2_comp11896_c0_seq1	ENSDARG00000078326
b2_comp12094_c0_seq1	s2_comp7933_c0_seq1	ENSDARG00000032816
b2_comp5826_c0_seq1	s2_comp5462_c0_seq1	ENSDARG00000030537
b2_comp4016_c0_seq1	s2_comp7957_c0_seq1	ENSDARG00000018241
b2_comp5135_c0_seq2	s2_comp7967_c0_seq1	ENSDARG00000045661
b2_comp13343_c0_seq1	s2_comp5156_c0_seq1	ENSDARG00000039007
b2_comp5829_c0_seq2	s2_comp17105_c0_seq1	ENSDARG00000038475
b2_comp24754_c0_seq1	s2_comp5395_c0_seq1	ENSDARG00000056757
b2_comp1762_c0_seq2	s2_comp8003_c0_seq1	ENSDARG00000061372
b2_comp4158_c0_seq1	s2_comp7429_c0_seq2	ENSDARG00000093188
b2_comp4111_c0_seq1	s2_comp8362_c0_seq1	ENSDARG00000025595
b2_comp6149_c0_seq1	s2_comp8618_c0_seq1	ENSDARG00000006791
b2_comp16908_c0_seq1	s2_comp5341_c0_seq1	ENSDARG00000003391
b2_comp14817_c0_seq1	s2_comp7297_c0_seq1	ENSDARG00000054363
b2_comp4470_c0_seq1	s2_comp19365_c0_seq1	ENSDARG00000003287
b2_comp3870_c0_seq1	s2_comp7577_c0_seq2	ENSDARG00000031795
b2_comp1903_c0_seq1	s2_comp10273_c0_seq1	ENSDARG00000069175
b2_comp4611_c0_seq1	s2_comp8707_c0_seq2	ENSDARG00000044975
b2_comp14063_c0_seq1	s2_comp2661_c0_seq1	ENSDARG00000038106
b2_comp1799_c0_seq1	s2_comp5695_c0_seq1	ENSDARG00000027009
b2_comp46389_c0_seq1	s2_comp6671_c0_seq1	ENSDARG00000022659
b2_comp3811_c0_seq2	s2_comp8762_c1_seq7	ENSDARG00000076483
b2_comp1575_c0_seq1	s2_comp26287_c0_seq1	ENSDARG00000027738
b2_comp28261_c0_seq1	s2_comp5109_c0_seq2	ENSDARG00000045888
b2_comp3774_c0_seq1	s2_comp7190_c0_seq1	ENSDARG00000001940
b2_comp4002_c0_seq1	s2_comp7869_c0_seq1	ENSDARG00000092574
b2_comp5561_c0_seq1	s2_comp6778_c0_seq1	ENSDARG00000020101
b2_comp5515_c0_seq2	s2_comp7801_c0_seq1	ENSDARG00000091351
b2_comp10191_c0_seq1	s2_comp6213_c0_seq2	ENSDARG00000037935
b2_comp3546_c0_seq1	s2_comp4841_c0_seq1	ENSDARG00000018478
b2_comp5772_c0_seq7	s2_comp8481_c1_seq8	ENSDARG00000079092
b2_comp6148_c0_seq1	s2_comp5143_c0_seq2	ENSDARG00000040803
b2_comp4089_c0_seq1	s2_comp2537_c0_seq1	ENSDARG00000071429
b2_comp3906_c0_seq1	s2_comp2885_c0_seq1	ENSDARG00000089722
b2_comp17873_c0_seq1	s2_comp5937_c0_seq1	ENSDARG00000063456
b2_comp15394_c0_seq1	s2_comp8620_c0_seq1	ENSDARG00000075766
b2_comp4038_c0_seq1	s2_comp5083_c0_seq1	ENSDARG00000006615
b2_comp6814_c0_seq1	s2_comp2924_c0_seq1	ENSDARG00000007216
b2_comp3282_c0_seq1	s2_comp8444_c0_seq2	ENSDARG00000033539
b2_comp4746_c0_seq1	s2_comp7882_c0_seq1	ENSDARG00000041068
b2_comp5958_c0_seq3	s2_comp7056_c0_seq1	ENSDARG00000056226
b2_comp5876_c0_seq1	s2_comp3045_c0_seq1	ENSDARG00000040984
b2_comp1677_c0_seq1	s2_comp6027_c0_seq1	ENSDARG00000008790
b2_comp4132_c0_seq1	s2_comp8056_c0_seq1	ENSDARG00000076805
b2_comp4540_c0_seq1	s2_comp8659_c0_seq1	ENSDARG00000070094
b2_comp3486_c0_seq1	s2_comp7046_c0_seq1	ENSDARG00000009342
b2_comp4514_c0_seq3	s2_comp8656_c1_seq18	ENSDARG00000046124
b2_comp6135_c0_seq1	s2_comp8852_c0_seq2	ENSDARG00000069476
b2_comp1771_c0_seq2	s2_comp3178_c0_seq1	ENSDARG00000074663
b2_comp5979_c0_seq1	s2_comp5246_c0_seq1	ENSDARG00000037144
b2_comp4215_c0_seq4	s2_comp7547_c0_seq3	ENSDARG00000005122
b2_comp11647_c0_seq1	s2_comp3219_c0_seq1	ENSDARG00000074910
b2_comp18238_c0_seq1	s2_comp25266_c0_seq1	ENSDARG00000007034
b2_comp1865_c0_seq1	s2_comp2503_c0_seq1	ENSDARG00000008192
b2_comp2165_c0_seq1	s2_comp5119_c0_seq1	ENSDARG00000018106
b2_comp16423_c0_seq1	s2_comp7639_c0_seq3	ENSDARG00000041599
b2_comp5276_c0_seq1	s2_comp7197_c0_seq1	ENSDARG00000007141
b2_comp5908_c0_seq1	s2_comp8582_c0_seq1	ENSDARG00000026595
b2_comp9064_c0_seq1	s2_comp2588_c0_seq1	ENSDARG00000058733
b2_comp7056_c0_seq1	s2_comp5636_c0_seq1	ENSDARG00000041078
b2_comp5422_c0_seq1	s2_comp8652_c0_seq1	ENSDARG00000068219
b2_comp4831_c0_seq1	s2_comp13468_c0_seq1	ENSDARG00000076290
b2_comp4114_c0_seq1	s2_comp7094_c0_seq1	ENSDARG00000037857
b2_comp6310_c2_seq1	s2_comp8754_c0_seq1	ENSDARG00000037871
b2_comp1989_c0_seq1	s2_comp16433_c0_seq1	ENSDARG00000056665
b2_comp15498_c0_seq1	s2_comp6944_c0_seq1	ENSDARG00000018529
b2_comp1467_c0_seq1	s2_comp7216_c0_seq2	ENSDARG00000074042
b2_comp1726_c0_seq1	s2_comp7630_c0_seq2	ENSDARG00000077297
b2_comp5280_c0_seq1	s2_comp5453_c0_seq1	ENSDARG00000024602
b2_comp22643_c0_seq1	s2_comp3852_c0_seq1	ENSDARG00000006600
b2_comp5146_c0_seq4	s2_comp19427_c0_seq1	ENSDARG00000015111
b2_comp1606_c0_seq1	s2_comp6537_c0_seq1	ENSDARG00000041904
b2_comp3990_c0_seq1	s2_comp6754_c0_seq1	ENSDARG00000021154
b2_comp3350_c0_seq1	s2_comp7643_c0_seq1	ENSDARG00000074635
b2_comp4092_c0_seq1	s2_comp8343_c0_seq1	ENSDARG00000031100
b2_comp5997_c0_seq4	s2_comp6222_c0_seq1	ENSDARG00000011055
b2_comp7516_c0_seq1	s2_comp9480_c0_seq1	ENSDARG00000026759
b2_comp13387_c0_seq1	s2_comp2600_c0_seq1	ENSDARG00000043280
b2_comp2003_c0_seq2	s2_comp22207_c0_seq1	ENSDARG00000038900
b2_comp24507_c0_seq1	s2_comp29901_c0_seq1	ENSDARG00000010721
b2_comp5760_c0_seq1	s2_comp18712_c0_seq1	ENSDARG00000074035
b2_comp5263_c0_seq1	s2_comp8248_c0_seq2	ENSDARG00000044357
b2_comp25060_c0_seq1	s2_comp20513_c0_seq1	ENSDARG00000059070
b2_comp1823_c0_seq1	s2_comp7405_c0_seq1	ENSDARG00000089073
b2_comp9713_c0_seq1	s2_comp20674_c0_seq1	ENSDARG00000094018
b2_comp4838_c0_seq1	s2_comp5715_c0_seq1	ENSDARG00000005643
b2_comp11908_c0_seq1	s2_comp16932_c0_seq1	ENSDARG00000020820
b2_comp14369_c0_seq1	s2_comp7132_c0_seq1	ENSDARG00000003411
b2_comp5333_c0_seq1	s2_comp6485_c0_seq1	ENSDARG00000008623
b2_comp5630_c0_seq1	s2_comp15574_c0_seq1	ENSDARG00000031020
b2_comp2669_c0_seq1	s2_comp7273_c0_seq1	ENSDARG00000016636
b2_comp5129_c0_seq1	s2_comp5545_c0_seq1	ENSDARG00000032627
b2_comp4474_c0_seq1	s2_comp36793_c0_seq1	ENSDARG00000035285
b2_comp2580_c0_seq1	s2_comp8685_c0_seq2	ENSDARG00000010052
b2_comp3373_c0_seq1	s2_comp7217_c1_seq1	ENSDARG00000013670
b2_comp5377_c0_seq1	s2_comp7616_c0_seq1	ENSDARG00000043722
b2_comp5085_c0_seq1	s2_comp8859_c1_seq5	ENSDARG00000023145
b2_comp18389_c0_seq1	s2_comp2116_c0_seq1	ENSDARG00000074660
b2_comp22958_c0_seq1	s2_comp25564_c0_seq1	ENSDARG00000017422
b2_comp21610_c0_seq1	s2_comp33747_c0_seq1	ENSDARG00000045482
b2_comp19061_c0_seq1	s2_comp7662_c0_seq1	ENSDARG00000018814
b2_comp5893_c0_seq1	s2_comp5779_c0_seq3	ENSDARG00000073883
b2_comp18154_c0_seq1	s2_comp5106_c0_seq1	ENSDARG00000063708
b2_comp3805_c4_seq1	s2_comp2820_c1_seq1	ENSDARG00000042853
b2_comp14530_c0_seq1	s2_comp7240_c0_seq1	ENSDARG00000039134
b2_comp11135_c0_seq1	s2_comp8301_c0_seq5	ENSDARG00000090286
b2_comp2805_c0_seq1	s2_comp7545_c0_seq1	ENSDARG00000090797
b2_comp1785_c0_seq1	s2_comp12865_c0_seq1	ENSDARG00000068708
b2_comp29792_c0_seq1	s2_comp32151_c0_seq1	ENSDARG00000025375
b2_comp20582_c0_seq1	s2_comp7235_c0_seq1	ENSDARG00000041560
b2_comp23365_c0_seq1	s2_comp31451_c0_seq1	ENSDARG00000076559
b2_comp5592_c0_seq1	s2_comp6566_c0_seq1	ENSDARG00000018020
b2_comp27560_c0_seq1	s2_comp20191_c0_seq1	ENSDARG00000025032
b2_comp6501_c0_seq1	s2_comp6565_c0_seq1	ENSDARG00000001162
b2_comp1534_c0_seq1	s2_comp2205_c0_seq2	ENSDARG00000056089
b2_comp26847_c0_seq1	s2_comp7402_c0_seq1	ENSDARG00000003599
b2_comp8884_c0_seq1	s2_comp5762_c0_seq1	ENSDARG00000078117
b2_comp14608_c0_seq1	s2_comp2982_c0_seq2	ENSDARG00000078396
b2_comp5302_c0_seq1	s2_comp7877_c0_seq1	ENSDARG00000042562
b2_comp1362_c0_seq1	s2_comp8139_c0_seq2	ENSDARG00000016904
b2_comp1833_c0_seq1	s2_comp7379_c0_seq1	ENSDARG00000054191
b2_comp1694_c0_seq1	s2_comp7817_c0_seq1	ENSDARG00000027099
b2_comp3461_c0_seq1	s2_comp16474_c0_seq1	ENSDARG00000015822
b2_comp4305_c0_seq2	s2_comp16199_c0_seq1	ENSDARG00000042658
b2_comp5727_c0_seq5	s2_comp8016_c0_seq1	ENSDARG00000024314
b2_comp5148_c0_seq2	s2_comp3514_c0_seq1	ENSDARG00000089419
b2_comp4416_c0_seq1	s2_comp8172_c0_seq1	ENSDARG00000059054
b2_comp1518_c0_seq1	s2_comp13636_c0_seq1	ENSDARG00000042904
b2_comp3256_c0_seq1	s2_comp7683_c0_seq1	ENSDARG00000074490
b2_comp5399_c0_seq1	s2_comp6631_c0_seq1	ENSDARG00000058237
b2_comp21107_c0_seq1	s2_comp14189_c0_seq1	ENSDARG00000025032
b2_comp2305_c0_seq1	s2_comp3815_c0_seq1	ENSDARG00000008953
b2_comp10346_c0_seq1	s2_comp8104_c0_seq2	ENSDARG00000011545
b2_comp5352_c0_seq1	s2_comp2955_c0_seq1	ENSDARG00000012450
b2_comp17790_c0_seq1	s2_comp5005_c0_seq1	ENSDARG00000016830
b2_comp5538_c0_seq2	s2_comp10107_c0_seq1	ENSDARG00000020876
b2_comp5311_c0_seq1	s2_comp8922_c0_seq2	ENSDARG00000007549
b2_comp6146_c0_seq1	s2_comp5643_c0_seq1	ENSDARG00000002523
b2_comp5699_c0_seq6	s2_comp7478_c0_seq1	ENSDARG00000086495
b2_comp2330_c0_seq1	s2_comp3151_c0_seq2	ENSDARG00000004687
b2_comp22218_c0_seq1	s2_comp4677_c0_seq1	ENSDARG00000003165
b2_comp5436_c0_seq1	s2_comp8794_c0_seq2	ENSDARG00000052623
b2_comp6723_c0_seq1	s2_comp8098_c0_seq1	ENSDARG00000086789
b2_comp20731_c0_seq1	s2_comp7317_c0_seq1	ENSDARG00000074570
b2_comp5517_c0_seq1	s2_comp7101_c0_seq1	ENSDARG00000036481
b2_comp9752_c0_seq1	s2_comp5155_c0_seq1	ENSDARG00000078077
b2_comp6309_c0_seq58	s2_comp8873_c0_seq49	ENSDARG00000022728
b2_comp10483_c0_seq1	s2_comp2329_c0_seq1	ENSDARG00000044565
b2_comp3068_c0_seq1	s2_comp5402_c0_seq1	ENSDARG00000029497
b2_comp7592_c0_seq1	s2_comp25588_c0_seq1	ENSDARG00000071691
b2_comp6059_c0_seq1	s2_comp3931_c0_seq1	ENSDARG00000038141
b2_comp14158_c0_seq1	s2_comp2005_c0_seq1	ENSDARG00000062532
b2_comp14016_c0_seq1	s2_comp7836_c0_seq1	ENSDARG00000004060
b2_comp5672_c0_seq2	s2_comp7915_c0_seq3	ENSDARG00000034817
b2_comp20342_c0_seq1	s2_comp22801_c0_seq1	ENSDARG00000043003
b2_comp6247_c0_seq1	s2_comp8476_c0_seq1	ENSDARG00000012387
b2_comp3220_c0_seq1	s2_comp2207_c0_seq1	ENSDARG00000004532
b2_comp4431_c0_seq1	s2_comp14372_c0_seq1	ENSDARG00000087157
b2_comp4742_c0_seq1	s2_comp7051_c0_seq1	ENSDARG00000044899
b2_comp4601_c0_seq2	s2_comp7691_c0_seq1	ENSDARG00000010862
b2_comp5080_c0_seq5	s2_comp9196_c0_seq1	ENSDARG00000042642
b2_comp7249_c0_seq1	s2_comp8191_c0_seq1	ENSDARG00000043976
b2_comp17343_c0_seq1	s2_comp7294_c0_seq1	ENSDARG00000036107
b2_comp5493_c0_seq1	s2_comp9698_c0_seq1	ENSDARG00000012694
b2_comp2189_c0_seq2	s2_comp2493_c0_seq1	ENSDARG00000060257
b2_comp3368_c0_seq1	s2_comp20384_c0_seq1	ENSDARG00000074301
b2_comp1699_c0_seq1	s2_comp6950_c0_seq1	ENSDARG00000018411
b2_comp5470_c0_seq1	s2_comp2472_c0_seq1	ENSDARG00000042724
b2_comp5200_c0_seq2	s2_comp5423_c0_seq1	ENSDARG00000063583
b2_comp14175_c0_seq1	s2_comp20224_c0_seq1	ENSDARG00000056394
b2_comp2407_c0_seq1	s2_comp2439_c0_seq1	ENSDARG00000003641
b2_comp18358_c0_seq1	s2_comp32879_c0_seq1	ENSDARG00000037998
b2_comp5751_c0_seq1	s2_comp7935_c0_seq1	ENSDARG00000026024
b2_comp2376_c0_seq1	s2_comp14716_c0_seq1	ENSDARG00000010784
b2_comp3291_c0_seq1	s2_comp14181_c0_seq1	ENSDARG00000040334
b2_comp30237_c0_seq1	s2_comp22157_c0_seq1	ENSDARG00000039578
b2_comp3121_c0_seq2	s2_comp27545_c0_seq1	ENSDARG00000018569
b2_comp1427_c0_seq1	s2_comp5570_c0_seq1	ENSDARG00000040705
b2_comp4645_c0_seq1	s2_comp2155_c0_seq1	ENSDARG00000077174
b2_comp5030_c0_seq1	s2_comp8190_c0_seq1	ENSDARG00000006434
b2_comp5641_c0_seq1	s2_comp7491_c0_seq1	ENSDARG00000021293
b2_comp1509_c0_seq2	s2_comp4465_c0_seq2	ENSDARG00000091136
b2_comp9581_c0_seq1	s2_comp14945_c0_seq1	ENSDARG00000039667
b2_comp3783_c0_seq1	s2_comp8965_c0_seq1	ENSDARG00000037140
b2_comp2032_c0_seq1	s2_comp8174_c0_seq6	ENSDARG00000060150
b2_comp3576_c0_seq1	s2_comp6667_c0_seq1	ENSDARG00000018351
b2_comp5277_c0_seq1	s2_comp7700_c0_seq1	ENSDARG00000076900
b2_comp5170_c0_seq1	s2_comp9598_c0_seq1	ENSDARG00000032849
b2_comp5689_c0_seq1	s2_comp3548_c0_seq1	ENSDARG00000058560
b2_comp1673_c0_seq1	s2_comp19821_c0_seq1	ENSDARG00000057698
b2_comp3459_c0_seq1	s2_comp21761_c0_seq1	ENSDARG00000014472
b2_comp16071_c0_seq1	s2_comp4816_c0_seq1	ENSDARG00000058444
b2_comp4672_c0_seq1	s2_comp24055_c0_seq1	ENSDARG00000091032
b2_comp42428_c0_seq1	s2_comp32516_c0_seq1	ENSDARG00000000324
b2_comp41440_c0_seq1	s2_comp3616_c0_seq1	ENSDARG00000094181
b2_comp27749_c0_seq1	s2_comp7544_c0_seq1	ENSDARG00000005867
b2_comp3239_c0_seq1	s2_comp8893_c0_seq10	ENSDARG00000061504
b2_comp4511_c0_seq3	s2_comp7762_c0_seq2	ENSDARG00000022309
b2_comp9223_c0_seq1	s2_comp5273_c0_seq1	ENSDARG00000007244
b2_comp1571_c0_seq2	s2_comp7012_c0_seq1	ENSDARG00000061272
b2_comp4223_c0_seq2	s2_comp8537_c0_seq2	ENSDARG00000015315
b2_comp6778_c0_seq1	s2_comp9473_c0_seq1	ENSDARG00000074297
b2_comp5363_c1_seq1	s2_comp2946_c0_seq1	ENSDARG00000040334
b2_comp5231_c0_seq1	s2_comp8583_c1_seq2	ENSDARG00000003032
b2_comp12601_c0_seq1	s2_comp40409_c0_seq1	ENSDARG00000077944
b2_comp12407_c0_seq1	s2_comp15929_c0_seq1	ENSDARG00000059365
b2_comp13162_c0_seq1	s2_comp3274_c0_seq2	ENSDARG00000034503
b2_comp5529_c0_seq1	s2_comp25172_c0_seq1	ENSDARG00000043732
b2_comp15909_c0_seq1	s2_comp8157_c0_seq3	ENSDARG00000013711
b2_comp4896_c0_seq1	s2_comp5474_c0_seq1	ENSDARG00000044090
b2_comp4852_c0_seq1	s2_comp6726_c0_seq1	ENSDARG00000061560
b2_comp6208_c0_seq3	s2_comp8818_c0_seq2	ENSDARG00000068918
b2_comp24286_c0_seq1	s2_comp25133_c0_seq1	ENSDARG00000022712
b2_comp19531_c0_seq1	s2_comp6174_c0_seq1	ENSDARG00000044811
b2_comp2244_c0_seq1	s2_comp6821_c0_seq2	ENSDARG00000054264
b2_comp2028_c0_seq1	s2_comp17562_c0_seq1	ENSDARG00000069855
b2_comp2401_c0_seq2	s2_comp12414_c0_seq1	ENSDARG00000009252
b2_comp5322_c0_seq1	s2_comp15353_c0_seq1	ENSDARG00000059701
b2_comp31770_c0_seq1	s2_comp7212_c0_seq1	ENSDARG00000078479
b2_comp12067_c0_seq1	s2_comp14175_c0_seq1	ENSDARG00000018742
b2_comp1443_c0_seq1	s2_comp15074_c0_seq1	ENSDARG00000022893
b2_comp11151_c0_seq1	s2_comp2123_c0_seq1	ENSDARG00000022712
b2_comp5457_c0_seq2	s2_comp7596_c0_seq3	ENSDARG00000017740
b2_comp6298_c0_seq5	s2_comp8930_c0_seq4	ENSDARG00000014676
b2_comp1389_c0_seq1	s2_comp2857_c0_seq1	ENSDARG00000001734
b2_comp6366_c0_seq1	s2_comp8976_c0_seq1	ENSDARG00000040431
b2_comp1421_c0_seq1	s2_comp2004_c0_seq1	ENSDARG00000039943
b2_comp21221_c0_seq1	s2_comp2361_c0_seq1	ENSDARG00000091211
b2_comp11066_c0_seq1	s2_comp7518_c0_seq2	ENSDARG00000022845
b2_comp6495_c0_seq1	s2_comp7676_c0_seq2	ENSDARG00000005104
b2_comp2363_c0_seq1	s2_comp11130_c0_seq1	ENSDARG00000045092
b2_comp27176_c0_seq1	s2_comp32487_c0_seq1	ENSDARG00000039605
b2_comp1297_c0_seq1	s2_comp7226_c0_seq1	ENSDARG00000019998
b2_comp3861_c0_seq1	s2_comp9422_c0_seq1	ENSDARG00000087394
b2_comp11150_c0_seq1	s2_comp15425_c0_seq1	ENSDARG00000058980
b2_comp1814_c0_seq2	s2_comp4960_c0_seq1	ENSDARG00000038881
b2_comp9229_c0_seq1	s2_comp7362_c0_seq1	ENSDARG00000021550
b2_comp18486_c0_seq1	s2_comp16341_c0_seq1	ENSDARG00000018810
b2_comp16099_c0_seq1	s2_comp1967_c0_seq1	ENSDARG00000070076
b2_comp1913_c0_seq1	s2_comp5566_c0_seq1	NO_MATCH_TO_ZEBRA
b2_comp4394_c0_seq2	s2_comp1849_c0_seq1	ENSDARG00000092979
b2_comp4832_c0_seq2	s2_comp18621_c0_seq1	ENSDARG00000042332
b2_comp4529_c0_seq2	s2_comp7048_c0_seq2	ENSDARG00000003382
b2_comp5202_c0_seq2	s2_comp7234_c0_seq1	ENSDARG00000055591
b2_comp19572_c0_seq1	s2_comp14077_c0_seq1	ENSDARG00000038025
b2_comp22408_c0_seq1	s2_comp25834_c0_seq1	ENSDARG00000052536
b2_comp15508_c0_seq1	s2_comp16218_c0_seq1	ENSDARG00000006395
b2_comp4769_c0_seq2	s2_comp19791_c0_seq1	ENSDARG00000075460
b2_comp13429_c0_seq1	s2_comp23809_c0_seq1	ENSDARG00000020442
b2_comp2294_c0_seq1	s2_comp3722_c0_seq1	ENSDARG00000063570
b2_comp5435_c0_seq2	s2_comp8847_c0_seq2	ENSDARG00000011897
b2_comp5856_c0_seq2	s2_comp8552_c0_seq2	ENSDARG00000078392
b2_comp14752_c0_seq1	s2_comp19056_c0_seq1	ENSDARG00000093199
b2_comp5471_c0_seq1	s2_comp5864_c0_seq2	ENSDARG00000007366
b2_comp16333_c0_seq1	s2_comp18501_c0_seq1	ENSDARG00000017119
b2_comp19705_c0_seq1	s2_comp13752_c0_seq1	ENSDARG00000011521
b2_comp17358_c0_seq1	s2_comp19364_c0_seq1	ENSDARG00000033647
b2_comp12178_c0_seq1	s2_comp2802_c0_seq1	ENSDARG00000052775
b2_comp22425_c0_seq1	s2_comp4338_c0_seq1	ENSDARG00000043928
b2_comp5319_c0_seq2	s2_comp7823_c0_seq1	ENSDARG00000016867
b2_comp5702_c0_seq2	s2_comp8201_c0_seq2	ENSDARG00000079605
b2_comp7004_c0_seq1	s2_comp8634_c0_seq4	ENSDARG00000030087
b2_comp2617_c0_seq2	s2_comp23490_c0_seq1	ENSDARG00000007960
b2_comp4012_c0_seq4	s2_comp10217_c0_seq1	ENSDARG00000052099
b2_comp11144_c0_seq1	s2_comp5234_c0_seq1	ENSDARG00000006818
b2_comp3045_c0_seq1	s2_comp29098_c0_seq1	ENSDARG00000039436
b2_comp5216_c0_seq2	s2_comp10093_c0_seq1	NO_MATCH_TO_ZEBRA
b2_comp21984_c0_seq1	s2_comp5099_c0_seq1	ENSDARG00000025332
b2_comp2296_c0_seq2	s2_comp5262_c0_seq1	ENSDARG00000070892
b2_comp5236_c0_seq2	s2_comp5244_c0_seq1	ENSDARG00000026482
b2_comp6028_c0_seq1	s2_comp8006_c0_seq2	ENSDARG00000087188
b2_comp22289_c0_seq1	s2_comp19099_c0_seq1	ENSDARG00000036549
b2_comp2136_c0_seq1	s2_comp8485_c0_seq1	ENSDARG00000077664
b2_comp1569_c0_seq2	s2_comp2682_c0_seq1	ENSDARG00000053946
b2_comp27355_c0_seq1	s2_comp3697_c0_seq1	ENSDARG00000062752
b2_comp44594_c0_seq1	s2_comp20956_c0_seq1	ENSDARG00000087421
b2_comp4032_c0_seq1	s2_comp6634_c0_seq1	ENSDARG00000062795
b2_comp3575_c0_seq2	s2_comp7937_c0_seq1	ENSDARG00000075334
b2_comp10774_c0_seq1	s2_comp3022_c0_seq1	ENSDARG00000037038
b2_comp3031_c0_seq1	s2_comp36714_c0_seq1	ENSDARG00000003681
b2_comp1503_c0_seq1	s2_comp7041_c0_seq1	ENSDARG00000042717
b2_comp3394_c0_seq2	s2_comp4811_c0_seq1	ENSDARG00000016794
b2_comp18162_c0_seq1	s2_comp1954_c0_seq1	ENSDARG00000007127
b2_comp17407_c0_seq1	s2_comp23099_c0_seq1	ENSDARG00000057929
b2_comp2134_c0_seq1	s2_comp7855_c0_seq1	ENSDARG00000017525
b2_comp3678_c0_seq1	s2_comp15309_c0_seq1	NO_MATCH_TO_ZEBRA
b2_comp1628_c0_seq1	s2_comp6209_c0_seq1	ENSDARG00000070657
b2_comp20320_c0_seq1	s2_comp13805_c0_seq1	ENSDARG00000092305
b2_comp14741_c0_seq1	s2_comp3298_c0_seq1	ENSDARG00000060006
b2_comp24171_c0_seq1	s2_comp7345_c0_seq1	ENSDARG00000078567
b2_comp26817_c0_seq1	s2_comp15947_c0_seq1	ENSDARG00000079434
b2_comp4335_c0_seq1	s2_comp19627_c0_seq1	ENSDARG00000033012
b2_comp8503_c0_seq1	s2_comp12129_c0_seq1	ENSDARG00000045544
b2_comp6311_c0_seq2	s2_comp8091_c0_seq1	ENSDARG00000055086
b2_comp24435_c0_seq1	s2_comp30732_c0_seq1	ENSDARG00000014591
b2_comp22467_c0_seq1	s2_comp5686_c0_seq1	ENSDARG00000005924
b2_comp40461_c0_seq1	s2_comp41570_c0_seq1	ENSDARG00000074332
b2_comp6607_c0_seq1	s2_comp2898_c0_seq1	ENSDARG00000002402
b2_comp5541_c0_seq1	s2_comp8063_c0_seq1	ENSDARG00000086726
b2_comp8792_c0_seq1	s2_comp2749_c0_seq1	ENSDARG00000036966
b2_comp3464_c0_seq1	s2_comp8678_c0_seq4	ENSDARG00000052856
b2_comp14155_c0_seq1	s2_comp2066_c0_seq1	ENSDARG00000052271
b2_comp13668_c0_seq1	s2_comp38411_c0_seq1	ENSDARG00000009693
b2_comp3025_c0_seq1	s2_comp6093_c0_seq1	ENSDARG00000044339
b2_comp8375_c0_seq1	s2_comp2867_c0_seq1	ENSDARG00000009313
b2_comp5910_c0_seq1	s2_comp8564_c0_seq1	ENSDARG00000070573
b2_comp14110_c0_seq1	s2_comp2603_c0_seq1	ENSDARG00000008383
b2_comp3365_c0_seq1	s2_comp3541_c0_seq1	ENSDARG00000040780
b2_comp5665_c0_seq4	s2_comp12056_c0_seq1	ENSDARG00000056639
b2_comp13139_c0_seq1	s2_comp7754_c0_seq1	ENSDARG00000053021
b2_comp9955_c0_seq1	s2_comp2770_c0_seq1	ENSDARG00000088171
b2_comp21948_c0_seq1	s2_comp21132_c0_seq1	ENSDARG00000013990
b2_comp25044_c0_seq1	s2_comp22561_c0_seq1	ENSDARG00000027572
b2_comp25690_c0_seq1	s2_comp4782_c0_seq1	NO_MATCH_TO_ZEBRA
b2_comp5796_c0_seq1	s2_comp7200_c0_seq2	ENSDARG00000070723
b2_comp5750_c1_seq1	s2_comp8378_c0_seq2	ENSDARG00000021509
b2_comp2262_c0_seq1	s2_comp18370_c0_seq1	ENSDARG00000045461
b2_comp16000_c0_seq1	s2_comp29909_c0_seq1	ENSDARG00000045568
b2_comp22577_c0_seq1	s2_comp25205_c0_seq1	ENSDARG00000069302
b2_comp2961_c0_seq1	s2_comp2331_c0_seq1	ENSDARG00000020252
b2_comp6165_c0_seq4	s2_comp8688_c0_seq1	ENSDARG00000060922
b2_comp30420_c0_seq1	s2_comp23911_c0_seq1	ENSDARG00000012534
b2_comp6102_c0_seq1	s2_comp3068_c0_seq1	ENSDARG00000051940
b2_comp6730_c0_seq1	s2_comp2834_c0_seq1	ENSDARG00000018434
b2_comp2390_c0_seq1	s2_comp8382_c0_seq1	ENSDARG00000040133
b2_comp7400_c0_seq1	s2_comp5483_c0_seq1	ENSDARG00000007836
b2_comp4523_c0_seq1	s2_comp2093_c0_seq1	ENSDARG00000069806
b2_comp23698_c0_seq1	s2_comp5242_c0_seq2	ENSDARG00000070674
b2_comp17902_c0_seq1	s2_comp19590_c0_seq1	ENSDARG00000051936
b2_comp14254_c0_seq1	s2_comp7652_c0_seq1	ENSDARG00000005246
b2_comp2154_c0_seq1	s2_comp5297_c0_seq1	ENSDARG00000002538
b2_comp5375_c0_seq1	s2_comp8841_c0_seq1	ENSDARG00000053820
b2_comp24689_c0_seq1	s2_comp16888_c0_seq1	ENSDARG00000079308
b2_comp4292_c0_seq1	s2_comp2497_c0_seq1	ENSDARG00000016479
b2_comp21703_c0_seq1	s2_comp6168_c0_seq3	ENSDARG00000011233
b2_comp3228_c0_seq1	s2_comp6718_c0_seq1	ENSDARG00000023967
b2_comp3417_c0_seq2	s2_comp8850_c0_seq5	ENSDARG00000035558
b2_comp22308_c0_seq1	s2_comp2166_c0_seq1	ENSDARG00000089981
b2_comp6132_c0_seq1	s2_comp16359_c0_seq1	ENSDARG00000019438
b2_comp3475_c1_seq1	s2_comp8266_c0_seq1	ENSDARG00000009470
b2_comp5046_c0_seq1	s2_comp8419_c0_seq2	ENSDARG00000088962
b2_comp4635_c0_seq1	s2_comp27599_c0_seq1	ENSDARG00000002745
b2_comp1664_c0_seq1	s2_comp13311_c0_seq1	ENSDARG00000086098
b2_comp11804_c0_seq1	s2_comp3120_c0_seq1	ENSDARG00000026664
b2_comp10666_c0_seq1	s2_comp7366_c0_seq3	ENSDARG00000063292
b2_comp21435_c0_seq1	s2_comp5840_c0_seq2	ENSDARG00000040126
b2_comp14791_c0_seq1	s2_comp6972_c0_seq1	ENSDARG00000009771
b2_comp10781_c0_seq1	s2_comp4986_c0_seq1	ENSDARG00000008890
b2_comp11569_c0_seq1	s2_comp12742_c0_seq1	ENSDARG00000019596
b2_comp16911_c0_seq1	s2_comp22221_c0_seq1	ENSDARG00000027357
b2_comp29782_c0_seq1	s2_comp30674_c0_seq1	ENSDARG00000009946
b2_comp4308_c0_seq1	s2_comp8057_c0_seq1	ENSDARG00000004270
b2_comp6398_c0_seq1	s2_comp9058_c0_seq1	ENSDARG00000059846
b2_comp17207_c0_seq1	s2_comp19354_c0_seq1	ENSDARG00000026548
b2_comp2491_c0_seq1	s2_comp2387_c0_seq1	ENSDARG00000041182
b2_comp1528_c0_seq1	s2_comp4256_c0_seq2	ENSDARG00000040072
b2_comp5707_c0_seq1	s2_comp6494_c0_seq2	ENSDARG00000044809
b2_comp6070_c0_seq1	s2_comp8815_c0_seq4	ENSDARG00000056150
b2_comp7579_c0_seq1	s2_comp5425_c0_seq1	ENSDARG00000032319
b2_comp2212_c0_seq1	s2_comp6182_c0_seq1	ENSDARG00000034273
b2_comp6764_c0_seq1	s2_comp6648_c0_seq1	ENSDARG00000016239
b2_comp17842_c0_seq1	s2_comp5221_c0_seq1	ENSDARG00000005789
b2_comp1508_c0_seq1	s2_comp7114_c0_seq1	ENSDARG00000044935
b2_comp5147_c0_seq5	s2_comp7408_c0_seq6	ENSDARG00000069977
b2_comp3028_c0_seq1	s2_comp7530_c0_seq1	ENSDARG00000002945
b2_comp3627_c0_seq1	s2_comp8341_c0_seq2	ENSDARG00000019420
b2_comp10126_c0_seq1	s2_comp2060_c0_seq1	ENSDARG00000058688
b2_comp2178_c0_seq1	s2_comp16558_c0_seq1	ENSDARG00000077625
b2_comp29124_c0_seq1	s2_comp17524_c0_seq1	ENSDARG00000035552
b2_comp14152_c0_seq1	s2_comp6001_c0_seq1	ENSDARG00000071032
b2_comp13752_c0_seq1	s2_comp5181_c0_seq1	ENSDARG00000058430
b2_comp6097_c0_seq3	s2_comp5802_c0_seq2	ENSDARG00000062016
b2_comp2984_c0_seq1	s2_comp24091_c0_seq1	ENSDARG00000004735
b2_comp22201_c0_seq1	s2_comp8698_c0_seq1	ENSDARG00000029766
b2_comp2648_c0_seq1	s2_comp33718_c0_seq1	ENSDARG00000079626
b2_comp16526_c0_seq1	s2_comp12217_c0_seq1	ENSDARG00000025122
b2_comp1866_c0_seq1	s2_comp3226_c0_seq1	ENSDARG00000071551
b2_comp26005_c0_seq1	s2_comp39135_c0_seq1	ENSDARG00000062181
b2_comp10293_c0_seq1	s2_comp8221_c0_seq1	ENSDARG00000019362
b2_comp2087_c0_seq1	s2_comp7971_c0_seq1	ENSDARG00000016532
b2_comp3850_c0_seq2	s2_comp8093_c0_seq3	ENSDARG00000059700
b2_comp13141_c0_seq1	s2_comp17376_c0_seq1	ENSDARG00000089717
b2_comp21833_c0_seq1	s2_comp3553_c0_seq1	ENSDARG00000068868
b2_comp1982_c0_seq1	s2_comp6910_c0_seq1	ENSDARG00000054930
b2_comp4017_c0_seq1	s2_comp9799_c0_seq1	ENSDARG00000078789
b2_comp13177_c0_seq1	s2_comp18255_c0_seq1	ENSDARG00000018846
b2_comp28499_c0_seq1	s2_comp2102_c0_seq2	ENSDARG00000029982
b2_comp11330_c0_seq1	s2_comp4583_c0_seq1	ENSDARG00000062532
b2_comp12656_c0_seq1	s2_comp1834_c0_seq1	ENSDARG00000039125
b2_comp20339_c0_seq1	s2_comp2126_c0_seq1	ENSDARG00000025858
b2_comp3869_c0_seq1	s2_comp2790_c0_seq1	ENSDARG00000009257
b2_comp27087_c0_seq1	s2_comp42557_c0_seq1	ENSDARG00000030665
b2_comp8387_c0_seq1	s2_comp4805_c0_seq1	ENSDARG00000014556
b2_comp1478_c0_seq1	s2_comp8026_c0_seq1	ENSDARG00000061099
b2_comp5428_c1_seq3	s2_comp7520_c0_seq2	ENSDARG00000087418
b2_comp10565_c0_seq1	s2_comp11330_c0_seq1	ENSDARG00000015239
b2_comp1937_c0_seq2	s2_comp8004_c0_seq1	ENSDARG00000000018
b2_comp3835_c0_seq1	s2_comp8180_c0_seq1	ENSDARG00000042796
b2_comp6252_c0_seq1	s2_comp7315_c0_seq1	ENSDARG00000074488
b2_comp19374_c0_seq1	s2_comp27521_c0_seq1	ENSDARG00000005924
b2_comp1649_c0_seq2	s2_comp4748_c0_seq2	ENSDARG00000016649
b2_comp3294_c0_seq1	s2_comp2839_c0_seq1	ENSDARG00000013704
b2_comp23164_c0_seq1	s2_comp5006_c0_seq1	ENSDARG00000030092
b2_comp18088_c0_seq1	s2_comp8704_c0_seq2	ENSDARG00000013931
b2_comp4530_c0_seq2	s2_comp8243_c0_seq1	ENSDARG00000056318
b2_comp5818_c0_seq2	s2_comp8450_c0_seq1	ENSDARG00000077549
b2_comp47998_c0_seq1	s2_comp24596_c0_seq1	ENSDARG00000008035
b2_comp4409_c0_seq1	s2_comp8242_c0_seq2	ENSDARG00000007628
b2_comp21598_c0_seq1	s2_comp5313_c0_seq1	ENSDARG00000006782
b2_comp1542_c0_seq1	s2_comp6656_c0_seq2	ENSDARG00000016733
b2_comp13158_c0_seq1	s2_comp2506_c0_seq1	ENSDARG00000068187
b2_comp2091_c0_seq1	s2_comp5383_c0_seq1	ENSDARG00000088004
b2_comp4576_c0_seq1	s2_comp5290_c0_seq2	ENSDARG00000024511
b2_comp3091_c0_seq1	s2_comp8665_c0_seq1	ENSDARG00000037846
b2_comp4785_c0_seq1	s2_comp7369_c0_seq1	ENSDARG00000012764
b2_comp17157_c0_seq1	s2_comp14135_c0_seq1	ENSDARG00000089372
b2_comp23664_c0_seq1	s2_comp17413_c0_seq1	ENSDARG00000075025
b2_comp1756_c0_seq1	s2_comp6803_c0_seq1	ENSDARG00000011665
b2_comp3932_c0_seq1	s2_comp8602_c0_seq1	ENSDARG00000027046
b2_comp1465_c0_seq1	s2_comp2140_c0_seq1	ENSDARG00000036942
b2_comp13140_c0_seq1	s2_comp3055_c0_seq1	ENSDARG00000015088
b2_comp5081_c0_seq1	s2_comp4491_c0_seq1	ENSDARG00000015006
b2_comp5219_c0_seq8	s2_comp7430_c0_seq3	ENSDARG00000090219
b2_comp5234_c0_seq1	s2_comp7508_c0_seq1	ENSDARG00000019613
b2_comp5130_c0_seq1	s2_comp8703_c0_seq2	ENSDARG00000007494
b2_comp5859_c0_seq1	s2_comp7735_c0_seq1	ENSDARG00000027749
b2_comp3853_c0_seq1	s2_comp2957_c0_seq1	ENSDARG00000068724
b2_comp7781_c0_seq1	s2_comp6906_c0_seq1	ENSDARG00000089168
b2_comp7140_c0_seq1	s2_comp10209_c0_seq1	ENSDARG00000017549
b2_comp2911_c0_seq1	s2_comp8947_c0_seq1	ENSDARG00000021973
b2_comp4520_c0_seq1	s2_comp7699_c0_seq1	ENSDARG00000025566
b2_comp5259_c0_seq1	s2_comp8218_c0_seq1	ENSDARG00000004296
b2_comp2897_c0_seq1	s2_comp10577_c0_seq1	ENSDARG00000091418
b2_comp21212_c0_seq1	s2_comp2303_c0_seq1	ENSDARG00000036388
b2_comp28959_c0_seq1	s2_comp20045_c0_seq1	ENSDARG00000023279
b2_comp4348_c0_seq1	s2_comp19305_c0_seq1	ENSDARG00000067601
b2_comp31399_c0_seq1	s2_comp6507_c0_seq1	ENSDARG00000032218
b2_comp6953_c0_seq1	s2_comp5391_c0_seq1	ENSDARG00000009430
b2_comp7379_c0_seq1	s2_comp6992_c0_seq2	ENSDARG00000074635
b2_comp19109_c0_seq1	s2_comp20076_c0_seq1	ENSDARG00000012256
b2_comp12361_c0_seq1	s2_comp6498_c0_seq3	ENSDARG00000039515
b2_comp2207_c0_seq1	s2_comp8273_c0_seq1	ENSDARG00000061242
b2_comp11864_c0_seq1	s2_comp27597_c0_seq1	ENSDARG00000063313
b2_comp18302_c0_seq1	s2_comp21262_c0_seq1	ENSDARG00000009851
b2_comp3196_c0_seq1	s2_comp15951_c0_seq1	ENSDARG00000052170
b2_comp11375_c0_seq1	s2_comp3152_c0_seq1	ENSDARG00000007678
b2_comp4477_c0_seq2	s2_comp14354_c0_seq1	ENSDARG00000054355
b2_comp7991_c0_seq1	s2_comp2675_c0_seq1	ENSDARG00000090722
b2_comp5766_c0_seq1	s2_comp6020_c0_seq1	ENSDARG00000019338
b2_comp5446_c0_seq1	s2_comp8764_c0_seq1	ENSDARG00000021443
b2_comp5828_c0_seq1	s2_comp8565_c0_seq1	ENSDARG00000013721
b2_comp24336_c0_seq1	s2_comp30815_c0_seq1	ENSDARG00000013721
b2_comp2834_c0_seq1	s2_comp2033_c0_seq1	ENSDARG00000013721
b2_comp3403_c0_seq1	s2_comp22253_c0_seq1	ENSDARG00000013721
b2_comp3215_c0_seq1	s2_comp8642_c0_seq1	ENSDARG00000013721
b2_comp17591_c0_seq1	s2_comp5561_c0_seq4	ENSDARG00000013721
b2_comp1874_c0_seq1	s2_comp6115_c0_seq1	ENSDARG00000013721
b2_comp5340_c0_seq2	s2_comp6460_c0_seq1	ENSDARG00000013721
b2_comp18421_c0_seq1	s2_comp25285_c0_seq1	ENSDARG00000013721
b2_comp4329_c0_seq1	s2_comp12900_c0_seq1	ENSDARG00000053684
b2_comp6361_c0_seq1	s2_comp2828_c0_seq1	ENSDARG00000070682
b2_comp9944_c0_seq1	s2_comp5628_c0_seq1	ENSDARG00000017658
b2_comp5927_c0_seq1	s2_comp7471_c0_seq1	ENSDARG00000011777
b2_comp6312_c0_seq2	s2_comp8943_c0_seq6	ENSDARG00000014134
b2_comp7241_c0_seq1	s2_comp9481_c0_seq1	ENSDARG00000095963
b2_comp17887_c0_seq1	s2_comp23007_c0_seq1	ENSDARG00000032802
b2_comp13672_c0_seq1	s2_comp33582_c0_seq1	ENSDARG00000006375
b2_comp11519_c0_seq1	s2_comp5332_c0_seq2	ENSDARG00000004161
b2_comp4121_c0_seq1	s2_comp22659_c0_seq1	ENSDARG00000059212
b2_comp5683_c0_seq1	s2_comp2914_c0_seq1	ENSDARG00000031202
b2_comp3674_c0_seq1	s2_comp7415_c0_seq2	ENSDARG00000019181
b2_comp4536_c0_seq2	s2_comp7201_c0_seq3	ENSDARG00000034210
b2_comp1475_c0_seq1	s2_comp17992_c0_seq1	ENSDARG00000074139
b2_comp4716_c0_seq2	s2_comp6335_c0_seq2	ENSDARG00000040860
b2_comp4489_c0_seq1	s2_comp7170_c0_seq1	NO_MATCH_TO_ZEBRA
b2_comp4889_c0_seq1	s2_comp7025_c0_seq1	ENSDARG00000032103
b2_comp5286_c0_seq1	s2_comp8693_c0_seq1	ENSDARG00000017591
b2_comp12788_c0_seq1	s2_comp25565_c0_seq1	ENSDARG00000002215
b2_comp16211_c0_seq1	s2_comp2228_c0_seq1	ENSDARG00000002401
b2_comp16885_c0_seq1	s2_comp24584_c0_seq1	ENSDARG00000010445
b2_comp3036_c0_seq1	s2_comp7044_c0_seq1	ENSDARG00000040255
b2_comp9572_c0_seq1	s2_comp8133_c0_seq1	ENSDARG00000003635
b2_comp1847_c0_seq1	s2_comp22879_c0_seq1	ENSDARG00000006642
b2_comp14998_c0_seq1	s2_comp55811_c0_seq1	ENSDARG00000055912
b2_comp16235_c0_seq1	s2_comp6618_c0_seq1	ENSDARG00000002791
b2_comp3543_c0_seq2	s2_comp42628_c0_seq1	ENSDARG00000005738
b2_comp4936_c0_seq1	s2_comp2896_c0_seq1	ENSDARG00000045620
b2_comp6193_c0_seq1	s2_comp8075_c0_seq1	ENSDARG00000087000
b2_comp2731_c0_seq1	s2_comp3369_c0_seq1	ENSDARG00000078311
b2_comp23684_c0_seq1	s2_comp6421_c0_seq2	ENSDARG00000070560
b2_comp14082_c0_seq1	s2_comp30362_c0_seq1	ENSDARG00000008735
b2_comp2275_c0_seq1	s2_comp3724_c0_seq1	ENSDARG00000006687
b2_comp16968_c0_seq1	s2_comp19436_c0_seq1	ENSDARG00000037865
b2_comp17367_c0_seq1	s2_comp32442_c0_seq1	ENSDARG00000079723
b2_comp5477_c0_seq2	s2_comp19353_c0_seq1	ENSDARG00000026476
b2_comp8664_c0_seq1	s2_comp2052_c0_seq2	ENSDARG00000077009
b2_comp5249_c0_seq1	s2_comp5755_c0_seq2	ENSDARG00000028163
b2_comp5359_c0_seq2	s2_comp3774_c0_seq2	ENSDARG00000018174
b2_comp6218_c0_seq2	s2_comp8795_c0_seq2	ENSDARG00000062983
b2_comp2398_c0_seq1	s2_comp18902_c0_seq1	ENSDARG00000060725
b2_comp17832_c0_seq1	s2_comp7764_c0_seq1	ENSDARG00000057813
b2_comp15920_c0_seq1	s2_comp13914_c0_seq1	ENSDARG00000077605
b2_comp24458_c0_seq1	s2_comp5788_c0_seq1	ENSDARG00000068903
b2_comp20976_c0_seq1	s2_comp6627_c0_seq1	ENSDARG00000016979
b2_comp22355_c0_seq1	s2_comp8603_c0_seq1	ENSDARG00000063436
b2_comp13159_c0_seq1	s2_comp3380_c0_seq1	ENSDARG00000013333
b2_comp21403_c0_seq1	s2_comp35483_c0_seq1	ENSDARG00000015312
b2_comp4095_c0_seq1	s2_comp18258_c0_seq1	ENSDARG00000052966
b2_comp4214_c0_seq1	s2_comp2534_c0_seq1	ENSDARG00000036588
b2_comp5325_c0_seq1	s2_comp6942_c0_seq1	ENSDARG00000071393
b2_comp19479_c0_seq1	s2_comp25640_c0_seq1	ENSDARG00000008380
b2_comp2409_c0_seq1	s2_comp6511_c0_seq1	ENSDARG00000057245
b2_comp3105_c0_seq1	s2_comp6690_c0_seq1	ENSDARG00000037556
b2_comp7390_c0_seq1	s2_comp6755_c0_seq1	ENSDARG00000040001
b2_comp6280_c2_seq3	s2_comp7515_c0_seq1	ENSDARG00000027620
b2_comp14760_c0_seq1	s2_comp1944_c0_seq1	ENSDARG00000056369
b2_comp19266_c0_seq1	s2_comp4623_c0_seq1	ENSDARG00000013708
b2_comp1551_c0_seq1	s2_comp5431_c0_seq1	ENSDARG00000088972
b2_comp18896_c0_seq1	s2_comp6004_c0_seq1	ENSDARG00000010246
b2_comp4275_c0_seq1	s2_comp5465_c0_seq1	ENSDARG00000042929
b2_comp5266_c0_seq2	s2_comp8633_c0_seq37	ENSDARG00000075331
b2_comp6827_c0_seq1	s2_comp8402_c0_seq1	ENSDARG00000027590
b2_comp17637_c0_seq1	s2_comp4238_c0_seq1	ENSDARG00000069293
b2_comp3186_c0_seq1	s2_comp19514_c0_seq1	ENSDARG00000053405
b2_comp19040_c0_seq1	s2_comp7026_c0_seq1	ENSDARG00000057630
b2_comp7167_c0_seq1	s2_comp7566_c1_seq1	NO_MATCH_TO_ZEBRA
b2_comp6830_c0_seq1	s2_comp7840_c0_seq1	NO_MATCH_TO_ZEBRA
b2_comp24256_c0_seq1	s2_comp16777_c0_seq1	NO_MATCH_TO_ZEBRA
b2_comp5687_c0_seq1	s2_comp14586_c0_seq1	NO_MATCH_TO_ZEBRA
b2_comp19682_c0_seq1	s2_comp26668_c0_seq1	ENSDARG00000008105
b2_comp26840_c0_seq1	s2_comp2449_c0_seq1	ENSDARG00000078772
b2_comp1420_c0_seq1	s2_comp18469_c0_seq1	ENSDARG00000076742
b2_comp12095_c0_seq1	s2_comp6589_c0_seq1	ENSDARG00000055969
b2_comp6023_c0_seq2	s2_comp8492_c0_seq1	ENSDARG00000030972
b2_comp22019_c0_seq1	s2_comp20703_c0_seq1	ENSDARG00000056475
b2_comp19324_c0_seq1	s2_comp24154_c0_seq1	ENSDARG00000019986
b2_comp30602_c0_seq1	s2_comp32491_c0_seq1	ENSDARG00000071347
b2_comp17895_c0_seq1	s2_comp7525_c0_seq1	ENSDARG00000015228
b2_comp17143_c0_seq1	s2_comp17823_c0_seq1	ENSDARG00000016548
b2_comp14049_c0_seq1	s2_comp7040_c0_seq1	ENSDARG00000055120
b2_comp7881_c0_seq1	s2_comp2911_c0_seq1	ENSDARG00000069828
b2_comp44389_c0_seq1	s2_comp7184_c0_seq1	ENSDARG00000036118
b2_comp5581_c0_seq2	s2_comp6273_c0_seq1	ENSDARG00000090063
b2_comp11037_c0_seq1	s2_comp3636_c0_seq1	ENSDARG00000044752
b2_comp24542_c0_seq1	s2_comp30071_c0_seq1	ENSDARG00000076251
b2_comp44140_c0_seq1	s2_comp4031_c0_seq1	ENSDARG00000045254
b2_comp6251_c0_seq1	s2_comp8731_c0_seq1	ENSDARG00000039429
b2_comp16740_c0_seq1	s2_comp18578_c0_seq1	ENSDARG00000044086
b2_comp18231_c0_seq1	s2_comp3508_c0_seq1	ENSDARG00000004726
b2_comp4413_c0_seq1	s2_comp26628_c0_seq1	ENSDARG00000037965
b2_comp3887_c0_seq1	s2_comp8635_c0_seq1	ENSDARG00000060767
b2_comp6019_c0_seq1	s2_comp7912_c0_seq2	ENSDARG00000036059
b2_comp4204_c0_seq1	s2_comp8382_c1_seq1	ENSDARG00000033184
b2_comp8862_c0_seq1	s2_comp5734_c0_seq2	ENSDARG00000052746
b2_comp14917_c0_seq1	s2_comp2098_c0_seq1	ENSDARG00000028336
b2_comp19210_c0_seq1	s2_comp26106_c0_seq1	ENSDARG00000042667
b2_comp38599_c0_seq1	s2_comp15807_c0_seq1	ENSDARG00000058306
b2_comp37657_c0_seq1	s2_comp5360_c0_seq1	ENSDARG00000029071
b2_comp4455_c0_seq1	s2_comp7238_c0_seq2	ENSDARG00000089646
b2_comp5320_c0_seq1	s2_comp6155_c0_seq1	ENSDARG00000089105
b2_comp14342_c0_seq1	s2_comp1925_c0_seq2	ENSDARG00000090364
b2_comp6010_c0_seq1	s2_comp12469_c0_seq1	ENSDARG00000039241
b2_comp5556_c0_seq2	s2_comp7890_c0_seq1	ENSDARG00000023055
b2_comp2215_c0_seq1	s2_comp15241_c0_seq1	ENSDARG00000057648
b2_comp21941_c0_seq1	s2_comp4100_c0_seq1	ENSDARG00000070452
b2_comp23275_c0_seq1	s2_comp6401_c0_seq1	ENSDARG00000016856
b2_comp4833_c0_seq1	s2_comp4736_c0_seq2	ENSDARG00000093374
b2_comp10832_c0_seq1	s2_comp7248_c0_seq1	ENSDARG00000036675
b2_comp6068_c0_seq3	s2_comp8699_c0_seq1	ENSDARG00000000861
b2_comp14974_c0_seq1	s2_comp5444_c0_seq2	ENSDARG00000076662
b2_comp16936_c0_seq1	s2_comp25815_c0_seq1	ENSDARG00000058871
b2_comp26735_c0_seq1	s2_comp21343_c0_seq1	ENSDARG00000069331
b2_comp3946_c0_seq1	s2_comp10733_c0_seq1	ENSDARG00000090454
b2_comp35199_c0_seq1	s2_comp19420_c0_seq1	ENSDARG00000058861
b2_comp3940_c0_seq1	s2_comp3782_c0_seq1	ENSDARG00000092609
b2_comp2263_c0_seq1	s2_comp8844_c1_seq2	ENSDARG00000086254
b2_comp6210_c0_seq1	s2_comp8077_c0_seq1	ENSDARG00000039269
b2_comp15945_c0_seq1	s2_comp22187_c0_seq1	ENSDARG00000035427
b2_comp37876_c0_seq1	s2_comp8124_c1_seq1	ENSDARG00000078576
b2_comp5950_c0_seq2	s2_comp8506_c0_seq1	ENSDARG00000075048
b2_comp5995_c0_seq1	s2_comp8645_c0_seq2	ENSDARG00000055903
b2_comp2301_c0_seq1	s2_comp3148_c0_seq1	ENSDARG00000074634
b2_comp3596_c0_seq2	s2_comp30065_c0_seq1	ENSDARG00000006220
b2_comp9895_c0_seq1	s2_comp14904_c0_seq1	ENSDARG00000051916
b2_comp5781_c0_seq1	s2_comp8783_c0_seq5	ENSDARG00000008548
b2_comp9719_c0_seq1	s2_comp8654_c0_seq1	ENSDARG00000022232
b2_comp27372_c0_seq1	s2_comp35817_c0_seq1	ENSDARG00000077242
b2_comp5458_c0_seq1	s2_comp21151_c0_seq1	ENSDARG00000086159
b2_comp5608_c0_seq1	s2_comp7264_c0_seq1	ENSDARG00000074667
b2_comp25189_c0_seq1	s2_comp19042_c0_seq1	ENSDARG00000044395
b2_comp25797_c0_seq1	s2_comp29896_c0_seq1	ENSDARG00000060756
b2_comp22331_c0_seq1	s2_comp6503_c0_seq1	ENSDARG00000029353
b2_comp6154_c0_seq1	s2_comp8363_c0_seq1	ENSDARG00000063407
b2_comp1351_c0_seq1	s2_comp8352_c0_seq1	ENSDARG00000044153
b2_comp4568_c1_seq1	s2_comp3940_c1_seq1	ENSDARG00000021991
b2_comp16695_c0_seq1	s2_comp9001_c0_seq1	ENSDARG00000014573
b2_comp4636_c0_seq1	s2_comp8496_c0_seq2	ENSDARG00000051768
b2_comp34678_c0_seq1	s2_comp20884_c0_seq1	ENSDARG00000033604
b2_comp25351_c0_seq1	s2_comp6063_c0_seq3	ENSDARG00000019228
b2_comp4106_c0_seq1	s2_comp5793_c0_seq1	ENSDARG00000007347
b2_comp14777_c0_seq1	s2_comp2164_c0_seq1	ENSDARG00000011948
b2_comp36068_c0_seq1	s2_comp25109_c0_seq1	ENSDARG00000006275
b2_comp1671_c0_seq2	s2_comp7006_c0_seq1	ENSDARG00000037067
b2_comp3798_c0_seq1	s2_comp8955_c0_seq1	ENSDARG00000040698
b2_comp6170_c0_seq1	s2_comp8923_c0_seq1	ENSDARG00000075178
b2_comp2023_c0_seq1	s2_comp16794_c0_seq1	ENSDARG00000077081
b2_comp25935_c0_seq1	s2_comp2418_c0_seq2	ENSDARG00000060504
b2_comp4263_c0_seq1	s2_comp14357_c0_seq1	ENSDARG00000040815
b2_comp5610_c0_seq2	s2_comp2154_c0_seq1	ENSDARG00000011934
b2_comp2180_c0_seq1	s2_comp7383_c0_seq1	ENSDARG00000010481
b2_comp117_c0_seq1	s2_comp31079_c0_seq1	ENSDARG00000057429
b2_comp27964_c0_seq1	s2_comp6588_c0_seq1	ENSDARG00000079420
b2_comp5357_c0_seq2	s2_comp7964_c0_seq1	ENSDARG00000071906
b2_comp5761_c0_seq1	s2_comp8292_c0_seq2	ENSDARG00000054597
b2_comp3127_c0_seq1	s2_comp20188_c0_seq1	ENSDARG00000003931
b2_comp2366_c0_seq1	s2_comp3182_c0_seq1	ENSDARG00000069699
b2_comp3362_c0_seq1	s2_comp4785_c0_seq1	ENSDARG00000020449
b2_comp1768_c0_seq1	s2_comp7249_c0_seq1	ENSDARG00000033662
b2_comp15865_c0_seq1	s2_comp2481_c0_seq1	ENSDARG00000021172
b2_comp15447_c0_seq1	s2_comp8607_c0_seq2	ENSDARG00000031985
b2_comp8021_c0_seq1	s2_comp7848_c1_seq1	ENSDARG00000056517
b2_comp22785_c0_seq1	s2_comp29271_c0_seq1	ENSDARG00000054807
b2_comp16664_c0_seq1	s2_comp17501_c0_seq1	ENSDARG00000017659
b2_comp29777_c0_seq1	s2_comp4957_c0_seq1	ENSDARG00000070839
b2_comp16068_c0_seq1	s2_comp8545_c0_seq5	ENSDARG00000028058
b2_comp18109_c0_seq1	s2_comp4659_c0_seq1	ENSDARG00000016765
b2_comp6140_c0_seq7	s2_comp21111_c0_seq1	ENSDARG00000058356
b2_comp15340_c0_seq1	s2_comp7696_c0_seq1	ENSDARG00000043856
b2_comp2838_c0_seq1	s2_comp6203_c0_seq1	NO_MATCH_TO_ZEBRA
b2_comp16847_c0_seq1	s2_comp8209_c0_seq1	ENSDARG00000039576
b2_comp17096_c0_seq1	s2_comp8377_c0_seq1	ENSDARG00000027916
b2_comp3441_c0_seq4	s2_comp6352_c0_seq1	ENSDARG00000032493
b2_comp5785_c0_seq1	s2_comp6864_c0_seq1	ENSDARG00000010381
b2_comp6351_c0_seq1	s2_comp6294_c1_seq1	ENSDARG00000054849
b2_comp5157_c0_seq1	s2_comp8901_c1_seq18	ENSDARG00000021975
b2_comp6029_c0_seq1	s2_comp8734_c0_seq1	ENSDARG00000018073
b2_comp4484_c0_seq1	s2_comp2684_c0_seq1	ENSDARG00000057624
b2_comp3695_c0_seq1	s2_comp4692_c0_seq1	ENSDARG00000059642
b2_comp30485_c0_seq1	s2_comp5753_c0_seq1	ENSDARG00000020344
b2_comp1627_c0_seq2	s2_comp23124_c0_seq1	ENSDARG00000053303
b2_comp26692_c0_seq1	s2_comp17878_c0_seq1	ENSDARG00000033594
b2_comp6881_c0_seq1	s2_comp2677_c0_seq1	ENSDARG00000008052
b2_comp18468_c0_seq1	s2_comp3459_c0_seq1	ENSDARG00000022372
b2_comp5555_c0_seq1	s2_comp21198_c0_seq1	ENSDARG00000004785
b2_comp10910_c0_seq1	s2_comp8502_c0_seq3	ENSDARG00000037503
b2_comp11578_c0_seq1	s2_comp1903_c0_seq1	ENSDARG00000069432
b2_comp12358_c0_seq1	s2_comp2399_c0_seq1	ENSDARG00000008359
b2_comp13651_c0_seq1	s2_comp2984_c0_seq2	ENSDARG00000075761
b2_comp26716_c0_seq1	s2_comp20156_c0_seq1	ENSDARG00000023820
b2_comp30802_c0_seq1	s2_comp2088_c1_seq1	ENSDARG00000096359
b2_comp4094_c0_seq1	s2_comp23644_c0_seq1	ENSDARG00000015918
b2_comp3688_c0_seq1	s2_comp7669_c0_seq2	ENSDARG00000078481
b2_comp7364_c0_seq1	s2_comp9489_c0_seq1	ENSDARG00000008142
b2_comp4230_c0_seq1	s2_comp6345_c0_seq2	ENSDARG00000042724
b2_comp21998_c0_seq1	s2_comp4915_c0_seq1	NO_MATCH_TO_ZEBRA
b2_comp4366_c0_seq2	s2_comp3212_c0_seq1	ENSDARG00000017445
b2_comp3765_c0_seq1	s2_comp7533_c0_seq1	ENSDARG00000091881
b2_comp12957_c0_seq1	s2_comp3075_c0_seq1	ENSDARG00000038121
b2_comp23105_c0_seq1	s2_comp4564_c0_seq1	ENSDARG00000012140
b2_comp3775_c0_seq1	s2_comp3432_c0_seq1	ENSDARG00000038213
b2_comp1859_c0_seq1	s2_comp5303_c0_seq1	NO_MATCH_TO_ZEBRA
b2_comp20434_c0_seq1	s2_comp1853_c0_seq1	ENSDARG00000052673
b2_comp1776_c0_seq1	s2_comp22252_c0_seq1	ENSDARG00000007477
b2_comp9505_c0_seq1	s2_comp16046_c0_seq1	ENSDARG00000074658
b2_comp5712_c0_seq2	s2_comp6687_c0_seq1	ENSDARG00000055115
b2_comp5101_c0_seq1	s2_comp7318_c0_seq1	ENSDARG00000020364
b2_comp4756_c0_seq1	s2_comp8716_c0_seq1	ENSDARG00000019033
b2_comp7903_c0_seq1	s2_comp7156_c0_seq1	ENSDARG00000028542
b2_comp2759_c0_seq1	s2_comp12853_c0_seq1	ENSDARG00000000068
b2_comp6022_c0_seq1	s2_comp6849_c0_seq1	NO_MATCH_TO_ZEBRA
b2_comp5482_c0_seq1	s2_comp9213_c0_seq1	ENSDARG00000043457
b2_comp22970_c0_seq1	s2_comp2235_c0_seq1	ENSDARG00000000804
b2_comp21437_c0_seq1	s2_comp31393_c0_seq1	ENSDARG00000058597
b2_comp28507_c0_seq1	s2_comp2530_c0_seq1	ENSDARG00000040566
b2_comp35027_c0_seq1	s2_comp21831_c0_seq1	ENSDARG00000012577
b2_comp4585_c0_seq1	s2_comp20194_c0_seq1	ENSDARG00000024895
b2_comp11196_c0_seq1	s2_comp6268_c0_seq1	ENSDARG00000069968
b2_comp3860_c0_seq1	s2_comp2812_c0_seq1	ENSDARG00000041060
b2_comp4427_c0_seq1	s2_comp2423_c0_seq1	ENSDARG00000010953
b2_comp5968_c0_seq3	s2_comp7010_c0_seq2	ENSDARG00000055124
b2_comp6179_c0_seq3	s2_comp8768_c0_seq10	ENSDARG00000012946
b2_comp10939_c0_seq1	s2_comp3991_c0_seq1	ENSDARG00000045676
b2_comp4496_c0_seq1	s2_comp19153_c0_seq1	ENSDARG00000058062
b2_comp14019_c0_seq1	s2_comp2139_c0_seq1	ENSDARG00000041619
b2_comp15659_c0_seq1	s2_comp37107_c0_seq1	ENSDARG00000029388
b2_comp2210_c0_seq1	s2_comp7053_c0_seq2	ENSDARG00000058467
b2_comp29835_c0_seq1	s2_comp1942_c0_seq1	ENSDARG00000041108
b2_comp3955_c0_seq2	s2_comp13174_c0_seq1	ENSDARG00000037930
b2_comp10378_c0_seq1	s2_comp5817_c0_seq1	ENSDARG00000006314
b2_comp5789_c0_seq1	s2_comp5492_c0_seq1	ENSDARG00000014531
b2_comp1485_c0_seq1	s2_comp21250_c0_seq1	ENSDARG00000021220
b2_comp1369_c0_seq2	s2_comp25554_c0_seq1	NO_MATCH_TO_ZEBRA
b2_comp25160_c0_seq1	s2_comp28179_c0_seq1	ENSDARG00000094277
b2_comp4047_c0_seq1	s2_comp25374_c0_seq1	ENSDARG00000009160
b2_comp7133_c0_seq1	s2_comp10021_c0_seq1	ENSDARG00000041006
b2_comp3480_c0_seq1	s2_comp5958_c0_seq1	ENSDARG00000010279
b2_comp5945_c0_seq1	s2_comp5062_c0_seq2	ENSDARG00000001162
b2_comp5086_c0_seq1	s2_comp7568_c0_seq1	ENSDARG00000010596
b2_comp14972_c0_seq1	s2_comp4317_c0_seq2	ENSDARG00000037177
b2_comp34560_c0_seq1	s2_comp27165_c0_seq1	ENSDARG00000052674
b2_comp2988_c0_seq1	s2_comp53336_c0_seq1	ENSDARG00000071565
b2_comp35889_c0_seq1	s2_comp70201_c0_seq1	ENSDARG00000016655
b2_comp4209_c0_seq1	s2_comp7442_c1_seq2	ENSDARG00000003869
b2_comp7621_c0_seq1	s2_comp7771_c0_seq1	ENSDARG00000042409
b2_comp2522_c0_seq1	s2_comp28713_c0_seq1	ENSDARG00000030782
b2_comp3830_c0_seq1	s2_comp17208_c0_seq1	ENSDARG00000059120
b2_comp2047_c0_seq1	s2_comp7140_c0_seq1	ENSDARG00000075887
b2_comp3828_c0_seq1	s2_comp11984_c0_seq1	ENSDARG00000062423
b2_comp22421_c0_seq1	s2_comp34865_c0_seq1	ENSDARG00000043371
b2_comp4775_c0_seq1	s2_comp12831_c0_seq1	ENSDARG00000036232
b2_comp19147_c0_seq1	s2_comp5317_c0_seq2	ENSDARG00000087401
b2_comp10543_c0_seq1	s2_comp8094_c0_seq1	ENSDARG00000017772
b2_comp16865_c0_seq1	s2_comp7773_c0_seq1	ENSDARG00000039486
b2_comp2769_c0_seq1	s2_comp8109_c0_seq1	ENSDARG00000063297
b2_comp4595_c0_seq1	s2_comp6956_c0_seq1	ENSDARG00000077297
b2_comp3816_c0_seq1	s2_comp12248_c0_seq1	ENSDARG00000090858
b2_comp5844_c0_seq5	s2_comp7986_c0_seq5	ENSDARG00000088140
b2_comp10408_c0_seq1	s2_comp21796_c0_seq1	ENSDARG00000025904
b2_comp4437_c0_seq1	s2_comp2568_c0_seq1	ENSDARG00000054963
b2_comp16871_c0_seq1	s2_comp6996_c0_seq1	ENSDARG00000061235
b2_comp5437_c0_seq2	s2_comp7661_c0_seq1	ENSDARG00000002949
b2_comp5193_c0_seq1	s2_comp8124_c0_seq4	ENSDARG00000068076
b2_comp5267_c0_seq1	s2_comp8814_c0_seq1	ENSDARG00000060484
b2_comp3452_c0_seq1	s2_comp21192_c0_seq1	ENSDARG00000005115
b2_comp13593_c0_seq1	s2_comp7252_c0_seq1	ENSDARG00000045976
b2_comp5749_c0_seq1	s2_comp2549_c0_seq1	ENSDARG00000040180
b2_comp6512_c0_seq1	s2_comp2888_c0_seq1	ENSDARG00000063580
b2_comp9221_c0_seq1	s2_comp3195_c0_seq1	ENSDARG00000070017
b2_comp3989_c0_seq1	s2_comp7837_c0_seq1	ENSDARG00000071697
b2_comp5839_c0_seq2	s2_comp5828_c0_seq2	ENSDARG00000003470
b2_comp6085_c0_seq2	s2_comp7590_c0_seq1	ENSDARG00000007024
b2_comp5567_c0_seq1	s2_comp2510_c0_seq1	ENSDARG00000052975
b2_comp13213_c0_seq1	s2_comp6603_c0_seq1	ENSDARG00000070329
b2_comp4949_c0_seq1	s2_comp2832_c0_seq1	ENSDARG00000075152
b2_comp7598_c0_seq1	s2_comp7913_c0_seq1	ENSDARG00000022260
b2_comp43887_c0_seq1	s2_comp35740_c0_seq1	ENSDARG00000020465
b2_comp11960_c0_seq1	s2_comp8470_c0_seq1	ENSDARG00000014554
b2_comp17221_c0_seq1	s2_comp4955_c0_seq1	ENSDARG00000074506
b2_comp18869_c0_seq1	s2_comp5470_c0_seq1	ENSDARG00000016143
b2_comp16460_c0_seq1	s2_comp6476_c0_seq1	ENSDARG00000038695
b2_comp20275_c0_seq1	s2_comp20112_c0_seq1	ENSDARG00000092553
b2_comp2170_c0_seq1	s2_comp7650_c0_seq1	ENSDARG00000053020
b2_comp7086_c0_seq1	s2_comp2713_c0_seq2	ENSDARG00000008491
b2_comp3777_c0_seq1	s2_comp6408_c0_seq1	ENSDARG00000071005
b2_comp6116_c0_seq1	s2_comp8504_c0_seq1	ENSDARG00000032619
b2_comp24271_c0_seq1	s2_comp23502_c0_seq1	ENSDARG00000061854
b2_comp266_c0_seq1	s2_comp24057_c0_seq1	ENSDARG00000057287
b2_comp5413_c0_seq1	s2_comp1830_c0_seq1	ENSDARG00000052712
b2_comp11573_c0_seq1	s2_comp7602_c0_seq1	ENSDARG00000089791
b2_comp10515_c0_seq1	s2_comp7977_c0_seq1	ENSDARG00000060442
b2_comp22796_c0_seq1	s2_comp7591_c0_seq2	ENSDARG00000052350
b2_comp6090_c0_seq1	s2_comp7802_c0_seq1	ENSDARG00000067969
b2_comp16979_c0_seq1	s2_comp2403_c0_seq1	ENSDARG00000074367
b2_comp8184_c0_seq1	s2_comp6945_c0_seq1	ENSDARG00000043960
b2_comp15225_c0_seq1	s2_comp19551_c0_seq1	ENSDARG00000002571
b2_comp15053_c0_seq1	s2_comp28573_c0_seq1	ENSDARG00000069940
b2_comp24741_c0_seq1	s2_comp23418_c0_seq1	ENSDARG00000070487
b2_comp20909_c0_seq1	s2_comp29966_c0_seq1	ENSDARG00000013250
b2_comp7132_c0_seq1	s2_comp5712_c0_seq1	ENSDARG00000021573
b2_comp15237_c0_seq1	s2_comp2109_c0_seq1	NO_MATCH_TO_ZEBRA
b2_comp20351_c0_seq1	s2_comp18053_c0_seq1	NO_MATCH_TO_ZEBRA
b2_comp11968_c0_seq1	s2_comp2927_c0_seq2	NO_MATCH_TO_ZEBRA
b2_comp29452_c0_seq1	s2_comp17976_c0_seq1	NO_MATCH_TO_ZEBRA
b2_comp2062_c0_seq1	s2_comp7504_c0_seq1	NO_MATCH_TO_ZEBRA
b2_comp5993_c0_seq1	s2_comp5397_c0_seq1	ENSDARG00000054707
b2_comp4998_c0_seq1	s2_comp7571_c0_seq3	ENSDARG00000067537
b2_comp20838_c0_seq1	s2_comp24382_c0_seq1	ENSDARG00000017960
b2_comp43502_c0_seq1	s2_comp25234_c0_seq1	ENSDARG00000024398
b2_comp5966_c0_seq3	s2_comp8882_c1_seq9	ENSDARG00000079549
b2_comp11310_c0_seq1	s2_comp2160_c0_seq2	ENSDARG00000004587
b2_comp16821_c0_seq1	s2_comp16347_c0_seq1	ENSDARG00000070151
b2_comp16898_c0_seq1	s2_comp18687_c0_seq1	ENSDARG00000042187
b2_comp8837_c0_seq1	s2_comp1914_c0_seq1	ENSDARG00000006215
b2_comp3223_c0_seq1	s2_comp6546_c0_seq1	ENSDARG00000030441
b2_comp24468_c0_seq1	s2_comp17449_c0_seq1	ENSDARG00000003167
b2_comp4799_c0_seq1	s2_comp290_c0_seq1	ENSDARG00000076177
b2_comp4727_c0_seq4	s2_comp5644_c0_seq1	ENSDARG00000005350
b2_comp16438_c0_seq1	s2_comp21590_c0_seq1	ENSDARG00000088366
b2_comp18691_c0_seq1	s2_comp27431_c0_seq1	ENSDARG00000017809
b2_comp18290_c0_seq1	s2_comp29344_c0_seq1	ENSDARG00000014083
b2_comp22687_c0_seq1	s2_comp30307_c0_seq1	ENSDARG00000055472
b2_comp2086_c0_seq1	s2_comp4462_c0_seq1	ENSDARG00000077982
b2_comp25030_c0_seq1	s2_comp4878_c0_seq1	ENSDARG00000076381
b2_comp2025_c0_seq1	s2_comp9610_c0_seq1	ENSDARG00000042004
b2_comp2300_c0_seq1	s2_comp9455_c0_seq1	ENSDARG00000019963
b2_comp6420_c0_seq1	s2_comp7002_c1_seq1	ENSDARG00000059598
b2_comp6284_c0_seq1	s2_comp7673_c0_seq1	ENSDARG00000093125
b2_comp23112_c0_seq1	s2_comp17868_c0_seq1	ENSDARG00000016074
b2_comp25478_c0_seq1	s2_comp3518_c0_seq1	ENSDARG00000031693
b2_comp1457_c0_seq1	s2_comp5905_c0_seq1	ENSDARG00000005972
b2_comp12543_c0_seq1	s2_comp8219_c0_seq1	ENSDARG00000039363
b2_comp6124_c0_seq1	s2_comp8175_c0_seq2	ENSDARG00000089040
b2_comp25385_c0_seq1	s2_comp24086_c0_seq1	ENSDARG00000038359
b2_comp5228_c0_seq1	s2_comp3126_c0_seq1	ENSDARG00000021021
b2_comp3075_c0_seq1	s2_comp6224_c0_seq1	ENSDARG00000077950
b2_comp28102_c0_seq1	s2_comp21340_c0_seq1	ENSDARG00000018903
b2_comp17799_c0_seq1	s2_comp4837_c0_seq1	ENSDARG00000055876
b2_comp1906_c0_seq1	s2_comp5150_c0_seq1	ENSDARG00000000568
b2_comp10798_c0_seq1	s2_comp7546_c0_seq2	ENSDARG00000038866
b2_comp5692_c0_seq4	s2_comp27186_c0_seq1	ENSDARG00000058467
b2_comp5386_c0_seq4	s2_comp34006_c0_seq1	ENSDARG00000042975
b2_comp6075_c0_seq1	s2_comp8049_c0_seq1	ENSDARG00000024748
b2_comp5037_c0_seq1	s2_comp5799_c0_seq1	ENSDARG00000043944
b2_comp4066_c0_seq1	s2_comp7919_c0_seq2	ENSDARG00000094661
b2_comp21225_c0_seq1	s2_comp4628_c0_seq1	ENSDARG00000004757
b2_comp12195_c0_seq1	s2_comp20362_c0_seq1	ENSDARG00000078234
b2_comp11129_c0_seq1	s2_comp22211_c0_seq1	ENSDARG00000039213
b2_comp22329_c0_seq1	s2_comp13645_c0_seq1	ENSDARG00000076149
b2_comp15914_c0_seq1	s2_comp34542_c0_seq1	ENSDARG00000043081
b2_comp16014_c0_seq1	s2_comp7844_c0_seq8	ENSDARG00000021702
b2_comp24128_c0_seq1	s2_comp7214_c0_seq2	ENSDARG00000079932
b2_comp8766_c0_seq1	s2_comp2337_c0_seq1	ENSDARG00000017261
b2_comp4717_c0_seq2	s2_comp5808_c0_seq1	ENSDARG00000023583
b2_comp7625_c0_seq1	s2_comp5374_c0_seq1	ENSDARG00000005481
b2_comp1547_c0_seq1	s2_comp14244_c0_seq1	ENSDARG00000052789
b2_comp15543_c0_seq1	s2_comp6683_c0_seq1	ENSDARG00000037928
b2_comp9191_c0_seq1	s2_comp2508_c0_seq1	ENSDARG00000010051
b2_comp940_c0_seq2	s2_comp41055_c0_seq1	ENSDARG00000003127
b2_comp4921_c0_seq1	s2_comp8040_c0_seq1	ENSDARG00000077991
b2_comp5356_c0_seq1	s2_comp8463_c0_seq10	ENSDARG00000067520
b2_comp27529_c0_seq1	s2_comp2595_c0_seq1	ENSDARG00000051884
b2_comp4321_c0_seq1	s2_comp19195_c0_seq1	ENSDARG00000051925
b2_comp4400_c0_seq1	s2_comp6043_c0_seq2	ENSDARG00000017086
b2_comp5654_c0_seq1	s2_comp8099_c0_seq1	ENSDARG00000026048
b2_comp17220_c0_seq1	s2_comp20042_c0_seq1	ENSDARG00000006005
b2_comp20318_c0_seq1	s2_comp17460_c0_seq1	ENSDARG00000005897
b2_comp20791_c0_seq1	s2_comp1929_c0_seq1	ENSDARG00000076544
b2_comp18398_c0_seq1	s2_comp2233_c0_seq1	ENSDARG00000030129
b2_comp35797_c0_seq1	s2_comp31610_c0_seq1	ENSDARG00000007693
b2_comp11566_c0_seq1	s2_comp25582_c0_seq1	ENSDARG00000003820
b2_comp3447_c0_seq1	s2_comp7846_c0_seq3	ENSDARG00000038075
b2_comp5732_c0_seq2	s2_comp8166_c0_seq1	ENSDARG00000037506
b2_comp1450_c0_seq1	s2_comp23094_c0_seq1	ENSDARG00000044642
b2_comp1538_c0_seq1	s2_comp3426_c0_seq1	ENSDARG00000017115
b2_comp8966_c0_seq1	s2_comp8142_c0_seq1	ENSDARG00000039316
b2_comp13628_c0_seq1	s2_comp11898_c0_seq1	ENSDARG00000079173
b2_comp1388_c0_seq1	s2_comp25466_c0_seq1	ENSDARG00000019345
b2_comp17272_c0_seq1	s2_comp23671_c0_seq1	ENSDARG00000038401
b2_comp3995_c0_seq1	s2_comp2754_c0_seq1	ENSDARG00000003429
b2_comp1488_c0_seq2	s2_comp7174_c0_seq2	ENSDARG00000060456
b2_comp2081_c0_seq1	s2_comp6761_c0_seq2	ENSDARG00000079780
b2_comp6221_c0_seq3	s2_comp3576_c0_seq2	ENSDARG00000057456
b2_comp4885_c0_seq1	s2_comp8535_c1_seq6	ENSDARG00000030765
b2_comp1438_c0_seq1	s2_comp14098_c0_seq1	ENSDARG00000075120
b2_comp18280_c0_seq1	s2_comp3427_c0_seq1	ENSDARG00000063719
b2_comp3632_c0_seq1	s2_comp13593_c0_seq1	ENSDARG00000037965
b2_comp2254_c0_seq2	s2_comp5269_c0_seq2	ENSDARG00000052118
b2_comp2795_c0_seq1	s2_comp6502_c0_seq1	ENSDARG00000038563
b2_comp4922_c0_seq6	s2_comp7003_c0_seq1	ENSDARG00000019008
b2_comp2651_c0_seq2	s2_comp26279_c0_seq1	ENSDARG00000015681
b2_comp4162_c0_seq1	s2_comp15725_c0_seq1	ENSDARG00000051827
b2_comp35686_c0_seq1	s2_comp25480_c0_seq1	ENSDARG00000027750
b2_comp40531_c0_seq1	s2_comp26013_c0_seq1	ENSDARG00000039684
b2_comp2846_c0_seq1	s2_comp41730_c0_seq1	ENSDARG00000011770
b2_comp1615_c0_seq1	s2_comp8500_c0_seq1	ENSDARG00000089638
b2_comp4130_c0_seq2	s2_comp8505_c0_seq3	ENSDARG00000004952
b2_comp7141_c0_seq1	s2_comp8689_c0_seq6	ENSDARG00000062385
b2_comp18479_c0_seq1	s2_comp19261_c0_seq1	ENSDARG00000055945
b2_comp10343_c0_seq1	s2_comp4777_c0_seq1	ENSDARG00000067795
b2_comp2185_c0_seq2	s2_comp5252_c0_seq1	ENSDARG00000053047
b2_comp5440_c0_seq1	s2_comp6614_c0_seq1	ENSDARG00000045306
b2_comp5522_c0_seq1	s2_comp13472_c0_seq1	ENSDARG00000044086
b2_comp8579_c0_seq1	s2_comp4040_c0_seq1	ENSDARG00000034443
b2_comp5405_c0_seq3	s2_comp8497_c1_seq1	ENSDARG00000035986
b2_comp10624_c0_seq1	s2_comp3020_c0_seq1	ENSDARG00000016769
b2_comp4671_c0_seq1	s2_comp3189_c0_seq1	ENSDARG00000020494
b2_comp4947_c1_seq2	s2_comp8920_c0_seq5	ENSDARG00000036456
b2_comp16762_c0_seq1	s2_comp1635_c0_seq1	ENSDARG00000025338
b2_comp3370_c0_seq2	s2_comp2444_c0_seq1	ENSDARG00000037963
b2_comp31989_c0_seq1	s2_comp3739_c0_seq1	ENSDARG00000089661
b2_comp5773_c0_seq1	s2_comp18468_c0_seq1	ENSDARG00000079281
b2_comp1930_c0_seq1	s2_comp7283_c0_seq1	ENSDARG00000040238
b2_comp7555_c0_seq1	s2_comp2797_c0_seq1	ENSDARG00000043727
b2_comp12082_c0_seq1	s2_comp1987_c0_seq1	ENSDARG00000043279
b2_comp1758_c0_seq2	s2_comp5288_c0_seq2	ENSDARG00000039931
b2_comp3271_c0_seq1	s2_comp7811_c0_seq2	ENSDARG00000004979
b2_comp16952_c0_seq1	s2_comp18176_c0_seq1	ENSDARG00000044136
b2_comp17763_c0_seq1	s2_comp1860_c0_seq1	ENSDARG00000007786
b2_comp14163_c0_seq1	s2_comp24115_c0_seq1	ENSDARG00000029874
b2_comp4049_c0_seq1	s2_comp4533_c0_seq1	ENSDARG00000041137
b2_comp3325_c0_seq1	s2_comp9394_c0_seq1	ENSDARG00000039980
b2_comp4007_c0_seq1	s2_comp9091_c0_seq1	ENSDARG00000063100
b2_comp10368_c0_seq1	s2_comp16082_c0_seq1	ENSDARG00000058693
b2_comp12077_c0_seq1	s2_comp1809_c0_seq1	ENSDARG00000093235
b2_comp15972_c0_seq1	s2_comp17450_c0_seq1	ENSDARG00000005827
b2_comp23090_c0_seq1	s2_comp36864_c0_seq1	ENSDARG00000036833
b2_comp32664_c0_seq1	s2_comp35921_c0_seq1	ENSDARG00000079571
b2_comp5485_c0_seq1	s2_comp8578_c0_seq1	ENSDARG00000057231
b2_comp1951_c0_seq1	s2_comp15133_c0_seq1	ENSDARG00000077038
b2_comp3551_c0_seq2	s2_comp16642_c0_seq1	ENSDARG00000024669
b2_comp31364_c0_seq1	s2_comp27091_c0_seq1	ENSDARG00000019732
b2_comp4264_c0_seq1	s2_comp3698_c0_seq1	ENSDARG00000016889
b2_comp5923_c0_seq1	s2_comp8551_c0_seq1	ENSDARG00000059908
b2_comp3921_c0_seq1	s2_comp1827_c0_seq1	ENSDARG00000076149
b2_comp21980_c0_seq1	s2_comp41638_c0_seq1	ENSDARG00000029751
b2_comp4073_c0_seq1	s2_comp2120_c0_seq2	ENSDARG00000010400
b2_comp8362_c0_seq1	s2_comp6081_c0_seq1	ENSDARG00000091245
b2_comp1691_c0_seq1	s2_comp22533_c0_seq1	ENSDARG00000059303
b2_comp11799_c1_seq1	s2_comp5164_c0_seq1	ENSDARG00000054300
b2_comp9122_c0_seq1	s2_comp10344_c0_seq1	ENSDARG00000053620
b2_comp4293_c0_seq1	s2_comp6243_c0_seq2	ENSDARG00000051783
b2_comp3984_c0_seq2	s2_comp8495_c0_seq11	ENSDARG00000003592
b2_comp14083_c0_seq1	s2_comp15583_c0_seq1	ENSDARG00000086797
b2_comp14037_c0_seq1	s2_comp19942_c0_seq1	ENSDARG00000060036
b2_comp15222_c0_seq1	s2_comp31031_c0_seq1	ENSDARG00000037961
b2_comp16853_c0_seq1	s2_comp42055_c0_seq1	ENSDARG00000040564
b2_comp24129_c0_seq1	s2_comp6050_c0_seq1	ENSDARG00000023151
b2_comp1695_c0_seq1	s2_comp7991_c0_seq1	ENSDARG00000079175
b2_comp3871_c0_seq1	s2_comp9267_c0_seq1	ENSDARG00000075690
b2_comp6621_c0_seq1	s2_comp9310_c0_seq1	ENSDARG00000045857
b2_comp1894_c0_seq2	s2_comp13685_c0_seq1	ENSDARG00000068681
b2_comp15337_c0_seq1	s2_comp19429_c0_seq1	ENSDARG00000013771
b2_comp1398_c0_seq1	s2_comp2624_c0_seq1	ENSDARG00000003675
b2_comp22306_c0_seq1	s2_comp21031_c0_seq1	ENSDARG00000079939
b2_comp4190_c0_seq2	s2_comp16318_c0_seq1	ENSDARG00000089188
b2_comp35566_c0_seq1	s2_comp2375_c0_seq1	NO_MATCH_TO_ZEBRA
b2_comp4965_c0_seq1	s2_comp15697_c0_seq1	ENSDARG00000024940
b2_comp1843_c0_seq1	s2_comp36631_c0_seq1	ENSDARG00000054897
b2_comp2976_c0_seq1	s2_comp25583_c0_seq1	ENSDARG00000040401
b2_comp10743_c0_seq1	s2_comp6638_c0_seq1	ENSDARG00000038731
b2_comp18234_c0_seq1	s2_comp5851_c0_seq1	ENSDARG00000002764
b2_comp22657_c0_seq1	s2_comp5592_c0_seq3	ENSDARG00000040465
b2_comp11749_c0_seq1	s2_comp8128_c0_seq1	ENSDARG00000030598
b2_comp9045_c0_seq1	s2_comp13722_c0_seq1	ENSDARG00000013443
b2_comp6736_c0_seq1	s2_comp9977_c0_seq1	ENSDARG00000015676
b2_comp34293_c0_seq1	s2_comp20727_c0_seq1	ENSDARG00000030560
b2_comp1432_c0_seq1	s2_comp7100_c0_seq1	ENSDARG00000055101
b2_comp24538_c0_seq1	s2_comp8661_c0_seq2	ENSDARG00000044601
b2_comp5505_c0_seq5	s2_comp8149_c0_seq17	ENSDARG00000068992
b2_comp2171_c0_seq1	s2_comp5510_c0_seq1	ENSDARG00000043854
b2_comp30601_c0_seq1	s2_comp7154_c0_seq1	ENSDARG00000055743
b2_comp4344_c0_seq1	s2_comp6674_c0_seq1	ENSDARG00000088371
b2_comp5595_c0_seq1	s2_comp8339_c0_seq1	ENSDARG00000063580
b2_comp22122_c0_seq1	s2_comp4171_c0_seq1	ENSDARG00000005870
b2_comp1411_c0_seq1	s2_comp5978_c0_seq1	ENSDARG00000055647
b2_comp8370_c0_seq1	s2_comp15180_c0_seq1	ENSDARG00000045372
b2_comp2237_c0_seq1	s2_comp7322_c0_seq1	ENSDARG00000073841
b2_comp4723_c0_seq1	s2_comp7588_c1_seq1	ENSDARG00000054290
b2_comp5283_c0_seq1	s2_comp7270_c0_seq1	ENSDARG00000019636
b2_comp5590_c0_seq1	s2_comp8789_c0_seq1	ENSDARG00000061981
b2_comp10243_c0_seq1	s2_comp13753_c0_seq1	ENSDARG00000040184
b2_comp25159_c0_seq1	s2_comp30972_c0_seq1	ENSDARG00000074903
b2_comp5970_c0_seq1	s2_comp2774_c0_seq1	ENSDARG00000078359
b2_comp5577_c0_seq1	s2_comp3147_c0_seq1	ENSDARG00000040295
b2_comp3382_c0_seq2	s2_comp7599_c0_seq2	ENSDARG00000030887
b2_comp5336_c0_seq1	s2_comp7479_c0_seq1	ENSDARG00000040607
b2_comp5764_c0_seq2	s2_comp8660_c0_seq4	ENSDARG00000043010
b2_comp5980_c0_seq1	s2_comp8861_c0_seq6	ENSDARG00000042920
b2_comp18198_c0_seq1	s2_comp2045_c0_seq1	ENSDARG00000036161
b2_comp5788_c0_seq1	s2_comp6220_c0_seq1	ENSDARG00000014428
b2_comp3744_c0_seq1	s2_comp2485_c0_seq1	ENSDARG00000020891
[truncated: 5,008 more rows]
