# Supplementary material for: Transcriptomic comparison of invasive bigheaded carps (Hypophthalmichthys nobilis and Hypophthalmichthys molitrix) and their hybrids
Source: Ecol Evol. 2016 Oct 27;6(23):8452–9. doi: 10.1002/ece3.2574 (PMC5167015; doi:10.1002/ece3.2574)
Supplement: Supplementary file 4 [file ECE3-6-8452-s004.xlsx]

## Sheet: GO
Ensembl Gene ID	Associated Gene Name	GO Term Accession	GO Term Name	Ka/Ks
ENSDARG00000000324	DCAF8	GO:0005515	protein binding	1.419
ENSDARG00000000324	DCAF8	GO:0005515	protein binding	1.419
ENSDARG00000002877	reps1	GO:0006898	receptor-mediated endocytosis	1.2756
ENSDARG00000002877	reps1	GO:0005509	calcium ion binding	1.2756
ENSDARG00000002877	reps1	GO:0005515	protein binding	1.2756
ENSDARG00000002877	reps1	GO:0005509	calcium ion binding	1.2756
ENSDARG00000002877	reps1	GO:0005515	protein binding	1.2756
ENSDARG00000002877	reps1			1.2756
ENSDARG00000003328	fam178a			1.2581
ENSDARG00000003328	fam178a			1.2581
ENSDARG00000003811	plxnb2a	GO:0007165	signal transduction	1.0437
ENSDARG00000003811	plxnb2a	GO:0007275	multicellular organismal development	1.0437
ENSDARG00000003811	plxnb2a	GO:0007165	signal transduction	1.0437
ENSDARG00000003811	plxnb2a	GO:0002040	sprouting angiogenesis	1.0437
ENSDARG00000003811	plxnb2a	GO:0005622	intracellular	1.0437
ENSDARG00000003811	plxnb2a	GO:0016021	integral component of membrane	1.0437
ENSDARG00000003811	plxnb2a	GO:0016020	membrane	1.0437
ENSDARG00000003811	plxnb2a	GO:0005622	intracellular	1.0437
ENSDARG00000003811	plxnb2a	GO:0005515	protein binding	1.0437
ENSDARG00000003811	plxnb2a	GO:0004872	receptor activity	1.0437
ENSDARG00000003811	plxnb2a	GO:0005515	protein binding	1.0437
ENSDARG00000004636	ccdc9	GO:0008150	biological_process	1.2986
ENSDARG00000004636	ccdc9	GO:0008150	biological_process	1.2986
ENSDARG00000004636	ccdc9	GO:0005575	cellular_component	1.2986
ENSDARG00000004636	ccdc9	GO:0005575	cellular_component	1.2986
ENSDARG00000004636	ccdc9	GO:0003674	molecular_function	1.2986
ENSDARG00000004636	ccdc9	GO:0003674	molecular_function	1.2986
ENSDARG00000004636	ccdc9			1.2986
ENSDARG00000005236	srcap	GO:0008150	biological_process	1.1763
ENSDARG00000005236	srcap	GO:0008150	biological_process	1.1763
ENSDARG00000005236	srcap	GO:0005575	cellular_component	1.1763
ENSDARG00000005236	srcap	GO:0005575	cellular_component	1.1763
ENSDARG00000005236	srcap	GO:0003677	DNA binding	1.1763
ENSDARG00000005236	srcap	GO:0003676	nucleic acid binding	1.1763
ENSDARG00000005236	srcap	GO:0005524	ATP binding	1.1763
ENSDARG00000005236	srcap	GO:0004386	helicase activity	1.1763
ENSDARG00000005236	srcap	GO:0003674	molecular_function	1.1763
ENSDARG00000005236	srcap	GO:0003677	DNA binding	1.1763
ENSDARG00000005236	srcap	GO:0003676	nucleic acid binding	1.1763
ENSDARG00000005236	srcap	GO:0005524	ATP binding	1.1763
ENSDARG00000005236	srcap	GO:0004386	helicase activity	1.1763
ENSDARG00000005236	srcap	GO:0003674	molecular_function	1.1763
ENSDARG00000005454	tacc3	GO:0008150	biological_process	1.7828
ENSDARG00000005454	tacc3	GO:0003674	molecular_function	1.7828
ENSDARG00000005454	tacc3			1.7828
ENSDARG00000005454	tacc3			1.7828
ENSDARG00000006963	cse1l	GO:0006886	intracellular protein transport	1.0454
ENSDARG00000006963	cse1l	GO:0008536	Ran GTPase binding	1.0454
ENSDARG00000006963	cse1l	GO:0005515	protein binding	1.0454
ENSDARG00000006963	cse1l	GO:0005488	binding	1.0454
ENSDARG00000007244	ACP2	GO:0003993	acid phosphatase activity	1.5302
ENSDARG00000007671	ghrb	GO:0005515	protein binding	1.0752
ENSDARG00000007671	ghrb	GO:0005515	protein binding	1.0752
ENSDARG00000007743	il15l	GO:0006955	immune response	2.2942
ENSDARG00000007743	il15l	GO:0006955	immune response	2.2942
ENSDARG00000007743	il15l	GO:0005576	extracellular region	2.2942
ENSDARG00000007743	il15l	GO:0005576	extracellular region	2.2942
ENSDARG00000007743	il15l	GO:0005615	extracellular space	2.2942
ENSDARG00000007743	il15l	GO:0005126	cytokine receptor binding	2.2942
ENSDARG00000007743	il15l	GO:0005126	cytokine receptor binding	2.2942
ENSDARG00000007743	il15l	GO:0005125	cytokine activity	2.2942
ENSDARG00000007743	il15l			2.2942
ENSDARG00000007955	iars	GO:0006418	tRNA aminoacylation for protein translation	1.093
ENSDARG00000007955	iars	GO:0006428	isoleucyl-tRNA aminoacylation	1.093
ENSDARG00000007955	iars	GO:0005737	cytoplasm	1.093
ENSDARG00000007955	iars	GO:0005524	ATP binding	1.093
ENSDARG00000007955	iars	GO:0016874	ligase activity	1.093
ENSDARG00000007955	iars	GO:0000166	nucleotide binding	1.093
ENSDARG00000007955	iars	GO:0004812	aminoacyl-tRNA ligase activity	1.093
ENSDARG00000007955	iars	GO:0002161	aminoacyl-tRNA editing activity	1.093
ENSDARG00000007955	iars	GO:0004822	isoleucine-tRNA ligase activity	1.093
ENSDARG00000008858	cyp7c1	GO:0055114	oxidation-reduction process	1.1439
ENSDARG00000008858	cyp7c1	GO:0020037	heme binding	1.1439
ENSDARG00000008858	cyp7c1	GO:0016491	oxidoreductase activity	1.1439
ENSDARG00000008858	cyp7c1	GO:0046872	metal ion binding	1.1439
ENSDARG00000008858	cyp7c1	GO:0016705	oxidoreductase activity, acting on paired donors, with incorporation or reduction of molecular oxygen	1.1439
ENSDARG00000008858	cyp7c1	GO:0005506	iron ion binding	1.1439
ENSDARG00000008858	cyp7c1	GO:0004497	monooxygenase activity	1.1439
ENSDARG00000009081	sh2d3cb	GO:0007264	small GTPase mediated signal transduction	1.7733
ENSDARG00000009081	sh2d3cb	GO:0005622	intracellular	1.7733
ENSDARG00000009081	sh2d3cb	GO:0005085	guanyl-nucleotide exchange factor activity	1.7733
ENSDARG00000009081	sh2d3cb	GO:0005515	protein binding	1.7733
ENSDARG00000009081	sh2d3cb	GO:0005515	protein binding	1.7733
ENSDARG00000009081	sh2d3cb	GO:0005515	protein binding	1.7733
ENSDARG00000009212	ppiaa	GO:0006457	protein folding	1.1523
ENSDARG00000009212	ppiaa	GO:0006457	protein folding	1.1523
ENSDARG00000009212	ppiaa	GO:0003755	peptidyl-prolyl cis-trans isomerase activity	1.1523
ENSDARG00000009212	ppiaa	GO:0016853	isomerase activity	1.1523
ENSDARG00000009212	ppiaa	GO:0003755	peptidyl-prolyl cis-trans isomerase activity	1.1523
ENSDARG00000009361	CABZ01077220.1	GO:0005515	protein binding	2.0012
ENSDARG00000010732	xrcc4	GO:0006310	DNA recombination	1.1216
ENSDARG00000010732	xrcc4	GO:0006302	double-strand break repair	1.1216
ENSDARG00000010732	xrcc4	GO:0005634	nucleus	1.1216
ENSDARG00000010732	xrcc4	GO:0003677	DNA binding	1.1216
ENSDARG00000011283		GO:0005975	carbohydrate metabolic process	1.7731
ENSDARG00000011283		GO:0016020	membrane	1.7731
ENSDARG00000011283		GO:0016758	transferase activity, transferring hexosyl groups	1.7731
ENSDARG00000011636	CES1 (1 of 3)	GO:0008152	metabolic process	1.0043
ENSDARG00000011636	CES1 (1 of 3)	GO:0008152	metabolic process	1.0043
ENSDARG00000011636	CES1 (1 of 3)	GO:0016787	hydrolase activity	1.0043
ENSDARG00000011636	CES1 (1 of 3)	GO:0016787	hydrolase activity	1.0043
ENSDARG00000011777	cttn	GO:0016021	integral component of membrane	1.1807
ENSDARG00000011777	cttn	GO:0009279	cell outer membrane	1.1807
ENSDARG00000011777	cttn	GO:0005515	protein binding	1.1807
ENSDARG00000011777	cttn	GO:0005515	protein binding	1.1807
ENSDARG00000011777	cttn	GO:0005515	protein binding	1.1807
ENSDARG00000012600	HELZ2 (1 of 2)	GO:0003723	RNA binding	1.726
ENSDARG00000012600	HELZ2 (1 of 2)	GO:0005524	ATP binding	1.726
ENSDARG00000012600	HELZ2 (1 of 2)	GO:0000166	nucleotide binding	1.726
ENSDARG00000012600	HELZ2 (1 of 2)	GO:0017111	nucleoside-triphosphatase activity	1.726
ENSDARG00000012600	HELZ2 (1 of 2)	GO:0004540	ribonuclease activity	1.726
ENSDARG00000012600	HELZ2 (1 of 2)			1.726
ENSDARG00000012609	hpx	GO:0006810	transport	1.2442
ENSDARG00000012609	hpx	GO:0071391	cellular response to estrogen stimulus	1.2442
ENSDARG00000012609	hpx	GO:0006810	transport	1.2442
ENSDARG00000012609	hpx	GO:0071391	cellular response to estrogen stimulus	1.2442
ENSDARG00000012609	hpx	GO:0005576	extracellular region	1.2442
ENSDARG00000012609	hpx	GO:0005576	extracellular region	1.2442
ENSDARG00000012609	hpx	GO:0046872	metal ion binding	1.2442
ENSDARG00000012609	hpx	GO:0046872	metal ion binding	1.2442
ENSDARG00000012729	hcls1	GO:0008150	biological_process	1.0018
ENSDARG00000012729	hcls1	GO:0003674	molecular_function	1.0018
ENSDARG00000012729	hcls1	GO:0005515	protein binding	1.0018
ENSDARG00000012729	hcls1	GO:0005515	protein binding	1.0018
ENSDARG00000012927	tcea2	GO:0006355	regulation of transcription, DNA-templated	1.0617
ENSDARG00000012927	tcea2	GO:0006351	transcription, DNA-templated	1.0617
ENSDARG00000012927	tcea2	GO:0006414	translational elongation	1.0617
ENSDARG00000012927	tcea2	GO:0032784	regulation of DNA-templated transcription, elongation	1.0617
ENSDARG00000012927	tcea2	GO:0006412	translation	1.0617
ENSDARG00000012927	tcea2	GO:0006357	regulation of transcription from RNA polymerase II promoter	1.0617
ENSDARG00000012927	tcea2	GO:0005634	nucleus	1.0617
ENSDARG00000012927	tcea2	GO:0003677	DNA binding	1.0617
ENSDARG00000012927	tcea2	GO:0003676	nucleic acid binding	1.0617
ENSDARG00000012927	tcea2	GO:0008270	zinc ion binding	1.0617
ENSDARG00000012927	tcea2	GO:0003746	translation elongation factor activity	1.0617
ENSDARG00000013022	si:ch211-59h6.1	GO:0005515	protein binding	1.5503
ENSDARG00000013022	si:ch211-59h6.1			1.5503
ENSDARG00000013144	atp1b1a	GO:0006810	transport	1.6722
ENSDARG00000013144	atp1b1a	GO:0006814	sodium ion transport	1.6722
ENSDARG00000013144	atp1b1a	GO:0006813	potassium ion transport	1.6722
ENSDARG00000013144	atp1b1a	GO:0006811	ion transport	1.6722
ENSDARG00000013144	atp1b1a	GO:0006810	transport	1.6722
ENSDARG00000013144	atp1b1a	GO:0006814	sodium ion transport	1.6722
ENSDARG00000013144	atp1b1a	GO:0006813	potassium ion transport	1.6722
ENSDARG00000013144	atp1b1a	GO:0006811	ion transport	1.6722
ENSDARG00000013144	atp1b1a	GO:0016021	integral component of membrane	1.6722
ENSDARG00000013144	atp1b1a	GO:0016020	membrane	1.6722
ENSDARG00000013144	atp1b1a	GO:0005890	sodium:potassium-exchanging ATPase complex	1.6722
ENSDARG00000013144	atp1b1a	GO:0016021	integral component of membrane	1.6722
ENSDARG00000013144	atp1b1a	GO:0016020	membrane	1.6722
ENSDARG00000013144	atp1b1a	GO:0005890	sodium:potassium-exchanging ATPase complex	1.6722
ENSDARG00000013708	usp9	GO:0006508	proteolysis	1.7372
ENSDARG00000013708	usp9	GO:0006511	ubiquitin-dependent protein catabolic process	1.7372
ENSDARG00000013708	usp9	GO:0006508	proteolysis	1.7372
ENSDARG00000013708	usp9	GO:0006511	ubiquitin-dependent protein catabolic process	1.7372
ENSDARG00000013708	usp9	GO:0006511	ubiquitin-dependent protein catabolic process	1.7372
ENSDARG00000013708	usp9	GO:0008234	cysteine-type peptidase activity	1.7372
ENSDARG00000013708	usp9	GO:0004221	ubiquitin thiolesterase activity	1.7372
ENSDARG00000013708	usp9	GO:0016787	hydrolase activity	1.7372
ENSDARG00000013708	usp9	GO:0008233	peptidase activity	1.7372
ENSDARG00000013708	usp9	GO:0005488	binding	1.7372
ENSDARG00000013708	usp9	GO:0008234	cysteine-type peptidase activity	1.7372
ENSDARG00000013708	usp9	GO:0004221	ubiquitin thiolesterase activity	1.7372
ENSDARG00000013708	usp9	GO:0016787	hydrolase activity	1.7372
ENSDARG00000013708	usp9	GO:0008233	peptidase activity	1.7372
ENSDARG00000013708	usp9	GO:0005488	binding	1.7372
ENSDARG00000013708	usp9	GO:0004221	ubiquitin thiolesterase activity	1.7372
ENSDARG00000013708	usp9	GO:0005488	binding	1.7372
ENSDARG00000013961	slc31a1	GO:0035434	copper ion transmembrane transport	1.1366
ENSDARG00000013961	slc31a1	GO:0006825	copper ion transport	1.1366
ENSDARG00000013961	slc31a1	GO:0046688	response to copper ion	1.1366
ENSDARG00000013961	slc31a1	GO:0071391	cellular response to estrogen stimulus	1.1366
ENSDARG00000013961	slc31a1	GO:0042539	hypotonic salinity response	1.1366
ENSDARG00000013961	slc31a1	GO:0035434	copper ion transmembrane transport	1.1366
ENSDARG00000013961	slc31a1	GO:0006825	copper ion transport	1.1366
ENSDARG00000013961	slc31a1	GO:0046688	response to copper ion	1.1366
ENSDARG00000013961	slc31a1	GO:0071391	cellular response to estrogen stimulus	1.1366
ENSDARG00000013961	slc31a1	GO:0042539	hypotonic salinity response	1.1366
ENSDARG00000013961	slc31a1	GO:0016021	integral component of membrane	1.1366
ENSDARG00000013961	slc31a1	GO:0016021	integral component of membrane	1.1366
ENSDARG00000013961	slc31a1	GO:0005375	copper ion transmembrane transporter activity	1.1366
ENSDARG00000013961	slc31a1	GO:0005375	copper ion transmembrane transporter activity	1.1366
ENSDARG00000014403	lnpep	GO:0006508	proteolysis	1.3646
ENSDARG00000014403	lnpep	GO:0008270	zinc ion binding	1.3646
ENSDARG00000014403	lnpep	GO:0008237	metallopeptidase activity	1.3646
ENSDARG00000014474	yipf1	GO:0008150	biological_process	1.4426
ENSDARG00000014474	yipf1	GO:0016020	membrane	1.4426
ENSDARG00000014474	yipf1	GO:0016020	membrane	1.4426
ENSDARG00000014474	yipf1	GO:0016020	membrane	1.4426
ENSDARG00000014474	yipf1	GO:0003674	molecular_function	1.4426
ENSDARG00000015065	c4	GO:0005576	extracellular region	1.1968
ENSDARG00000015065	c4	GO:0005615	extracellular space	1.1968
ENSDARG00000015065	c4	GO:0005576	extracellular region	1.1968
ENSDARG00000015065	c4	GO:0004866	endopeptidase inhibitor activity	1.1968
ENSDARG00000015065	c4	GO:0005515	protein binding	1.1968
ENSDARG00000015866	apoa2	GO:0009790	embryo development	3.7639
ENSDARG00000015866	apoa2	GO:0055113	epiboly involved in gastrulation with mouth forming second	3.7639
ENSDARG00000015866	apoa2	GO:0000280	nuclear division	3.7639
ENSDARG00000015866	apoa2	GO:0009790	embryo development	3.7639
ENSDARG00000015866	apoa2	GO:0055113	epiboly involved in gastrulation with mouth forming second	3.7639
ENSDARG00000015866	apoa2	GO:0000280	nuclear division	3.7639
ENSDARG00000016143	xiap	GO:0008270	zinc ion binding	1.3708
ENSDARG00000016143	xiap	GO:0005515	protein binding	1.3708
ENSDARG00000016143	xiap	GO:0008270	zinc ion binding	1.3708
ENSDARG00000016143	xiap	GO:0046872	metal ion binding	1.3708
ENSDARG00000016143	xiap	GO:0005515	protein binding	1.3708
ENSDARG00000016532	suco			1.2815
ENSDARG00000016532	suco			1.2815
ENSDARG00000016607	echdc2	GO:0008152	metabolic process	1.725
ENSDARG00000016607	echdc2	GO:0003824	catalytic activity	1.725
ENSDARG00000016630	tprb	GO:0006606	protein import into nucleus	1.0714
ENSDARG00000016630	tprb	GO:0006606	protein import into nucleus	1.0714
ENSDARG00000016630	tprb	GO:0005643	nuclear pore	1.0714
ENSDARG00000016630	tprb	GO:0005643	nuclear pore	1.0714
ENSDARG00000016771	tfa	GO:0006826	iron ion transport	1.1039
ENSDARG00000016771	tfa	GO:0006879	cellular iron ion homeostasis	1.1039
ENSDARG00000016771	tfa	GO:0006826	iron ion transport	1.1039
ENSDARG00000016771	tfa	GO:0009617	response to bacterium	1.1039
ENSDARG00000016771	tfa	GO:0006879	cellular iron ion homeostasis	1.1039
ENSDARG00000016771	tfa	GO:0006826	iron ion transport	1.1039
ENSDARG00000016771	tfa	GO:0006879	cellular iron ion homeostasis	1.1039
ENSDARG00000016771	tfa	GO:0006826	iron ion transport	1.1039
ENSDARG00000016771	tfa	GO:0006879	cellular iron ion homeostasis	1.1039
ENSDARG00000016771	tfa	GO:0006826	iron ion transport	1.1039
ENSDARG00000016771	tfa	GO:0006879	cellular iron ion homeostasis	1.1039
ENSDARG00000016771	tfa	GO:0005576	extracellular region	1.1039
ENSDARG00000016771	tfa	GO:0005576	extracellular region	1.1039
ENSDARG00000016771	tfa	GO:0005576	extracellular region	1.1039
ENSDARG00000016771	tfa	GO:0005576	extracellular region	1.1039
ENSDARG00000016771	tfa	GO:0005576	extracellular region	1.1039
ENSDARG00000016771	tfa	GO:0008199	ferric iron binding	1.1039
ENSDARG00000016771	tfa	GO:0008199	ferric iron binding	1.1039
ENSDARG00000016771	tfa	GO:0008199	ferric iron binding	1.1039
ENSDARG00000016771	tfa	GO:0008199	ferric iron binding	1.1039
ENSDARG00000016771	tfa	GO:0008199	ferric iron binding	1.1039
ENSDARG00000018432	m6pr	GO:0015761	mannose transport	1.5677
ENSDARG00000018432	m6pr	GO:0006622	protein targeting to lysosome	1.5677
ENSDARG00000018432	m6pr	GO:0015761	mannose transport	1.5677
ENSDARG00000018432	m6pr	GO:0006622	protein targeting to lysosome	1.5677
ENSDARG00000018432	m6pr	GO:0016021	integral component of membrane	1.5677
ENSDARG00000018432	m6pr	GO:0005622	intracellular	1.5677
ENSDARG00000018432	m6pr	GO:0005802	trans-Golgi network	1.5677
ENSDARG00000018432	m6pr	GO:0000323	lytic vacuole	1.5677
ENSDARG00000018432	m6pr	GO:0016021	integral component of membrane	1.5677
ENSDARG00000018432	m6pr	GO:0005622	intracellular	1.5677
ENSDARG00000018432	m6pr	GO:0005802	trans-Golgi network	1.5677
ENSDARG00000018432	m6pr	GO:0000323	lytic vacuole	1.5677
ENSDARG00000018432	m6pr	GO:0019904	protein domain specific binding	1.5677
ENSDARG00000018432	m6pr	GO:0015578	mannose transmembrane transporter activity	1.5677
ENSDARG00000018432	m6pr	GO:0005537	mannose binding	1.5677
ENSDARG00000018432	m6pr	GO:0019904	protein domain specific binding	1.5677
ENSDARG00000018432	m6pr	GO:0015578	mannose transmembrane transporter activity	1.5677
ENSDARG00000018432	m6pr	GO:0005537	mannose binding	1.5677
ENSDARG00000018432	m6pr			1.5677
ENSDARG00000018569	tnfrsf1a	GO:0007165	signal transduction	1.3239
ENSDARG00000018569	tnfrsf1a	GO:0045087	innate immune response	1.3239
ENSDARG00000018569	tnfrsf1a	GO:0042742	defense response to bacterium	1.3239
ENSDARG00000018569	tnfrsf1a	GO:0005515	protein binding	1.3239
ENSDARG00000019181	rpsa	GO:0006412	translation	1.0688
ENSDARG00000019181	rpsa	GO:0007155	cell adhesion	1.0688
ENSDARG00000019181	rpsa	GO:0000461	endonucleolytic cleavage to generate mature 3'-end of SSU-rRNA from (SSU-rRNA, 5.8S rRNA, LSU-rRNA)	1.0688
ENSDARG00000019181	rpsa	GO:0000028	ribosomal small subunit assembly	1.0688
ENSDARG00000019181	rpsa	GO:0006407	rRNA export from nucleus	1.0688
ENSDARG00000019181	rpsa	GO:0000447	endonucleolytic cleavage in ITS1 to separate SSU-rRNA from 5.8S rRNA and LSU-rRNA from tricistronic rRNA transcript (SSU-rRNA, 5.8S rRNA, LSU-rRNA)	1.0688
ENSDARG00000019181	rpsa	GO:0006412	translation	1.0688
ENSDARG00000019181	rpsa	GO:0005634	nucleus	1.0688
ENSDARG00000019181	rpsa	GO:0016020	membrane	1.0688
ENSDARG00000019181	rpsa	GO:0005622	intracellular	1.0688
ENSDARG00000019181	rpsa	GO:0005737	cytoplasm	1.0688
ENSDARG00000019181	rpsa	GO:0005886	plasma membrane	1.0688
ENSDARG00000019181	rpsa	GO:0015935	small ribosomal subunit	1.0688
ENSDARG00000019181	rpsa	GO:0005840	ribosome	1.0688
ENSDARG00000019181	rpsa	GO:0030529	ribonucleoprotein complex	1.0688
ENSDARG00000019181	rpsa	GO:0022627	cytosolic small ribosomal subunit	1.0688
ENSDARG00000019181	rpsa	GO:0030686	90S preribosome	1.0688
ENSDARG00000019181	rpsa	GO:0005622	intracellular	1.0688
ENSDARG00000019181	rpsa	GO:0005840	ribosome	1.0688
ENSDARG00000019181	rpsa	GO:0003735	structural constituent of ribosome	1.0688
ENSDARG00000019181	rpsa	GO:0043236	laminin binding	1.0688
ENSDARG00000019181	rpsa	GO:0005055	laminin receptor activity	1.0688
ENSDARG00000019181	rpsa	GO:0003735	structural constituent of ribosome	1.0688
ENSDARG00000019951	sec62	GO:0055085	transmembrane transport	1.8142
ENSDARG00000019951	sec62	GO:0006810	transport	1.8142
ENSDARG00000019951	sec62	GO:0015031	protein transport	1.8142
ENSDARG00000019951	sec62	GO:0016021	integral component of membrane	1.8142
ENSDARG00000019951	sec62	GO:0005524	ATP binding	1.8142
ENSDARG00000019951	sec62	GO:0008565	protein transporter activity	1.8142
ENSDARG00000019951	sec62	GO:0042626	ATPase activity, coupled to transmembrane movement of substances	1.8142
ENSDARG00000021147	nipal3	GO:0015693	magnesium ion transport	1.0716
ENSDARG00000021147	nipal3	GO:0016020	membrane	1.0716
ENSDARG00000021147	nipal3	GO:0015095	magnesium ion transmembrane transporter activity	1.0716
ENSDARG00000021149	cbr1l	GO:0008152	metabolic process	1.0978
ENSDARG00000021149	cbr1l	GO:0044237	cellular metabolic process	1.0978
ENSDARG00000021149	cbr1l	GO:0003824	catalytic activity	1.0978
ENSDARG00000021149	cbr1l	GO:0016491	oxidoreductase activity	1.0978
ENSDARG00000021149	cbr1l	GO:0050662	coenzyme binding	1.0978
ENSDARG00000021239	apaf1	GO:0042981	regulation of apoptotic process	1.0924
ENSDARG00000021239	apaf1	GO:0042981	regulation of apoptotic process	1.0924
ENSDARG00000021239	apaf1	GO:0042981	regulation of apoptotic process	1.0924
ENSDARG00000021239	apaf1	GO:0005622	intracellular	1.0924
ENSDARG00000021239	apaf1	GO:0005622	intracellular	1.0924
ENSDARG00000021239	apaf1	GO:0005622	intracellular	1.0924
ENSDARG00000021239	apaf1	GO:0043531	ADP binding	1.0924
ENSDARG00000021239	apaf1	GO:0005515	protein binding	1.0924
ENSDARG00000021239	apaf1	GO:0043531	ADP binding	1.0924
ENSDARG00000021239	apaf1	GO:0005515	protein binding	1.0924
ENSDARG00000021239	apaf1	GO:0043531	ADP binding	1.0924
ENSDARG00000021239	apaf1	GO:0005515	protein binding	1.0924
ENSDARG00000021547	vrk2	GO:0006468	protein phosphorylation	2.6247
ENSDARG00000021547	vrk2	GO:0006468	protein phosphorylation	2.6247
ENSDARG00000021547	vrk2	GO:0016310	phosphorylation	2.6247
ENSDARG00000021547	vrk2	GO:0005524	ATP binding	2.6247
ENSDARG00000021547	vrk2	GO:0016772	transferase activity, transferring phosphorus-containing groups	2.6247
ENSDARG00000021547	vrk2	GO:0004672	protein kinase activity	2.6247
ENSDARG00000021547	vrk2	GO:0005524	ATP binding	2.6247
ENSDARG00000021547	vrk2	GO:0016772	transferase activity, transferring phosphorus-containing groups	2.6247
ENSDARG00000021547	vrk2	GO:0004672	protein kinase activity	2.6247
ENSDARG00000021547	vrk2	GO:0000166	nucleotide binding	2.6247
ENSDARG00000021547	vrk2	GO:0004674	protein serine/threonine kinase activity	2.6247
ENSDARG00000021547	vrk2	GO:0016301	kinase activity	2.6247
ENSDARG00000021547	vrk2	GO:0016740	transferase activity	2.6247
ENSDARG00000021573	slc16a7	GO:0055085	transmembrane transport	1.2149
ENSDARG00000021573	slc16a7	GO:0015711	organic anion transport	1.2149
ENSDARG00000021573	slc16a7	GO:0016021	integral component of membrane	1.2149
ENSDARG00000021573	slc16a7	GO:0015355	secondary active monocarboxylate transmembrane transporter activity	1.2149
ENSDARG00000021838	rps23	GO:0006412	translation	1.1119
ENSDARG00000021838	rps23	GO:0005622	intracellular	1.1119
ENSDARG00000021838	rps23	GO:0015935	small ribosomal subunit	1.1119
ENSDARG00000021838	rps23	GO:0005840	ribosome	1.1119
ENSDARG00000021838	rps23	GO:0030529	ribonucleoprotein complex	1.1119
ENSDARG00000021838	rps23	GO:0003735	structural constituent of ribosome	1.1119
ENSDARG00000022183	gsto1	GO:0008152	metabolic process	1.3355
ENSDARG00000022183	gsto1	GO:0005737	cytoplasm	1.3355
ENSDARG00000022183	gsto1	GO:0004364	glutathione transferase activity	1.3355
ENSDARG00000022183	gsto1	GO:0005515	protein binding	1.3355
ENSDARG00000022372	kng1	GO:0005575	cellular_component	1.0246
ENSDARG00000022372	kng1	GO:0004869	cysteine-type endopeptidase inhibitor activity	1.0246
ENSDARG00000022372	kng1	GO:0004869	cysteine-type endopeptidase inhibitor activity	1.0246
ENSDARG00000022372	kng1			1.0246
ENSDARG00000023330	anp32b			2.4855
ENSDARG00000024669	oser1	GO:0008150	biological_process	1.2766
ENSDARG00000024669	oser1	GO:0005575	cellular_component	1.2766
ENSDARG00000024669	oser1	GO:0003674	molecular_function	1.2766
ENSDARG00000024693	lysmd3	GO:0016998	cell wall macromolecule catabolic process	1.2439
ENSDARG00000024928	ITIH4	GO:0008150	biological_process	1.6708
ENSDARG00000024928	ITIH4	GO:0005575	cellular_component	1.6708
ENSDARG00000024928	ITIH4	GO:0003674	molecular_function	1.6708
ENSDARG00000025147	cd63	GO:0035188	hatching	1.4277
ENSDARG00000025147	cd63	GO:0016021	integral component of membrane	1.4277
ENSDARG00000025147	cd63	GO:0016020	membrane	1.4277
ENSDARG00000025254	s100a10b	GO:0005575	cellular_component	1.268
ENSDARG00000025254	s100a10b	GO:0005575	cellular_component	1.268
ENSDARG00000025254	s100a10b	GO:0005509	calcium ion binding	1.268
ENSDARG00000025254	s100a10b	GO:0046872	metal ion binding	1.268
ENSDARG00000025254	s100a10b	GO:0005509	calcium ion binding	1.268
ENSDARG00000025254	s100a10b	GO:0046872	metal ion binding	1.268
ENSDARG00000025547	si:ch73-343l4.6	GO:0030246	carbohydrate binding	1.8416
ENSDARG00000025547	si:ch73-343l4.6	GO:0030246	carbohydrate binding	1.8416
ENSDARG00000026070	cd82b	GO:0016021	integral component of membrane	1.9399
ENSDARG00000026070	cd82b	GO:0016020	membrane	1.9399
ENSDARG00000026070	cd82b	GO:0016021	integral component of membrane	1.9399
ENSDARG00000026070	cd82b	GO:0016020	membrane	1.9399
ENSDARG00000028896	ppap2c	GO:0016020	membrane	1.0723
ENSDARG00000028896	ppap2c	GO:0003824	catalytic activity	1.0723
ENSDARG00000029493	f9b	GO:0006508	proteolysis	1.4379
ENSDARG00000029493	f9b	GO:0007596	blood coagulation	1.4379
ENSDARG00000029493	f9b	GO:0005576	extracellular region	1.4379
ENSDARG00000029493	f9b	GO:0005509	calcium ion binding	1.4379
ENSDARG00000029493	f9b	GO:0003824	catalytic activity	1.4379
ENSDARG00000029493	f9b	GO:0004252	serine-type endopeptidase activity	1.4379
ENSDARG00000029493	f9b	GO:0016787	hydrolase activity	1.4379
ENSDARG00000029493	f9b	GO:0008233	peptidase activity	1.4379
ENSDARG00000029493	f9b	GO:0008236	serine-type peptidase activity	1.4379
ENSDARG00000029493	f9b	GO:0005515	protein binding	1.4379
ENSDARG00000029911	casc3	GO:0006810	transport	1.8521
ENSDARG00000029911	casc3	GO:0006397	mRNA processing	1.8521
ENSDARG00000029911	casc3	GO:0008380	RNA splicing	1.8521
ENSDARG00000029911	casc3	GO:0000184	nuclear-transcribed mRNA catabolic process, nonsense-mediated decay	1.8521
ENSDARG00000029911	casc3	GO:0051028	mRNA transport	1.8521
ENSDARG00000029911	casc3	GO:0006417	regulation of translation	1.8521
ENSDARG00000029911	casc3	GO:0005634	nucleus	1.8521
ENSDARG00000029911	casc3	GO:0005737	cytoplasm	1.8521
ENSDARG00000029911	casc3	GO:0016607	nuclear speck	1.8521
ENSDARG00000029911	casc3	GO:0048471	perinuclear region of cytoplasm	1.8521
ENSDARG00000029911	casc3	GO:0003723	RNA binding	1.8521
ENSDARG00000029982	TM6SF2 (2 of 2)	GO:0008150	biological_process	2.2264
ENSDARG00000029982	TM6SF2 (2 of 2)	GO:0005575	cellular_component	2.2264
ENSDARG00000029982	TM6SF2 (2 of 2)	GO:0003674	molecular_function	2.2264
ENSDARG00000030153	gnptab	GO:0030154	cell differentiation	1.3609
ENSDARG00000030153	gnptab	GO:0048701	embryonic cranial skeleton morphogenesis	1.3609
ENSDARG00000030153	gnptab	GO:0048703	embryonic viscerocranium morphogenesis	1.3609
ENSDARG00000030153	gnptab	GO:0002063	chondrocyte development	1.3609
ENSDARG00000030153	gnptab	GO:0030154	cell differentiation	1.3609
ENSDARG00000030153	gnptab	GO:0005634	nucleus	1.3609
ENSDARG00000030153	gnptab	GO:0016021	integral component of membrane	1.3609
ENSDARG00000030153	gnptab	GO:0016020	membrane	1.3609
ENSDARG00000030153	gnptab	GO:0005794	Golgi apparatus	1.3609
ENSDARG00000030153	gnptab	GO:0000139	Golgi membrane	1.3609
ENSDARG00000030153	gnptab	GO:0005634	nucleus	1.3609
ENSDARG00000030153	gnptab	GO:0016020	membrane	1.3609
ENSDARG00000030153	gnptab	GO:0005509	calcium ion binding	1.3609
ENSDARG00000030153	gnptab	GO:0016772	transferase activity, transferring phosphorus-containing groups	1.3609
ENSDARG00000030153	gnptab	GO:0046872	metal ion binding	1.3609
ENSDARG00000030153	gnptab	GO:0016740	transferase activity	1.3609
ENSDARG00000030153	gnptab	GO:0008134	transcription factor binding	1.3609
ENSDARG00000030153	gnptab	GO:0003976	UDP-N-acetylglucosamine-lysosomal-enzyme N-acetylglucosaminephosphotransferase activity	1.3609
ENSDARG00000030153	gnptab	GO:0005509	calcium ion binding	1.3609
ENSDARG00000030153	gnptab	GO:0016772	transferase activity, transferring phosphorus-containing groups	1.3609
ENSDARG00000030153	gnptab	GO:0008134	transcription factor binding	1.3609
ENSDARG00000030153	gnptab			1.3609
ENSDARG00000030153	gnptab			1.3609
ENSDARG00000031051	il4r	GO:0002532	production of molecular mediator involved in inflammatory response	1.2851
ENSDARG00000031051	il4r	GO:0002532	production of molecular mediator involved in inflammatory response	1.2851
ENSDARG00000031051	il4r	GO:0002532	production of molecular mediator involved in inflammatory response	1.2851
ENSDARG00000031051	il4r	GO:0016021	integral component of membrane	1.2851
ENSDARG00000031051	il4r	GO:0016021	integral component of membrane	1.2851
ENSDARG00000031051	il4r	GO:0016021	integral component of membrane	1.2851
ENSDARG00000031051	il4r	GO:0004896	cytokine receptor activity	1.2851
ENSDARG00000031051	il4r	GO:0005515	protein binding	1.2851
ENSDARG00000031051	il4r	GO:0004896	cytokine receptor activity	1.2851
ENSDARG00000031051	il4r	GO:0005515	protein binding	1.2851
ENSDARG00000031051	il4r	GO:0004896	cytokine receptor activity	1.2851
ENSDARG00000031051	il4r	GO:0005515	protein binding	1.2851
ENSDARG00000031680	ercc1	GO:0006281	DNA repair	1.607
ENSDARG00000031680	ercc1	GO:0005634	nucleus	1.607
ENSDARG00000031680	ercc1	GO:0003677	DNA binding	1.607
ENSDARG00000031680	ercc1	GO:0003684	damaged DNA binding	1.607
ENSDARG00000031680	ercc1	GO:0004519	endonuclease activity	1.607
ENSDARG00000032970	cox4i1	GO:0001666	response to hypoxia	1.1004
ENSDARG00000032970	cox4i1	GO:0004129	cytochrome-c oxidase activity	1.1004
ENSDARG00000033355	PLA2G4C (1 of 5)	GO:0008152	metabolic process	1.3675
ENSDARG00000033355	PLA2G4C (1 of 5)	GO:0009395	phospholipid catabolic process	1.3675
ENSDARG00000033355	PLA2G4C (1 of 5)	GO:0005575	cellular_component	1.3675
ENSDARG00000033355	PLA2G4C (1 of 5)	GO:0004620	phospholipase activity	1.3675
ENSDARG00000034368	hexb	GO:0008152	metabolic process	1.9589
ENSDARG00000034368	hexb	GO:0005975	carbohydrate metabolic process	1.9589
ENSDARG00000034368	hexb	GO:0001525	angiogenesis	1.9589
ENSDARG00000034368	hexb	GO:0005975	carbohydrate metabolic process	1.9589
ENSDARG00000034368	hexb	GO:0005975	carbohydrate metabolic process	1.9589
ENSDARG00000034368	hexb	GO:0004553	hydrolase activity, hydrolyzing O-glycosyl compounds	1.9589
ENSDARG00000034368	hexb	GO:0016787	hydrolase activity	1.9589
ENSDARG00000034368	hexb	GO:0004563	beta-N-acetylhexosaminidase activity	1.9589
ENSDARG00000034368	hexb	GO:0016798	hydrolase activity, acting on glycosyl bonds	1.9589
ENSDARG00000034368	hexb	GO:0004553	hydrolase activity, hydrolyzing O-glycosyl compounds	1.9589
ENSDARG00000034368	hexb	GO:0004553	hydrolase activity, hydrolyzing O-glycosyl compounds	1.9589
ENSDARG00000034718	tfpia	GO:0007596	blood coagulation	1.0144
ENSDARG00000034718	tfpia	GO:0010466	negative regulation of peptidase activity	1.0144
ENSDARG00000034718	tfpia	GO:0007596	blood coagulation	1.0144
ENSDARG00000034718	tfpia	GO:0010466	negative regulation of peptidase activity	1.0144
ENSDARG00000034718	tfpia	GO:0005576	extracellular region	1.0144
ENSDARG00000034718	tfpia	GO:0005576	extracellular region	1.0144
ENSDARG00000034718	tfpia	GO:0030414	peptidase inhibitor activity	1.0144
ENSDARG00000034718	tfpia	GO:0004867	serine-type endopeptidase inhibitor activity	1.0144
ENSDARG00000034718	tfpia	GO:0030414	peptidase inhibitor activity	1.0144
ENSDARG00000034718	tfpia	GO:0004867	serine-type endopeptidase inhibitor activity	1.0144
ENSDARG00000035399	ankra2	GO:0005515	protein binding	1.0697
ENSDARG00000035459	spns3	GO:0055085	transmembrane transport	1.9963
ENSDARG00000035459	spns3	GO:0006810	transport	1.9963
ENSDARG00000035459	spns3	GO:0006869	lipid transport	1.9963
ENSDARG00000035459	spns3	GO:0055085	transmembrane transport	1.9963
ENSDARG00000035459	spns3	GO:0016021	integral component of membrane	1.9963
ENSDARG00000035459	spns3	GO:0016020	membrane	1.9963
ENSDARG00000035459	spns3	GO:0016021	integral component of membrane	1.9963
ENSDARG00000035459	spns3	GO:0022857	transmembrane transporter activity	1.9963
ENSDARG00000035459	spns3	GO:0022857	transmembrane transporter activity	1.9963
ENSDARG00000036059	tmppe	GO:0016787	hydrolase activity	1.105
ENSDARG00000036080	cd81	GO:0016021	integral component of membrane	1.3611
ENSDARG00000036080	cd81	GO:0016020	membrane	1.3611
ENSDARG00000036282	rnaset2	GO:0016075	rRNA catabolic process	3.6229
ENSDARG00000036282	rnaset2	GO:0016075	rRNA catabolic process	3.6229
ENSDARG00000036282	rnaset2	GO:0005576	extracellular region	3.6229
ENSDARG00000036282	rnaset2	GO:0005783	endoplasmic reticulum	3.6229
ENSDARG00000036282	rnaset2	GO:0005764	lysosome	3.6229
ENSDARG00000036282	rnaset2	GO:0005788	endoplasmic reticulum lumen	3.6229
ENSDARG00000036282	rnaset2	GO:0043202	lysosomal lumen	3.6229
ENSDARG00000036282	rnaset2	GO:0005576	extracellular region	3.6229
ENSDARG00000036282	rnaset2	GO:0005783	endoplasmic reticulum	3.6229
ENSDARG00000036282	rnaset2	GO:0005764	lysosome	3.6229
ENSDARG00000036282	rnaset2	GO:0005788	endoplasmic reticulum lumen	3.6229
ENSDARG00000036282	rnaset2	GO:0043202	lysosomal lumen	3.6229
ENSDARG00000036282	rnaset2	GO:0003723	RNA binding	3.6229
ENSDARG00000036282	rnaset2	GO:0016787	hydrolase activity	3.6229
ENSDARG00000036282	rnaset2	GO:0004518	nuclease activity	3.6229
ENSDARG00000036282	rnaset2	GO:0004519	endonuclease activity	3.6229
ENSDARG00000036282	rnaset2	GO:0033897	ribonuclease T2 activity	3.6229
ENSDARG00000036282	rnaset2	GO:0003723	RNA binding	3.6229
ENSDARG00000036282	rnaset2	GO:0016787	hydrolase activity	3.6229
ENSDARG00000036282	rnaset2	GO:0004518	nuclease activity	3.6229
ENSDARG00000036282	rnaset2	GO:0004519	endonuclease activity	3.6229
ENSDARG00000036282	rnaset2	GO:0033897	ribonuclease T2 activity	3.6229
ENSDARG00000036588	mhc1zba	GO:0006955	immune response	1.9788
ENSDARG00000036588	mhc1zba	GO:0019882	antigen processing and presentation	1.9788
ENSDARG00000036588	mhc1zba	GO:0001916	positive regulation of T cell mediated cytotoxicity	1.9788
ENSDARG00000036588	mhc1zba	GO:0002474	antigen processing and presentation of peptide antigen via MHC class I	1.9788
ENSDARG00000036588	mhc1zba	GO:0016020	membrane	1.9788
ENSDARG00000036588	mhc1zba	GO:0005886	plasma membrane	1.9788
ENSDARG00000036588	mhc1zba	GO:0042612	MHC class I protein complex	1.9788
ENSDARG00000036588	mhc1zba	GO:0042605	peptide antigen binding	1.9788
ENSDARG00000036588	mhc1zba	GO:0005515	protein binding	1.9788
ENSDARG00000036588	mhc1zba	GO:0003823	antigen binding	1.9788
ENSDARG00000036628	cd74b	GO:0006886	intracellular protein transport	2.8103
ENSDARG00000036628	cd74b	GO:0006955	immune response	2.8103
ENSDARG00000036628	cd74b	GO:0019882	antigen processing and presentation	2.8103
ENSDARG00000036628	cd74b	GO:0048839	inner ear development	2.8103
ENSDARG00000036628	cd74b	GO:0048884	neuromast development	2.8103
ENSDARG00000036628	cd74b	GO:0006886	intracellular protein transport	2.8103
ENSDARG00000036628	cd74b	GO:0006955	immune response	2.8103
ENSDARG00000036628	cd74b	GO:0019882	antigen processing and presentation	2.8103
ENSDARG00000036628	cd74b	GO:0016020	membrane	2.8103
ENSDARG00000036628	cd74b	GO:0016020	membrane	2.8103
ENSDARG00000036628	cd74b	GO:0042289	MHC class II protein binding	2.8103
ENSDARG00000036628	cd74b	GO:0042289	MHC class II protein binding	2.8103
ENSDARG00000036628	cd74b			2.8103
ENSDARG00000036630	plp2	GO:0016020	membrane	2.1264
ENSDARG00000036900	CFI	GO:0006508	proteolysis	1.2035
ENSDARG00000036900	CFI	GO:0006508	proteolysis	1.2035
ENSDARG00000036900	CFI	GO:0005515	protein binding	1.2035
ENSDARG00000036900	CFI	GO:0003824	catalytic activity	1.2035
ENSDARG00000036900	CFI	GO:0004252	serine-type endopeptidase activity	1.2035
ENSDARG00000036900	CFI	GO:0005515	protein binding	1.2035
ENSDARG00000036900	CFI	GO:0003824	catalytic activity	1.2035
ENSDARG00000036900	CFI	GO:0004252	serine-type endopeptidase activity	1.2035
ENSDARG00000036900	CFI	GO:0005515	protein binding	1.2035
ENSDARG00000037066	LGALS8 (1 of 2)	GO:0030246	carbohydrate binding	1.1589
ENSDARG00000037066	LGALS8 (1 of 2)	GO:0030246	carbohydrate binding	1.1589
ENSDARG00000037099	IRS2	GO:0005575	cellular_component	1.9886
ENSDARG00000037099	IRS2	GO:0005158	insulin receptor binding	1.9886
ENSDARG00000037144	cpb2	GO:0006508	proteolysis	2.2371
ENSDARG00000037144	cpb2	GO:0006508	proteolysis	2.2371
ENSDARG00000037144	cpb2	GO:0005575	cellular_component	2.2371
ENSDARG00000037144	cpb2	GO:0008270	zinc ion binding	2.2371
ENSDARG00000037144	cpb2	GO:0046872	metal ion binding	2.2371
ENSDARG00000037144	cpb2	GO:0008237	metallopeptidase activity	2.2371
ENSDARG00000037144	cpb2	GO:0004180	carboxypeptidase activity	2.2371
ENSDARG00000037144	cpb2	GO:0016787	hydrolase activity	2.2371
ENSDARG00000037144	cpb2	GO:0004181	metallocarboxypeptidase activity	2.2371
ENSDARG00000037144	cpb2	GO:0008233	peptidase activity	2.2371
ENSDARG00000037144	cpb2	GO:0008270	zinc ion binding	2.2371
ENSDARG00000037144	cpb2	GO:0004180	carboxypeptidase activity	2.2371
ENSDARG00000037144	cpb2	GO:0004181	metallocarboxypeptidase activity	2.2371
ENSDARG00000037154	hivep3b	GO:0003676	nucleic acid binding	1.8472
ENSDARG00000037154	hivep3b	GO:0008270	zinc ion binding	1.8472
ENSDARG00000037154	hivep3b	GO:0046872	metal ion binding	1.8472
ENSDARG00000037154	hivep3b	GO:0003676	nucleic acid binding	1.8472
ENSDARG00000037154	hivep3b	GO:0008270	zinc ion binding	1.8472
ENSDARG00000037154	hivep3b	GO:0046872	metal ion binding	1.8472
ENSDARG00000037154	hivep3b	GO:0003676	nucleic acid binding	1.8472
ENSDARG00000037154	hivep3b	GO:0008270	zinc ion binding	1.8472
ENSDARG00000037154	hivep3b	GO:0046872	metal ion binding	1.8472
ENSDARG00000037261	mtap	GO:0006166	purine ribonucleoside salvage	1.4221
ENSDARG00000037261	mtap	GO:0009116	nucleoside metabolic process	1.4221
ENSDARG00000037261	mtap	GO:0019509	L-methionine biosynthetic process from methylthioadenosine	1.4221
ENSDARG00000037261	mtap	GO:0005634	nucleus	1.4221
ENSDARG00000037261	mtap	GO:0005737	cytoplasm	1.4221
ENSDARG00000037261	mtap	GO:0003824	catalytic activity	1.4221
ENSDARG00000037261	mtap	GO:0016740	transferase activity	1.4221
ENSDARG00000037261	mtap	GO:0016757	transferase activity, transferring glycosyl groups	1.4221
ENSDARG00000037261	mtap	GO:0016763	transferase activity, transferring pentosyl groups	1.4221
ENSDARG00000037261	mtap	GO:0004645	phosphorylase activity	1.4221
ENSDARG00000037261	mtap	GO:0017061	S-methyl-5-thioadenosine phosphorylase activity	1.4221
ENSDARG00000037501	aasdhppt	GO:0009059	macromolecule biosynthetic process	1.1635
ENSDARG00000037501	aasdhppt	GO:0005575	cellular_component	1.1635
ENSDARG00000037501	aasdhppt	GO:0000287	magnesium ion binding	1.1635
ENSDARG00000037501	aasdhppt	GO:0008897	holo-[acyl-carrier-protein] synthase activity	1.1635
ENSDARG00000038248	ggact.2	GO:0042219	cellular modified amino acid catabolic process	1.0512
ENSDARG00000038248	ggact.2	GO:0005575	cellular_component	1.0512
ENSDARG00000038248	ggact.2	GO:0016746	transferase activity, transferring acyl groups	1.0512
ENSDARG00000038248	ggact.2	GO:0016740	transferase activity	1.0512
ENSDARG00000038248	ggact.2	GO:0003839	gamma-glutamylcyclotransferase activity	1.0512
ENSDARG00000039257	si:ch73-137d22.1	GO:0005515	protein binding	1.3281
ENSDARG00000039257	si:ch73-137d22.1	GO:0005515	protein binding	1.3281
ENSDARG00000039257	si:ch73-137d22.1	GO:0005515	protein binding	1.3281
ENSDARG00000039257	si:ch73-137d22.1	GO:0005515	protein binding	1.3281
ENSDARG00000039392	wnk1b	GO:0006468	protein phosphorylation	1.0981
ENSDARG00000039392	wnk1b	GO:0006468	protein phosphorylation	1.0981
ENSDARG00000039392	wnk1b	GO:0005524	ATP binding	1.0981
ENSDARG00000039392	wnk1b	GO:0016772	transferase activity, transferring phosphorus-containing groups	1.0981
ENSDARG00000039392	wnk1b	GO:0004672	protein kinase activity	1.0981
ENSDARG00000039392	wnk1b	GO:0004713	protein tyrosine kinase activity	1.0981
ENSDARG00000039392	wnk1b	GO:0005524	ATP binding	1.0981
ENSDARG00000039392	wnk1b	GO:0016772	transferase activity, transferring phosphorus-containing groups	1.0981
ENSDARG00000039392	wnk1b	GO:0004672	protein kinase activity	1.0981
ENSDARG00000039392	wnk1b	GO:0004713	protein tyrosine kinase activity	1.0981
ENSDARG00000039392	wnk1b			1.0981
ENSDARG00000039392	wnk1b			1.0981
ENSDARG00000039392	wnk1b			1.0981
ENSDARG00000039436	il13ra2	GO:0005515	protein binding	1.8493
ENSDARG00000039436	il13ra2	GO:0005515	protein binding	1.8493
ENSDARG00000039436	il13ra2			1.8493
ENSDARG00000039677	dsc2l	GO:0007156	homophilic cell adhesion via plasma membrane adhesion molecules	2.9588
ENSDARG00000039677	dsc2l	GO:0007155	cell adhesion	2.9588
ENSDARG00000039677	dsc2l	GO:0007507	heart development	2.9588
ENSDARG00000039677	dsc2l	GO:0060027	convergent extension involved in gastrulation	2.9588
ENSDARG00000039677	dsc2l	GO:0055113	epiboly involved in gastrulation with mouth forming second	2.9588
ENSDARG00000039677	dsc2l	GO:0002159	desmosome assembly	2.9588
ENSDARG00000039677	dsc2l	GO:0016021	integral component of membrane	2.9588
ENSDARG00000039677	dsc2l	GO:0016020	membrane	2.9588
ENSDARG00000039677	dsc2l	GO:0005886	plasma membrane	2.9588
ENSDARG00000039677	dsc2l	GO:0005509	calcium ion binding	2.9588
ENSDARG00000040072	scpep1	GO:0006508	proteolysis	1.2283
ENSDARG00000040072	scpep1	GO:0005575	cellular_component	1.2283
ENSDARG00000040072	scpep1	GO:0004180	carboxypeptidase activity	1.2283
ENSDARG00000040072	scpep1	GO:0016787	hydrolase activity	1.2283
ENSDARG00000040072	scpep1	GO:0004185	serine-type carboxypeptidase activity	1.2283
ENSDARG00000040072	scpep1	GO:0008233	peptidase activity	1.2283
ENSDARG00000040534	epcam	GO:0016337	single organismal cell-cell adhesion	3.0755
ENSDARG00000040534	epcam	GO:0055113	epiboly involved in gastrulation with mouth forming second	3.0755
ENSDARG00000040534	epcam	GO:0002009	morphogenesis of an epithelium	3.0755
ENSDARG00000040534	epcam	GO:0005886	plasma membrane	3.0755
ENSDARG00000040534	epcam	GO:0048471	perinuclear region of cytoplasm	3.0755
ENSDARG00000040534	epcam	GO:0016323	basolateral plasma membrane	3.0755
ENSDARG00000041569	ces2	GO:0008152	metabolic process	1.2393
ENSDARG00000041569	ces2	GO:0006508	proteolysis	1.2393
ENSDARG00000041569	ces2	GO:0005575	cellular_component	1.2393
ENSDARG00000041569	ces2	GO:0016787	hydrolase activity	1.2393
ENSDARG00000041569	ces2	GO:0008236	serine-type peptidase activity	1.2393
ENSDARG00000041569	ces2			1.2393
ENSDARG00000041569	ces2			1.2393
ENSDARG00000042111	inpp5b	GO:0007165	signal transduction	1.1871
ENSDARG00000042111	inpp5b	GO:0046856	phosphatidylinositol dephosphorylation	1.1871
ENSDARG00000042111	inpp5b	GO:0060271	cilium morphogenesis	1.1871
ENSDARG00000042111	inpp5b	GO:0070121	Kupffer's vesicle development	1.1871
ENSDARG00000042111	inpp5b	GO:0032402	melanosome transport	1.1871
ENSDARG00000042111	inpp5b	GO:0039023	pronephric duct morphogenesis	1.1871
ENSDARG00000042111	inpp5b	GO:0071871	response to epinephrine	1.1871
ENSDARG00000042111	inpp5b	GO:0005622	intracellular	1.1871
ENSDARG00000042111	inpp5b			1.1871
ENSDARG00000042120	C20H1orf112	GO:0005575	cellular_component	1.9381
ENSDARG00000042120	C20H1orf112	GO:0003674	molecular_function	1.9381
ENSDARG00000042120	C20H1orf112	GO:0005488	binding	1.9381
ENSDARG00000042123	nudt3b	GO:0005575	cellular_component	1.2494
ENSDARG00000042123	nudt3b	GO:0016787	hydrolase activity	1.2494
ENSDARG00000042247	ppiab	GO:0006457	protein folding	5.1224
ENSDARG00000042247	ppiab	GO:0001666	response to hypoxia	5.1224
ENSDARG00000042247	ppiab	GO:0005575	cellular_component	5.1224
ENSDARG00000042247	ppiab	GO:0003755	peptidyl-prolyl cis-trans isomerase activity	5.1224
ENSDARG00000042247	ppiab	GO:0016853	isomerase activity	5.1224
ENSDARG00000042389	RPL37A	GO:0006412	translation	1.1134
ENSDARG00000042389	RPL37A	GO:0005622	intracellular	1.1134
ENSDARG00000042389	RPL37A	GO:0005840	ribosome	1.1134
ENSDARG00000042389	RPL37A	GO:0003735	structural constituent of ribosome	1.1134
ENSDARG00000042428	gstt1a	GO:0005515	protein binding	1.0434
ENSDARG00000042428	gstt1a	GO:0005515	protein binding	1.0434
ENSDARG00000042520	UTP14A	GO:0006364	rRNA processing	1.336
ENSDARG00000042520	UTP14A	GO:0006364	rRNA processing	1.336
ENSDARG00000042520	UTP14A	GO:0006364	rRNA processing	1.336
ENSDARG00000042520	UTP14A	GO:0032040	small-subunit processome	1.336
ENSDARG00000042520	UTP14A	GO:0032040	small-subunit processome	1.336
ENSDARG00000042520	UTP14A	GO:0032040	small-subunit processome	1.336
ENSDARG00000042522	katnbl1			1.1329
ENSDARG00000042522	katnbl1			1.1329
ENSDARG00000042522	katnbl1			1.1329
ENSDARG00000042522	katnbl1			1.1329
ENSDARG00000042522	katnbl1			1.1329
ENSDARG00000042533	gstm	GO:0008152	metabolic process	2.4729
ENSDARG00000042533	gstm	GO:0004364	glutathione transferase activity	2.4729
ENSDARG00000042533	gstm	GO:0016740	transferase activity	2.4729
ENSDARG00000042533	gstm	GO:0005515	protein binding	2.4729
ENSDARG00000042859	SLC5A6 (2 of 2)	GO:0055085	transmembrane transport	1.3734
ENSDARG00000042859	SLC5A6 (2 of 2)	GO:0006810	transport	1.3734
ENSDARG00000042859	SLC5A6 (2 of 2)	GO:0016021	integral component of membrane	1.3734
ENSDARG00000042859	SLC5A6 (2 of 2)	GO:0016020	membrane	1.3734
ENSDARG00000042859	SLC5A6 (2 of 2)	GO:0005215	transporter activity	1.3734
ENSDARG00000043213	adam17a	GO:0006508	proteolysis	1.6504
ENSDARG00000043213	adam17a	GO:0007229	integrin-mediated signaling pathway	1.6504
ENSDARG00000043213	adam17a	GO:0008270	zinc ion binding	1.6504
ENSDARG00000043213	adam17a	GO:0046872	metal ion binding	1.6504
ENSDARG00000043213	adam17a	GO:0004222	metalloendopeptidase activity	1.6504
ENSDARG00000043213	adam17a	GO:0008237	metallopeptidase activity	1.6504
ENSDARG00000043213	adam17a	GO:0016787	hydrolase activity	1.6504
ENSDARG00000043213	adam17a	GO:0008233	peptidase activity	1.6504
ENSDARG00000043339	fam175a	GO:0006281	DNA repair	1.2892
ENSDARG00000043339	fam175a	GO:0006302	double-strand break repair	1.2892
ENSDARG00000043339	fam175a	GO:0010212	response to ionizing radiation	1.2892
ENSDARG00000043339	fam175a	GO:0016568	chromatin modification	1.2892
ENSDARG00000043339	fam175a	GO:0006974	cellular response to DNA damage stimulus	1.2892
ENSDARG00000043339	fam175a	GO:0045739	positive regulation of DNA repair	1.2892
ENSDARG00000043339	fam175a	GO:0031572	G2 DNA damage checkpoint	1.2892
ENSDARG00000043339	fam175a	GO:0005634	nucleus	1.2892
ENSDARG00000043339	fam175a	GO:0070531	BRCA1-A complex	1.2892
ENSDARG00000043339	fam175a	GO:0031593	polyubiquitin binding	1.2892
ENSDARG00000043848	sod1	GO:0055114	oxidation-reduction process	1.1998
ENSDARG00000043848	sod1	GO:0006801	superoxide metabolic process	1.1998
ENSDARG00000043848	sod1	GO:0010038	response to metal ion	1.1998
ENSDARG00000043848	sod1	GO:0009410	response to xenobiotic stimulus	1.1998
ENSDARG00000043848	sod1	GO:0019430	removal of superoxide radicals	1.1998
ENSDARG00000043848	sod1	GO:0070050	neuron cellular homeostasis	1.1998
ENSDARG00000043848	sod1	GO:0051597	response to methylmercury	1.1998
ENSDARG00000043848	sod1	GO:0005634	nucleus	1.1998
ENSDARG00000043848	sod1	GO:0005737	cytoplasm	1.1998
ENSDARG00000043848	sod1	GO:0005739	mitochondrion	1.1998
ENSDARG00000043848	sod1	GO:0005829	cytosol	1.1998
ENSDARG00000043848	sod1	GO:0008270	zinc ion binding	1.1998
ENSDARG00000043848	sod1	GO:0016491	oxidoreductase activity	1.1998
ENSDARG00000043848	sod1	GO:0046872	metal ion binding	1.1998
ENSDARG00000043848	sod1	GO:0005507	copper ion binding	1.1998
ENSDARG00000043848	sod1	GO:0016209	antioxidant activity	1.1998
ENSDARG00000043848	sod1	GO:0004784	superoxide dismutase activity	1.1998
ENSDARG00000044001	lgals3l	GO:0008150	biological_process	1.0355
ENSDARG00000044001	lgals3l	GO:0030246	carbohydrate binding	1.0355
ENSDARG00000044001	lgals3l	GO:0016936	galactoside binding	1.0355
ENSDARG00000044001	lgals3l	GO:0030246	carbohydrate binding	1.0355
ENSDARG00000044102	znf593	GO:0003676	nucleic acid binding	1.2956
ENSDARG00000044102	znf593	GO:0008270	zinc ion binding	1.2956
ENSDARG00000044102	znf593	GO:0046872	metal ion binding	1.2956
ENSDARG00000044102	znf593	GO:0003676	nucleic acid binding	1.2956
ENSDARG00000044102	znf593	GO:0008270	zinc ion binding	1.2956
ENSDARG00000044102	znf593	GO:0046872	metal ion binding	1.2956
ENSDARG00000044102	znf593	GO:0003676	nucleic acid binding	1.2956
ENSDARG00000044102	znf593	GO:0008270	zinc ion binding	1.2956
ENSDARG00000044613	c1qa	GO:0006958	complement activation, classical pathway	1.1526
ENSDARG00000044613	c1qa	GO:0006958	complement activation, classical pathway	1.1526
ENSDARG00000044613	c1qa	GO:0005576	extracellular region	1.1526
ENSDARG00000044613	c1qa	GO:0005581	collagen trimer	1.1526
ENSDARG00000044613	c1qa	GO:0005576	extracellular region	1.1526
ENSDARG00000044613	c1qa	GO:0005581	collagen trimer	1.1526
ENSDARG00000044613	c1qa	GO:0003674	molecular_function	1.1526
ENSDARG00000044613	c1qa	GO:0005515	protein binding	1.1526
ENSDARG00000044613	c1qa	GO:0003674	molecular_function	1.1526
ENSDARG00000044613	c1qa	GO:0005515	protein binding	1.1526
ENSDARG00000044670	ITGAL			1.7932
ENSDARG00000045398	mtrr	GO:0055114	oxidation-reduction process	1.2684
ENSDARG00000045398	mtrr	GO:0055114	oxidation-reduction process	1.2684
ENSDARG00000045398	mtrr	GO:0005829	cytosol	1.2684
ENSDARG00000045398	mtrr	GO:0016491	oxidoreductase activity	1.2684
ENSDARG00000045398	mtrr	GO:0010181	FMN binding	1.2684
ENSDARG00000045398	mtrr	GO:0005506	iron ion binding	1.2684
ENSDARG00000045398	mtrr	GO:0016709	oxidoreductase activity, acting on paired donors, with incorporation or reduction of molecular oxygen, NAD(P)H as one donor, and incorporation of one atom of oxygen	1.2684
ENSDARG00000045398	mtrr	GO:0030586	[methionine synthase] reductase activity	1.2684
ENSDARG00000045398	mtrr	GO:0016491	oxidoreductase activity	1.2684
ENSDARG00000045398	mtrr	GO:0010181	FMN binding	1.2684
ENSDARG00000045398	mtrr	GO:0016491	oxidoreductase activity	1.2684
ENSDARG00000045398	mtrr	GO:0010181	FMN binding	1.2684
ENSDARG00000045540	ppp6r2a	GO:0008150	biological_process	1.2193
ENSDARG00000045540	ppp6r2a	GO:0005575	cellular_component	1.2193
ENSDARG00000045540	ppp6r2a	GO:0005488	binding	1.2193
ENSDARG00000045567	phpt1	GO:0008150	biological_process	2.0629
ENSDARG00000045567	phpt1	GO:0016020	membrane	2.0629
ENSDARG00000045567	phpt1	GO:0016020	membrane	2.0629
ENSDARG00000045567	phpt1	GO:0003674	molecular_function	2.0629
ENSDARG00000045567	phpt1			2.0629
ENSDARG00000045567	phpt1			2.0629
ENSDARG00000045850	CCDC167	GO:0016021	integral component of membrane	1.077
ENSDARG00000045850	CCDC167	GO:0016020	membrane	1.077
ENSDARG00000045850	CCDC167	GO:0016021	integral component of membrane	1.077
ENSDARG00000045850	CCDC167	GO:0016020	membrane	1.077
ENSDARG00000045850	CCDC167	GO:0016021	integral component of membrane	1.077
ENSDARG00000045850	CCDC167	GO:0016020	membrane	1.077
ENSDARG00000046012	slc47a1	GO:0055085	transmembrane transport	1.8056
ENSDARG00000046012	slc47a1	GO:0006855	drug transmembrane transport	1.8056
ENSDARG00000046012	slc47a1	GO:0055085	transmembrane transport	1.8056
ENSDARG00000046012	slc47a1	GO:0006855	drug transmembrane transport	1.8056
ENSDARG00000046012	slc47a1	GO:0000271	polysaccharide biosynthetic process	1.8056
ENSDARG00000046012	slc47a1	GO:0055085	transmembrane transport	1.8056
ENSDARG00000046012	slc47a1	GO:0006855	drug transmembrane transport	1.8056
ENSDARG00000046012	slc47a1	GO:0055085	transmembrane transport	1.8056
ENSDARG00000046012	slc47a1	GO:0006855	drug transmembrane transport	1.8056
ENSDARG00000046012	slc47a1	GO:0016020	membrane	1.8056
ENSDARG00000046012	slc47a1	GO:0016020	membrane	1.8056
ENSDARG00000046012	slc47a1	GO:0016020	membrane	1.8056
ENSDARG00000046012	slc47a1	GO:0016020	membrane	1.8056
ENSDARG00000046012	slc47a1	GO:0015238	drug transmembrane transporter activity	1.8056
ENSDARG00000046012	slc47a1	GO:0015297	antiporter activity	1.8056
ENSDARG00000046012	slc47a1	GO:0015238	drug transmembrane transporter activity	1.8056
ENSDARG00000046012	slc47a1	GO:0015297	antiporter activity	1.8056
ENSDARG00000046012	slc47a1	GO:0015238	drug transmembrane transporter activity	1.8056
ENSDARG00000046012	slc47a1	GO:0015297	antiporter activity	1.8056
ENSDARG00000046012	slc47a1	GO:0015238	drug transmembrane transporter activity	1.8056
ENSDARG00000046012	slc47a1	GO:0015297	antiporter activity	1.8056
ENSDARG00000051768	FHOD1	GO:0005488	binding	1.043
ENSDARG00000051828	ZNF507 (2 of 5)	GO:0046872	metal ion binding	1.0382
ENSDARG00000051828	ZNF507 (2 of 5)	GO:0003676	nucleic acid binding	1.0382
ENSDARG00000051828	ZNF507 (2 of 5)	GO:0046872	metal ion binding	1.0382
ENSDARG00000051828	ZNF507 (2 of 5)			1.0382
ENSDARG00000052118	CR382298.3	GO:0031012	extracellular matrix	1.2964
ENSDARG00000052118	CR382298.3	GO:0004222	metalloendopeptidase activity	1.2964
ENSDARG00000052118	CR382298.3	GO:0005515	protein binding	1.2964
ENSDARG00000052429	syngr2a			2.6302
ENSDARG00000052480	pdcd11	GO:0006396	RNA processing	4.9765
ENSDARG00000052480	pdcd11	GO:0006412	translation	4.9765
ENSDARG00000052480	pdcd11	GO:0006397	mRNA processing	4.9765
ENSDARG00000052480	pdcd11	GO:0006396	RNA processing	4.9765
ENSDARG00000052480	pdcd11	GO:0006412	translation	4.9765
ENSDARG00000052480	pdcd11	GO:0006397	mRNA processing	4.9765
ENSDARG00000052480	pdcd11	GO:0005634	nucleus	4.9765
ENSDARG00000052480	pdcd11	GO:0005622	intracellular	4.9765
ENSDARG00000052480	pdcd11	GO:0005840	ribosome	4.9765
ENSDARG00000052480	pdcd11	GO:0005634	nucleus	4.9765
ENSDARG00000052480	pdcd11	GO:0005622	intracellular	4.9765
ENSDARG00000052480	pdcd11	GO:0005840	ribosome	4.9765
ENSDARG00000052480	pdcd11	GO:0003723	RNA binding	4.9765
ENSDARG00000052480	pdcd11	GO:0003735	structural constituent of ribosome	4.9765
ENSDARG00000052480	pdcd11	GO:0005515	protein binding	4.9765
ENSDARG00000052480	pdcd11	GO:0003723	RNA binding	4.9765
ENSDARG00000052480	pdcd11	GO:0003735	structural constituent of ribosome	4.9765
ENSDARG00000052480	pdcd11	GO:0005515	protein binding	4.9765
ENSDARG00000052480	pdcd11	GO:0003723	RNA binding	4.9765
ENSDARG00000052482	arhgef11	GO:0038032	termination of G-protein coupled receptor signaling pathway	1.1966
ENSDARG00000052482	arhgef11	GO:0038032	termination of G-protein coupled receptor signaling pathway	1.1966
ENSDARG00000052482	arhgef11	GO:0035556	intracellular signal transduction	1.1966
ENSDARG00000052482	arhgef11	GO:0035023	regulation of Rho protein signal transduction	1.1966
ENSDARG00000052482	arhgef11	GO:0001539	cilium or flagellum-dependent cell motility	1.1966
ENSDARG00000052482	arhgef11	GO:0048840	otolith development	1.1966
ENSDARG00000052482	arhgef11	GO:0007368	determination of left/right symmetry	1.1966
ENSDARG00000052482	arhgef11	GO:0043149	stress fiber assembly	1.1966
ENSDARG00000052482	arhgef11	GO:0032956	regulation of actin cytoskeleton organization	1.1966
ENSDARG00000052482	arhgef11	GO:0005737	cytoplasm	1.1966
ENSDARG00000052482	arhgef11	GO:0005737	cytoplasm	1.1966
ENSDARG00000052482	arhgef11	GO:0005089	Rho guanyl-nucleotide exchange factor activity	1.1966
ENSDARG00000052482	arhgef11	GO:0005515	protein binding	1.1966
ENSDARG00000052482	arhgef11	GO:0005089	Rho guanyl-nucleotide exchange factor activity	1.1966
ENSDARG00000052482	arhgef11	GO:0005085	guanyl-nucleotide exchange factor activity	1.1966
ENSDARG00000052482	arhgef11	GO:0005515	protein binding	1.1966
ENSDARG00000052482	arhgef11	GO:0001965	G-protein alpha-subunit binding	1.1966
ENSDARG00000052696	bdh2	GO:0055114	oxidation-reduction process	1.2808
ENSDARG00000052696	bdh2	GO:0008152	metabolic process	1.2808
ENSDARG00000052696	bdh2	GO:0042541	hemoglobin biosynthetic process	1.2808
ENSDARG00000052696	bdh2	GO:0042168	heme metabolic process	1.2808
ENSDARG00000052696	bdh2	GO:0019290	siderophore biosynthetic process	1.2808
ENSDARG00000052696	bdh2	GO:0055072	iron ion homeostasis	1.2808
ENSDARG00000052696	bdh2	GO:0055114	oxidation-reduction process	1.2808
ENSDARG00000052696	bdh2	GO:0008152	metabolic process	1.2808
ENSDARG00000052696	bdh2	GO:0042541	hemoglobin biosynthetic process	1.2808
ENSDARG00000052696	bdh2	GO:0042168	heme metabolic process	1.2808
ENSDARG00000052696	bdh2	GO:0019290	siderophore biosynthetic process	1.2808
ENSDARG00000052696	bdh2	GO:0055072	iron ion homeostasis	1.2808
ENSDARG00000052696	bdh2	GO:0008152	metabolic process	1.2808
ENSDARG00000052696	bdh2	GO:0005737	cytoplasm	1.2808
ENSDARG00000052696	bdh2	GO:0005737	cytoplasm	1.2808
ENSDARG00000052696	bdh2	GO:0016491	oxidoreductase activity	1.2808
ENSDARG00000052696	bdh2	GO:0016628	oxidoreductase activity, acting on the CH-CH group of donors, NAD or NADP as acceptor	1.2808
ENSDARG00000052696	bdh2	GO:0003858	3-hydroxybutyrate dehydrogenase activity	1.2808
ENSDARG00000052696	bdh2	GO:0016491	oxidoreductase activity	1.2808
ENSDARG00000052696	bdh2	GO:0016628	oxidoreductase activity, acting on the CH-CH group of donors, NAD or NADP as acceptor	1.2808
ENSDARG00000052696	bdh2	GO:0003858	3-hydroxybutyrate dehydrogenase activity	1.2808
ENSDARG00000052696	bdh2	GO:0016491	oxidoreductase activity	1.2808
ENSDARG00000053021	grsf1	GO:0008150	biological_process	1.5892
ENSDARG00000053021	grsf1	GO:0005575	cellular_component	1.5892
ENSDARG00000053021	grsf1	GO:0003676	nucleic acid binding	1.5892
ENSDARG00000053021	grsf1	GO:0000166	nucleotide binding	1.5892
ENSDARG00000053021	grsf1			1.5892
ENSDARG00000053194	pdzd11	GO:0008150	biological_process	2.1808
ENSDARG00000053194	pdzd11	GO:0008150	biological_process	2.1808
ENSDARG00000053194	pdzd11	GO:0005737	cytoplasm	2.1808
ENSDARG00000053194	pdzd11	GO:0005829	cytosol	2.1808
ENSDARG00000053194	pdzd11	GO:0016323	basolateral plasma membrane	2.1808
ENSDARG00000053194	pdzd11	GO:0005737	cytoplasm	2.1808
ENSDARG00000053194	pdzd11	GO:0005829	cytosol	2.1808
ENSDARG00000053194	pdzd11	GO:0016323	basolateral plasma membrane	2.1808
ENSDARG00000053194	pdzd11	GO:0008022	protein C-terminus binding	2.1808
ENSDARG00000053194	pdzd11	GO:0005515	protein binding	2.1808
ENSDARG00000053194	pdzd11	GO:0008022	protein C-terminus binding	2.1808
ENSDARG00000053194	pdzd11	GO:0005515	protein binding	2.1808
ENSDARG00000053447	ppp4r2b			1.5496
ENSDARG00000053447	ppp4r2b			1.5496
ENSDARG00000053995	GPANK1	GO:0008150	biological_process	1.0266
ENSDARG00000053995	GPANK1	GO:0005575	cellular_component	1.0266
ENSDARG00000053995	GPANK1	GO:0003676	nucleic acid binding	1.0266
ENSDARG00000053995	GPANK1	GO:0003676	nucleic acid binding	1.0266
ENSDARG00000054048	plin1			1.8454
ENSDARG00000054048	plin1			1.8454
ENSDARG00000054054	zgc:153219	GO:0005575	cellular_component	4.1391
ENSDARG00000054054	zgc:153219	GO:0005575	cellular_component	4.1391
ENSDARG00000054259	nat10	GO:0005575	cellular_component	1.792
ENSDARG00000054259	nat10	GO:0016740	transferase activity	1.792
ENSDARG00000054259	nat10	GO:0008080	N-acetyltransferase activity	1.792
ENSDARG00000054937	badb	GO:0043065	positive regulation of apoptotic process	1.2411
ENSDARG00000054937	badb	GO:0005737	cytoplasm	1.2411
ENSDARG00000054937	badb	GO:0005739	mitochondrion	1.2411
ENSDARG00000054937	badb			1.2411
ENSDARG00000054968	cd40	GO:0035666	TRIF-dependent toll-like receptor signaling pathway	1.6452
ENSDARG00000054968	cd40	GO:0009897	external side of plasma membrane	1.6452
ENSDARG00000054968	cd40	GO:0005515	protein binding	1.6452
ENSDARG00000054968	cd40	GO:0042615	CD154 receptor binding	1.6452
ENSDARG00000055036	zgc:110377	GO:0030212	hyaluronan metabolic process	1.24
ENSDARG00000055036	zgc:110377	GO:0030212	hyaluronan metabolic process	1.24
ENSDARG00000055036	zgc:110377	GO:0005575	cellular_component	1.24
ENSDARG00000055036	zgc:110377	GO:0005575	cellular_component	1.24
ENSDARG00000055036	zgc:110377	GO:0004867	serine-type endopeptidase inhibitor activity	1.24
ENSDARG00000055036	zgc:110377	GO:0004867	serine-type endopeptidase inhibitor activity	1.24
ENSDARG00000055036	zgc:110377			1.24
ENSDARG00000055283	id2a	GO:0045892	negative regulation of transcription, DNA-templated	1.2851
ENSDARG00000055283	id2a	GO:0031573	intra-S DNA damage checkpoint	1.2851
ENSDARG00000055283	id2a	GO:0045664	regulation of neuron differentiation	1.2851
ENSDARG00000055283	id2a	GO:0045892	negative regulation of transcription, DNA-templated	1.2851
ENSDARG00000055283	id2a	GO:0031573	intra-S DNA damage checkpoint	1.2851
ENSDARG00000055283	id2a	GO:0045664	regulation of neuron differentiation	1.2851
ENSDARG00000055283	id2a	GO:0005634	nucleus	1.2851
ENSDARG00000055283	id2a	GO:0005737	cytoplasm	1.2851
ENSDARG00000055283	id2a	GO:0005634	nucleus	1.2851
ENSDARG00000055283	id2a	GO:0005737	cytoplasm	1.2851
ENSDARG00000055283	id2a	GO:0046983	protein dimerization activity	1.2851
ENSDARG00000055283	id2a	GO:0046983	protein dimerization activity	1.2851
ENSDARG00000055388	vtna	GO:0006955	immune response	3.2924
ENSDARG00000055388	vtna	GO:0005575	cellular_component	3.2924
ENSDARG00000055388	vtna	GO:0005044	scavenger receptor activity	3.2924
ENSDARG00000055388	vtna	GO:0030247	polysaccharide binding	3.2924
ENSDARG00000055770	dffa	GO:0006915	apoptotic process	3.1266
ENSDARG00000055770	dffa	GO:1900118	negative regulation of execution phase of apoptosis	3.1266
ENSDARG00000055770	dffa	GO:0005622	intracellular	3.1266
ENSDARG00000055770	dffa	GO:0000790	nuclear chromatin	3.1266
ENSDARG00000055966	cflara	GO:0042981	regulation of apoptotic process	1.3538
ENSDARG00000055966	cflara	GO:0006508	proteolysis	1.3538
ENSDARG00000055966	cflara	GO:0006915	apoptotic process	1.3538
ENSDARG00000055966	cflara	GO:0042981	regulation of apoptotic process	1.3538
ENSDARG00000055966	cflara	GO:0006508	proteolysis	1.3538
ENSDARG00000055966	cflara	GO:0006915	apoptotic process	1.3538
ENSDARG00000055966	cflara	GO:0004197	cysteine-type endopeptidase activity	1.3538
ENSDARG00000055966	cflara	GO:0008234	cysteine-type peptidase activity	1.3538
ENSDARG00000055966	cflara	GO:0005515	protein binding	1.3538
ENSDARG00000055966	cflara	GO:0004197	cysteine-type endopeptidase activity	1.3538
ENSDARG00000055966	cflara	GO:0008234	cysteine-type peptidase activity	1.3538
ENSDARG00000055966	cflara	GO:0005515	protein binding	1.3538
ENSDARG00000056196	slc2a2	GO:0055085	transmembrane transport	1.263
ENSDARG00000056196	slc2a2	GO:0006810	transport	1.263
ENSDARG00000056196	slc2a2	GO:0008643	carbohydrate transport	1.263
ENSDARG00000056196	slc2a2	GO:0035428	hexose transmembrane transport	1.263
ENSDARG00000056196	slc2a2	GO:0015758	glucose transport	1.263
ENSDARG00000056196	slc2a2	GO:0008645	hexose transport	1.263
ENSDARG00000056196	slc2a2	GO:0016021	integral component of membrane	1.263
ENSDARG00000056196	slc2a2	GO:0016020	membrane	1.263
ENSDARG00000056196	slc2a2	GO:0005215	transporter activity	1.263
ENSDARG00000056196	slc2a2	GO:0022891	substrate-specific transmembrane transporter activity	1.263
ENSDARG00000056196	slc2a2	GO:0022857	transmembrane transporter activity	1.263
ENSDARG00000056196	slc2a2	GO:0055056	D-glucose transmembrane transporter activity	1.263
ENSDARG00000056378	ifi30			1.1925
ENSDARG00000056771	cfhl1	GO:0008150	biological_process	1.8901
ENSDARG00000056771	cfhl1	GO:0005575	cellular_component	1.8901
ENSDARG00000056771	cfhl1	GO:0003674	molecular_function	1.8901
ENSDARG00000057074	rpgrb	GO:0007018	microtubule-based movement	1.1983
ENSDARG00000057074	rpgrb	GO:0060271	cilium morphogenesis	1.1983
ENSDARG00000057074	rpgrb	GO:0060041	retina development in camera-type eye	1.1983
ENSDARG00000057074	rpgrb	GO:0060287	epithelial cilium movement involved in determination of left/right asymmetry	1.1983
ENSDARG00000057074	rpgrb	GO:0010842	retina layer formation	1.1983
ENSDARG00000057074	rpgrb			1.1983
ENSDARG00000057334	cmasa	GO:0009103	lipopolysaccharide biosynthetic process	1.5691
ENSDARG00000057334	cmasa	GO:0009103	lipopolysaccharide biosynthetic process	1.5691
ENSDARG00000057334	cmasa	GO:0005634	nucleus	1.5691
ENSDARG00000057334	cmasa	GO:0016779	nucleotidyltransferase activity	1.5691
ENSDARG00000057334	cmasa	GO:0016740	transferase activity	1.5691
ENSDARG00000057334	cmasa	GO:0008781	N-acylneuraminate cytidylyltransferase activity	1.5691
ENSDARG00000057452	ston2	GO:0016192	vesicle-mediated transport	1.3847
ENSDARG00000057452	ston2	GO:0006886	intracellular protein transport	1.3847
ENSDARG00000057452	ston2	GO:0006897	endocytosis	1.3847
ENSDARG00000057452	ston2	GO:0030131	clathrin adaptor complex	1.3847
ENSDARG00000057452	ston2	GO:0005515	protein binding	1.3847
ENSDARG00000057782	baz2ba	GO:0005634	nucleus	1.6845
ENSDARG00000057782	baz2ba	GO:0003677	DNA binding	1.6845
ENSDARG00000057782	baz2ba	GO:0008270	zinc ion binding	1.6845
ENSDARG00000057782	baz2ba	GO:0046872	metal ion binding	1.6845
ENSDARG00000057782	baz2ba	GO:0005488	binding	1.6845
ENSDARG00000057782	baz2ba	GO:0008270	zinc ion binding	1.6845
ENSDARG00000057782	baz2ba	GO:0005515	protein binding	1.6845
ENSDARG00000057782	baz2ba			1.6845
ENSDARG00000057782	baz2ba			1.6845
ENSDARG00000058325	casp8	GO:0042981	regulation of apoptotic process	1.3456
ENSDARG00000058325	casp8	GO:0006508	proteolysis	1.3456
ENSDARG00000058325	casp8	GO:0006915	apoptotic process	1.3456
ENSDARG00000058325	casp8	GO:0043065	positive regulation of apoptotic process	1.3456
ENSDARG00000058325	casp8	GO:0019051	induction by virus of host apoptotic process	1.3456
ENSDARG00000058325	casp8	GO:0043281	regulation of cysteine-type endopeptidase activity involved in apoptotic process	1.3456
ENSDARG00000058325	casp8	GO:0004197	cysteine-type endopeptidase activity	1.3456
ENSDARG00000058325	casp8	GO:0008234	cysteine-type peptidase activity	1.3456
ENSDARG00000058325	casp8	GO:0005515	protein binding	1.3456
ENSDARG00000058365	hspb8	GO:0006950	response to stress	1.1021
ENSDARG00000058365	hspb8			1.1021
ENSDARG00000058537	si:dkey-102c8.2	GO:0005515	protein binding	1.0469
ENSDARG00000058537	si:dkey-102c8.2	GO:0005515	protein binding	1.0469
ENSDARG00000058537	si:dkey-102c8.2	GO:0005515	protein binding	1.0469
ENSDARG00000058659	CABZ01034698.1			2.1121
ENSDARG00000059049	zgc:174904	GO:0008150	biological_process	1.1104
ENSDARG00000059049	zgc:174904	GO:0030246	carbohydrate binding	1.1104
ENSDARG00000059115	fbxo7	GO:0050881	musculoskeletal movement	1.4646
ENSDARG00000059115	fbxo7	GO:0005575	cellular_component	1.4646
ENSDARG00000059115	fbxo7	GO:0003674	molecular_function	1.4646
ENSDARG00000059115	fbxo7	GO:0005515	protein binding	1.4646
ENSDARG00000059115	fbxo7	GO:0005515	protein binding	1.4646
ENSDARG00000059227	fabp1b.1			1.0446
ENSDARG00000059231	hephl1	GO:0055114	oxidation-reduction process	1.4342
ENSDARG00000059231	hephl1	GO:0005575	cellular_component	1.4342
ENSDARG00000059231	hephl1	GO:0005507	copper ion binding	1.4342
ENSDARG00000059231	hephl1	GO:0016491	oxidoreductase activity	1.4342
ENSDARG00000059231	hephl1	GO:0046872	metal ion binding	1.4342
ENSDARG00000059231	hephl1	GO:0005507	copper ion binding	1.4342
ENSDARG00000059396	zgc:113184	GO:0008150	biological_process	1.0173
ENSDARG00000059906	sdc4	GO:0007155	cell adhesion	1.0808
ENSDARG00000059906	sdc4	GO:0016477	cell migration	1.0808
ENSDARG00000059906	sdc4	GO:0055113	epiboly involved in gastrulation with mouth forming second	1.0808
ENSDARG00000059906	sdc4	GO:0033627	cell adhesion mediated by integrin	1.0808
ENSDARG00000059906	sdc4	GO:0043149	stress fiber assembly	1.0808
ENSDARG00000059906	sdc4	GO:0042060	wound healing	1.0808
ENSDARG00000059906	sdc4	GO:0016020	membrane	1.0808
ENSDARG00000059906	sdc4	GO:0005925	focal adhesion	1.0808
ENSDARG00000059906	sdc4	GO:0008092	cytoskeletal protein binding	1.0808
ENSDARG00000059906	sdc4	GO:0005546	phosphatidylinositol-4,5-bisphosphate binding	1.0808
ENSDARG00000060036	aimp1	GO:0000049	tRNA binding	1.3668
ENSDARG00000060383	mmaa	GO:0008150	biological_process	1.2445
ENSDARG00000060383	mmaa	GO:0005575	cellular_component	1.2445
ENSDARG00000060383	mmaa	GO:0003674	molecular_function	1.2445
ENSDARG00000060383	mmaa			1.2445
ENSDARG00000061099	nfasca	GO:0007411	axon guidance	1.0558
ENSDARG00000061099	nfasca	GO:0019226	transmission of nerve impulse	1.0558
ENSDARG00000061099	nfasca	GO:0042552	myelination	1.0558
ENSDARG00000061099	nfasca	GO:0007422	peripheral nervous system development	1.0558
ENSDARG00000061099	nfasca	GO:0050808	synapse organization	1.0558
ENSDARG00000061099	nfasca	GO:0005515	protein binding	1.0558
ENSDARG00000061099	nfasca	GO:0005515	protein binding	1.0558
ENSDARG00000061099	nfasca	GO:0005515	protein binding	1.0558
ENSDARG00000061099	nfasca	GO:0005515	protein binding	1.0558
ENSDARG00000061231	tinagl1	GO:0006508	proteolysis	1.7636
ENSDARG00000061231	tinagl1	GO:0006955	immune response	1.7636
ENSDARG00000061231	tinagl1	GO:0002040	sprouting angiogenesis	1.7636
ENSDARG00000061231	tinagl1	GO:0006508	proteolysis	1.7636
ENSDARG00000061231	tinagl1	GO:0006955	immune response	1.7636
ENSDARG00000061231	tinagl1	GO:0002040	sprouting angiogenesis	1.7636
ENSDARG00000061231	tinagl1	GO:0030414	peptidase inhibitor activity	1.7636
ENSDARG00000061231	tinagl1	GO:0008234	cysteine-type peptidase activity	1.7636
ENSDARG00000061231	tinagl1	GO:0005044	scavenger receptor activity	1.7636
ENSDARG00000061231	tinagl1	GO:0030247	polysaccharide binding	1.7636
ENSDARG00000061231	tinagl1	GO:0030414	peptidase inhibitor activity	1.7636
ENSDARG00000061231	tinagl1	GO:0008234	cysteine-type peptidase activity	1.7636
ENSDARG00000061231	tinagl1	GO:0005044	scavenger receptor activity	1.7636
ENSDARG00000061231	tinagl1	GO:0030247	polysaccharide binding	1.7636
ENSDARG00000061294	arhgap5	GO:0007165	signal transduction	1.5151
ENSDARG00000061294	arhgap5	GO:0007165	signal transduction	1.5151
ENSDARG00000061294	arhgap5	GO:0007264	small GTPase mediated signal transduction	1.5151
ENSDARG00000061294	arhgap5	GO:0007165	signal transduction	1.5151
ENSDARG00000061294	arhgap5	GO:0007264	small GTPase mediated signal transduction	1.5151
ENSDARG00000061294	arhgap5	GO:0005622	intracellular	1.5151
ENSDARG00000061294	arhgap5	GO:0005622	intracellular	1.5151
ENSDARG00000061294	arhgap5	GO:0005622	intracellular	1.5151
ENSDARG00000061294	arhgap5	GO:0005525	GTP binding	1.5151
ENSDARG00000061294	arhgap5	GO:0005525	GTP binding	1.5151
ENSDARG00000061800	OCEL1	GO:0016021	integral component of membrane	2.741
ENSDARG00000061800	OCEL1	GO:0016020	membrane	2.741
ENSDARG00000061800	OCEL1	GO:0016020	membrane	2.741
ENSDARG00000063307	SGSM2	GO:0032313	regulation of Rab GTPase activity	1.0047
ENSDARG00000063307	SGSM2	GO:0005097	Rab GTPase activator activity	1.0047
ENSDARG00000063580	si:ch1073-219n12.1	GO:0008033	tRNA processing	1.7731
ENSDARG00000063580	si:ch1073-219n12.1	GO:0006432	phenylalanyl-tRNA aminoacylation	1.7731
ENSDARG00000063580	si:ch1073-219n12.1	GO:0008033	tRNA processing	1.7731
ENSDARG00000063580	si:ch1073-219n12.1	GO:0006432	phenylalanyl-tRNA aminoacylation	1.7731
ENSDARG00000063580	si:ch1073-219n12.1	GO:0005634	nucleus	1.7731
ENSDARG00000063580	si:ch1073-219n12.1	GO:0005524	ATP binding	1.7731
ENSDARG00000063580	si:ch1073-219n12.1	GO:0000287	magnesium ion binding	1.7731
ENSDARG00000063580	si:ch1073-219n12.1	GO:0004826	phenylalanine-tRNA ligase activity	1.7731
ENSDARG00000063580	si:ch1073-219n12.1	GO:0000049	tRNA binding	1.7731
ENSDARG00000063580	si:ch1073-219n12.1	GO:0005515	protein binding	1.7731
ENSDARG00000063580	si:ch1073-219n12.1	GO:0043565	sequence-specific DNA binding	1.7731
ENSDARG00000063580	si:ch1073-219n12.1	GO:0005515	protein binding	1.7731
ENSDARG00000063580	si:ch1073-219n12.1	GO:0005524	ATP binding	1.7731
ENSDARG00000063580	si:ch1073-219n12.1	GO:0000287	magnesium ion binding	1.7731
ENSDARG00000063580	si:ch1073-219n12.1	GO:0004826	phenylalanine-tRNA ligase activity	1.7731
ENSDARG00000063580	si:ch1073-219n12.1	GO:0000049	tRNA binding	1.7731
ENSDARG00000063580	si:ch1073-219n12.1	GO:0005515	protein binding	1.7731
ENSDARG00000067851	lcn15	GO:0006810	transport	1.4125
ENSDARG00000067851	lcn15	GO:0006629	lipid metabolic process	1.4125
ENSDARG00000067851	lcn15	GO:0005576	extracellular region	1.4125
ENSDARG00000067851	lcn15	GO:0005215	transporter activity	1.4125
ENSDARG00000067851	lcn15	GO:0036094	small molecule binding	1.4125
ENSDARG00000067889	gltpd2	GO:0046836	glycolipid transport	1.6826
ENSDARG00000067889	gltpd2	GO:0046836	glycolipid transport	1.6826
ENSDARG00000067889	gltpd2	GO:0005737	cytoplasm	1.6826
ENSDARG00000067889	gltpd2	GO:0005737	cytoplasm	1.6826
ENSDARG00000067889	gltpd2	GO:0017089	glycolipid transporter activity	1.6826
ENSDARG00000067889	gltpd2	GO:0051861	glycolipid binding	1.6826
ENSDARG00000067889	gltpd2	GO:0017089	glycolipid transporter activity	1.6826
ENSDARG00000067889	gltpd2	GO:0051861	glycolipid binding	1.6826
ENSDARG00000068432	wu:fb17g07			3.1344
ENSDARG00000068849	fam83h			1.3284
ENSDARG00000068849	fam83h			1.3284
ENSDARG00000069321	fam169b			1.1014
ENSDARG00000069321	fam169b			1.1014
ENSDARG00000069476	spint2	GO:0004867	serine-type endopeptidase inhibitor activity	1.1259
ENSDARG00000069476	spint2	GO:0004867	serine-type endopeptidase inhibitor activity	1.1259
ENSDARG00000070042	zgc:158257	GO:0008150	biological_process	1.117
ENSDARG00000070319	rab11fip4b	GO:0006810	transport	1.137
ENSDARG00000070319	rab11fip4b	GO:0007049	cell cycle	1.137
ENSDARG00000070319	rab11fip4b	GO:0000910	cytokinesis	1.137
ENSDARG00000070319	rab11fip4b	GO:0051301	cell division	1.137
ENSDARG00000070319	rab11fip4b	GO:0006810	transport	1.137
ENSDARG00000070319	rab11fip4b	GO:0007049	cell cycle	1.137
ENSDARG00000070319	rab11fip4b	GO:0000910	cytokinesis	1.137
ENSDARG00000070319	rab11fip4b	GO:0051301	cell division	1.137
ENSDARG00000070319	rab11fip4b	GO:0016020	membrane	1.137
ENSDARG00000070319	rab11fip4b	GO:0032154	cleavage furrow	1.137
ENSDARG00000070319	rab11fip4b	GO:0031410	cytoplasmic vesicle	1.137
ENSDARG00000070319	rab11fip4b	GO:0005768	endosome	1.137
ENSDARG00000070319	rab11fip4b	GO:0030496	midbody	1.137
ENSDARG00000070319	rab11fip4b	GO:0055038	recycling endosome membrane	1.137
ENSDARG00000070319	rab11fip4b	GO:0030139	endocytic vesicle	1.137
ENSDARG00000070319	rab11fip4b	GO:0016020	membrane	1.137
ENSDARG00000070319	rab11fip4b	GO:0032154	cleavage furrow	1.137
ENSDARG00000070319	rab11fip4b	GO:0031410	cytoplasmic vesicle	1.137
ENSDARG00000070319	rab11fip4b	GO:0005768	endosome	1.137
ENSDARG00000070319	rab11fip4b	GO:0030496	midbody	1.137
ENSDARG00000070319	rab11fip4b	GO:0055038	recycling endosome membrane	1.137
ENSDARG00000070319	rab11fip4b	GO:0030139	endocytic vesicle	1.137
ENSDARG00000070319	rab11fip4b	GO:0030306	ADP-ribosylation factor binding	1.137
ENSDARG00000070319	rab11fip4b	GO:0017137	Rab GTPase binding	1.137
ENSDARG00000070319	rab11fip4b	GO:0042803	protein homodimerization activity	1.137
ENSDARG00000070319	rab11fip4b	GO:0030306	ADP-ribosylation factor binding	1.137
ENSDARG00000070319	rab11fip4b	GO:0017137	Rab GTPase binding	1.137
ENSDARG00000070319	rab11fip4b	GO:0042803	protein homodimerization activity	1.137
ENSDARG00000070398	il6r	GO:0016020	membrane	1.6343
ENSDARG00000070398	il6r	GO:0004896	cytokine receptor activity	1.6343
ENSDARG00000070398	il6r	GO:0005515	protein binding	1.6343
ENSDARG00000071215	palm3	GO:0008150	biological_process	1.4964
ENSDARG00000071215	palm3	GO:0008150	biological_process	1.4964
ENSDARG00000071215	palm3	GO:0005575	cellular_component	1.4964
ENSDARG00000071215	palm3	GO:0005575	cellular_component	1.4964
ENSDARG00000071215	palm3	GO:0003674	molecular_function	1.4964
ENSDARG00000071215	palm3	GO:0003674	molecular_function	1.4964
ENSDARG00000071353	AL929007.1			1.6053
ENSDARG00000071629	BX511034.1			1.0312
ENSDARG00000074488	crfb13	GO:0005515	protein binding	1.2672
ENSDARG00000074488	crfb13			1.2672
ENSDARG00000074498	chd9	GO:0005634	nucleus	1.0623
ENSDARG00000074498	chd9	GO:0003677	DNA binding	1.0623
ENSDARG00000074498	chd9	GO:0003676	nucleic acid binding	1.0623
ENSDARG00000074498	chd9	GO:0005524	ATP binding	1.0623
ENSDARG00000074498	chd9	GO:0016817	hydrolase activity, acting on acid anhydrides	1.0623
ENSDARG00000074498	chd9	GO:0004386	helicase activity	1.0623
ENSDARG00000074498	chd9	GO:0005515	protein binding	1.0623
ENSDARG00000074967	TMEM87A	GO:0008150	biological_process	1.5446
ENSDARG00000074967	TMEM87A	GO:0016021	integral component of membrane	1.5446
ENSDARG00000074967	TMEM87A	GO:0016021	integral component of membrane	1.5446
ENSDARG00000074967	TMEM87A	GO:0016021	integral component of membrane	1.5446
ENSDARG00000074967	TMEM87A	GO:0003674	molecular_function	1.5446
ENSDARG00000075017	polr2m	GO:0035556	intracellular signal transduction	1.8472
ENSDARG00000075017	polr2m	GO:0060047	heart contraction	1.8472
ENSDARG00000075017	polr2m	GO:0035556	intracellular signal transduction	1.8472
ENSDARG00000075017	polr2m	GO:0060047	heart contraction	1.8472
ENSDARG00000075017	polr2m	GO:0005575	cellular_component	1.8472
ENSDARG00000075017	polr2m	GO:0005575	cellular_component	1.8472
ENSDARG00000075017	polr2m	GO:0003674	molecular_function	1.8472
ENSDARG00000075017	polr2m	GO:0003674	molecular_function	1.8472
ENSDARG00000075211	chd7	GO:0042472	inner ear morphogenesis	1.2524
ENSDARG00000075211	chd7	GO:0001756	somitogenesis	1.2524
ENSDARG00000075211	chd7	GO:0001947	heart looping	1.2524
ENSDARG00000075211	chd7	GO:0007368	determination of left/right symmetry	1.2524
ENSDARG00000075211	chd7	GO:0060041	retina development in camera-type eye	1.2524
ENSDARG00000075211	chd7	GO:0030282	bone mineralization	1.2524
ENSDARG00000075211	chd7	GO:0014029	neural crest formation	1.2524
ENSDARG00000075211	chd7	GO:0021602	cranial nerve morphogenesis	1.2524
ENSDARG00000075211	chd7	GO:0042472	inner ear morphogenesis	1.2524
ENSDARG00000075211	chd7	GO:0001756	somitogenesis	1.2524
ENSDARG00000075211	chd7	GO:0001947	heart looping	1.2524
ENSDARG00000075211	chd7	GO:0007368	determination of left/right symmetry	1.2524
ENSDARG00000075211	chd7	GO:0060041	retina development in camera-type eye	1.2524
ENSDARG00000075211	chd7	GO:0030282	bone mineralization	1.2524
ENSDARG00000075211	chd7	GO:0014029	neural crest formation	1.2524
ENSDARG00000075211	chd7	GO:0021602	cranial nerve morphogenesis	1.2524
ENSDARG00000075211	chd7	GO:0005634	nucleus	1.2524
ENSDARG00000075211	chd7	GO:0005634	nucleus	1.2524
ENSDARG00000075211	chd7	GO:0003677	DNA binding	1.2524
ENSDARG00000075211	chd7	GO:0003676	nucleic acid binding	1.2524
ENSDARG00000075211	chd7	GO:0005524	ATP binding	1.2524
ENSDARG00000075211	chd7	GO:0016817	hydrolase activity, acting on acid anhydrides	1.2524
ENSDARG00000075211	chd7	GO:0004386	helicase activity	1.2524
ENSDARG00000075211	chd7	GO:0008026	ATP-dependent helicase activity	1.2524
ENSDARG00000075211	chd7	GO:0016787	hydrolase activity	1.2524
ENSDARG00000075211	chd7	GO:0005515	protein binding	1.2524
ENSDARG00000075211	chd7	GO:0003677	DNA binding	1.2524
ENSDARG00000075211	chd7	GO:0003676	nucleic acid binding	1.2524
ENSDARG00000075211	chd7	GO:0005524	ATP binding	1.2524
ENSDARG00000075211	chd7	GO:0016817	hydrolase activity, acting on acid anhydrides	1.2524
ENSDARG00000075211	chd7	GO:0004386	helicase activity	1.2524
ENSDARG00000075211	chd7	GO:0008026	ATP-dependent helicase activity	1.2524
ENSDARG00000075211	chd7	GO:0016787	hydrolase activity	1.2524
ENSDARG00000075211	chd7	GO:0005515	protein binding	1.2524
ENSDARG00000075211	chd7			1.2524
ENSDARG00000075331	golga4	GO:0008150	biological_process	1.0802
ENSDARG00000075331	golga4	GO:0005575	cellular_component	1.0802
ENSDARG00000075331	golga4	GO:0003674	molecular_function	1.0802
ENSDARG00000075425	CR376723.1			4.9203
ENSDARG00000075504	DTX3L	GO:0008270	zinc ion binding	1.2546
ENSDARG00000075504	DTX3L	GO:0046872	metal ion binding	1.2546
ENSDARG00000075504	DTX3L	GO:0005515	protein binding	1.2546
ENSDARG00000075504	DTX3L	GO:0008270	zinc ion binding	1.2546
ENSDARG00000075504	DTX3L	GO:0046872	metal ion binding	1.2546
ENSDARG00000075504	DTX3L	GO:0005515	protein binding	1.2546
ENSDARG00000075612	ercc6	GO:0003677	DNA binding	1.035
ENSDARG00000075612	ercc6	GO:0003676	nucleic acid binding	1.035
ENSDARG00000075612	ercc6	GO:0005524	ATP binding	1.035
ENSDARG00000075612	ercc6	GO:0004386	helicase activity	1.035
ENSDARG00000075612	ercc6	GO:0003677	DNA binding	1.035
ENSDARG00000075612	ercc6	GO:0003676	nucleic acid binding	1.035
ENSDARG00000075612	ercc6	GO:0005524	ATP binding	1.035
ENSDARG00000075612	ercc6	GO:0004386	helicase activity	1.035
ENSDARG00000075719	C1S (2 of 3)	GO:0006508	proteolysis	1.1935
ENSDARG00000075719	C1S (2 of 3)	GO:0003824	catalytic activity	1.1935
ENSDARG00000075719	C1S (2 of 3)	GO:0004252	serine-type endopeptidase activity	1.1935
ENSDARG00000075761	cfh	GO:0008150	biological_process	1.4006
ENSDARG00000075761	cfh	GO:0005575	cellular_component	1.4006
ENSDARG00000075761	cfh	GO:0003674	molecular_function	1.4006
ENSDARG00000075761	cfh			1.4006
ENSDARG00000075761	cfh			1.4006
ENSDARG00000076224	si:dkey-11f4.16	GO:0005515	protein binding	1.2999
ENSDARG00000076224	si:dkey-11f4.16			1.2999
ENSDARG00000076224	si:dkey-11f4.16			1.2999
ENSDARG00000076224	si:dkey-11f4.16			1.2999
ENSDARG00000076224	si:dkey-11f4.16			1.2999
ENSDARG00000076386	epdl1	GO:0007160	cell-matrix adhesion	1.046
ENSDARG00000076386	epdl1	GO:0005576	extracellular region	1.046
ENSDARG00000076386	epdl1	GO:0005509	calcium ion binding	1.046
ENSDARG00000076426	dsg2l	GO:0007156	homophilic cell adhesion via plasma membrane adhesion molecules	1.154
ENSDARG00000076426	dsg2l	GO:0016020	membrane	1.154
ENSDARG00000076426	dsg2l	GO:0005509	calcium ion binding	1.154
ENSDARG00000077069	srgn			1.191
ENSDARG00000077069	srgn			1.191
ENSDARG00000077303	zgc:174863	GO:0008150	biological_process	2.5766
ENSDARG00000077303	zgc:174863	GO:0008150	biological_process	2.5766
ENSDARG00000077303	zgc:174863	GO:0005575	cellular_component	2.5766
ENSDARG00000077303	zgc:174863	GO:0005575	cellular_component	2.5766
ENSDARG00000077303	zgc:174863	GO:0005515	protein binding	2.5766
ENSDARG00000077303	zgc:174863	GO:0003674	molecular_function	2.5766
ENSDARG00000077303	zgc:174863	GO:0005515	protein binding	2.5766
ENSDARG00000077303	zgc:174863	GO:0003674	molecular_function	2.5766
ENSDARG00000077303	zgc:174863	GO:0005515	protein binding	2.5766
ENSDARG00000077424	rassf10a	GO:0007165	signal transduction	1.1605
ENSDARG00000077424	rassf10a	GO:0005575	cellular_component	1.1605
ENSDARG00000077424	rassf10a	GO:0003674	molecular_function	1.1605
ENSDARG00000077721	knop1			1.2012
ENSDARG00000077721	knop1			1.2012
ENSDARG00000077721	knop1			1.2012
ENSDARG00000077871	si:ch211-87l2.1	GO:0032313	regulation of Rab GTPase activity	1.6865
ENSDARG00000077871	si:ch211-87l2.1	GO:0032313	regulation of Rab GTPase activity	1.6865
ENSDARG00000077871	si:ch211-87l2.1	GO:0005097	Rab GTPase activator activity	1.6865
ENSDARG00000077871	si:ch211-87l2.1	GO:0005097	Rab GTPase activator activity	1.6865
ENSDARG00000078042	crfb5	GO:0019221	cytokine-mediated signaling pathway	2.4213
ENSDARG00000078042	crfb5	GO:0002757	immune response-activating signal transduction	2.4213
ENSDARG00000078042	crfb5	GO:0016021	integral component of membrane	2.4213
ENSDARG00000078042	crfb5	GO:0005515	protein binding	2.4213
ENSDARG00000078042	crfb5	GO:0005515	protein binding	2.4213
ENSDARG00000078042	crfb5	GO:0004904	interferon receptor activity	2.4213
ENSDARG00000078234	si:dkey-253d23.12	GO:0005515	protein binding	3.2515
ENSDARG00000078234	si:dkey-253d23.12	GO:0005515	protein binding	3.2515
ENSDARG00000078785	tmem258	GO:0008150	biological_process	1.955
ENSDARG00000078785	tmem258	GO:0016021	integral component of membrane	1.955
ENSDARG00000078785	tmem258	GO:0016020	membrane	1.955
ENSDARG00000078785	tmem258	GO:0003674	molecular_function	1.955
ENSDARG00000078991	CR559945.3	GO:0016747	transferase activity, transferring acyl groups other than amino-acyl groups	1.0353
ENSDARG00000078991	CR559945.3	GO:0008080	N-acetyltransferase activity	1.0353
ENSDARG00000079652	FP236812.4			1.1047
ENSDARG00000079727	sepp1b	GO:0008430	selenium binding	1.8555
ENSDARG00000079727	sepp1b	GO:0008430	selenium binding	1.8555
ENSDARG00000079727	sepp1b	GO:0008430	selenium binding	1.8555
ENSDARG00000079727	sepp1b	GO:0008430	selenium binding	1.8555
ENSDARG00000086254	HHLA2 (3 of 4)	GO:0005515	protein binding	1.0629
ENSDARG00000086254	HHLA2 (3 of 4)	GO:0005515	protein binding	1.0629
ENSDARG00000086621	CT583625.1	GO:0005515	protein binding	1.1216
ENSDARG00000086742	ecm1b	GO:0005576	extracellular region	1.5007
ENSDARG00000086742	ecm1b	GO:0005615	extracellular space	1.5007
ENSDARG00000086911	si:dkey-100n23.5	GO:0007166	cell surface receptor signaling pathway	1.0842
ENSDARG00000086911	si:dkey-100n23.5	GO:0007186	G-protein coupled receptor signaling pathway	1.0842
ENSDARG00000086911	si:dkey-100n23.5	GO:0007166	cell surface receptor signaling pathway	1.0842
ENSDARG00000086911	si:dkey-100n23.5	GO:0007186	G-protein coupled receptor signaling pathway	1.0842
ENSDARG00000086911	si:dkey-100n23.5	GO:0007166	cell surface receptor signaling pathway	1.0842
ENSDARG00000086911	si:dkey-100n23.5	GO:0007186	G-protein coupled receptor signaling pathway	1.0842
ENSDARG00000086911	si:dkey-100n23.5	GO:0007166	cell surface receptor signaling pathway	1.0842
ENSDARG00000086911	si:dkey-100n23.5	GO:0007186	G-protein coupled receptor signaling pathway	1.0842
ENSDARG00000086911	si:dkey-100n23.5	GO:0007166	cell surface receptor signaling pathway	1.0842
ENSDARG00000086911	si:dkey-100n23.5	GO:0007186	G-protein coupled receptor signaling pathway	1.0842
ENSDARG00000086911	si:dkey-100n23.5	GO:0016021	integral component of membrane	1.0842
ENSDARG00000086911	si:dkey-100n23.5	GO:0016020	membrane	1.0842
ENSDARG00000086911	si:dkey-100n23.5	GO:0016021	integral component of membrane	1.0842
ENSDARG00000086911	si:dkey-100n23.5	GO:0016020	membrane	1.0842
ENSDARG00000086911	si:dkey-100n23.5	GO:0016021	integral component of membrane	1.0842
ENSDARG00000086911	si:dkey-100n23.5	GO:0016020	membrane	1.0842
ENSDARG00000086911	si:dkey-100n23.5	GO:0016021	integral component of membrane	1.0842
ENSDARG00000086911	si:dkey-100n23.5	GO:0016020	membrane	1.0842
ENSDARG00000086911	si:dkey-100n23.5	GO:0016021	integral component of membrane	1.0842
ENSDARG00000086911	si:dkey-100n23.5	GO:0016020	membrane	1.0842
ENSDARG00000086911	si:dkey-100n23.5	GO:0004930	G-protein coupled receptor activity	1.0842
ENSDARG00000086911	si:dkey-100n23.5	GO:0004888	transmembrane signaling receptor activity	1.0842
ENSDARG00000086911	si:dkey-100n23.5	GO:0030552	cAMP binding	1.0842
ENSDARG00000086911	si:dkey-100n23.5	GO:0004930	G-protein coupled receptor activity	1.0842
ENSDARG00000086911	si:dkey-100n23.5	GO:0004888	transmembrane signaling receptor activity	1.0842
ENSDARG00000086911	si:dkey-100n23.5	GO:0030552	cAMP binding	1.0842
ENSDARG00000086911	si:dkey-100n23.5	GO:0004930	G-protein coupled receptor activity	1.0842
ENSDARG00000086911	si:dkey-100n23.5	GO:0004888	transmembrane signaling receptor activity	1.0842
ENSDARG00000086911	si:dkey-100n23.5	GO:0004930	G-protein coupled receptor activity	1.0842
ENSDARG00000086911	si:dkey-100n23.5	GO:0004888	transmembrane signaling receptor activity	1.0842
ENSDARG00000086911	si:dkey-100n23.5	GO:0030552	cAMP binding	1.0842
ENSDARG00000086911	si:dkey-100n23.5	GO:0004930	G-protein coupled receptor activity	1.0842
ENSDARG00000086911	si:dkey-100n23.5	GO:0004888	transmembrane signaling receptor activity	1.0842
ENSDARG00000086911	si:dkey-100n23.5	GO:0030552	cAMP binding	1.0842
ENSDARG00000087076	si:ch211-134a4.2			1.7058
ENSDARG00000088023	si:dkey-26c10.5	GO:0030246	carbohydrate binding	2.0024
ENSDARG00000088023	si:dkey-26c10.5	GO:0030246	carbohydrate binding	2.0024
ENSDARG00000089263	CU915826.1	GO:0007186	G-protein coupled receptor signaling pathway	1.168
ENSDARG00000089263	CU915826.1	GO:0016021	integral component of membrane	1.168
ENSDARG00000089263	CU915826.1	GO:0004930	G-protein coupled receptor activity	1.168
ENSDARG00000089355	CU571336.1			1.305
ENSDARG00000089362	grn1			1.0594
ENSDARG00000089645	CU929307.1			1.7726
ENSDARG00000089661	CABZ01045230.1	GO:0019028	viral capsid	1.9188
ENSDARG00000089661	CABZ01045230.1	GO:0005198	structural molecule activity	1.9188
ENSDARG00000089919	si:ch211-161h7.8			1.1738
ENSDARG00000090260	BX470083.4	GO:0006278	RNA-dependent DNA replication	1.0104
ENSDARG00000090260	BX470083.4	GO:0003723	RNA binding	1.0104
ENSDARG00000090260	BX470083.4	GO:0003964	RNA-directed DNA polymerase activity	1.0104
ENSDARG00000090286	serpina1	GO:0030162	regulation of proteolysis	1.0483
ENSDARG00000090286	serpina1	GO:0010951	negative regulation of endopeptidase activity	1.0483
ENSDARG00000090286	serpina1	GO:0030162	regulation of proteolysis	1.0483
ENSDARG00000090286	serpina1	GO:0010951	negative regulation of endopeptidase activity	1.0483
ENSDARG00000090286	serpina1	GO:0005615	extracellular space	1.0483
ENSDARG00000090286	serpina1	GO:0005615	extracellular space	1.0483
ENSDARG00000090286	serpina1	GO:0004867	serine-type endopeptidase inhibitor activity	1.0483
ENSDARG00000090286	serpina1	GO:0004867	serine-type endopeptidase inhibitor activity	1.0483
ENSDARG00000090730	zgc:158446	GO:0006508	proteolysis	2.2403
ENSDARG00000090730	zgc:158446	GO:0009617	response to bacterium	2.2403
ENSDARG00000090730	zgc:158446	GO:0006956	complement activation	2.2403
ENSDARG00000090730	zgc:158446	GO:0005576	extracellular region	2.2403
ENSDARG00000090730	zgc:158446	GO:0003824	catalytic activity	2.2403
ENSDARG00000090730	zgc:158446	GO:0004252	serine-type endopeptidase activity	2.2403
ENSDARG00000090747	C21H5orf15			3.0545
ENSDARG00000090938	MAP4 (3 of 3)	GO:0015631	tubulin binding	1.023
ENSDARG00000090953	IGSF5 (2 of 2)	GO:0005515	protein binding	1.0362
ENSDARG00000091124	rps19bp1			1.0677
ENSDARG00000091398	COL13A1			1.3999
ENSDARG00000091652	xrn1	GO:0000956	nuclear-transcribed mRNA catabolic process	1.3285
ENSDARG00000091652	xrn1	GO:0005622	intracellular	1.3285
ENSDARG00000091652	xrn1	GO:0003676	nucleic acid binding	1.3285
ENSDARG00000091652	xrn1	GO:0004527	exonuclease activity	1.3285
ENSDARG00000091652	xrn1	GO:0008409	5'-3' exonuclease activity	1.3285
ENSDARG00000092464	CCHCR1 (1 of 2)	GO:0030154	cell differentiation	1.8733
ENSDARG00000092464	CCHCR1 (1 of 2)	GO:0005634	nucleus	1.8733
ENSDARG00000092464	CCHCR1 (1 of 2)	GO:0005737	cytoplasm	1.8733
ENSDARG00000093761	si:ch211-250k18.7	GO:0005515	protein binding	1.0901
ENSDARG00000093761	si:ch211-250k18.7			1.0901
ENSDARG00000093852	si:dkey-19a16.1			1.2061
ENSDARG00000094181	shroom1	GO:0000902	cell morphogenesis	2.7204
ENSDARG00000094181	shroom1	GO:0005737	cytoplasm	2.7204
ENSDARG00000094277	mrpl44	GO:0006396	RNA processing	1.2289
ENSDARG00000094277	mrpl44	GO:0006396	RNA processing	1.2289
ENSDARG00000094277	mrpl44	GO:0003723	RNA binding	1.2289
ENSDARG00000094277	mrpl44	GO:0004525	ribonuclease III activity	1.2289
ENSDARG00000094277	mrpl44	GO:0003723	RNA binding	1.2289
ENSDARG00000094277	mrpl44	GO:0004525	ribonuclease III activity	1.2289
ENSDARG00000094336	si:dkeyp-82a1.6			1.0963
ENSDARG00000094336	si:dkeyp-82a1.6			1.0963
ENSDARG00000094451	cfp	GO:0006955	immune response	2.2902
ENSDARG00000094782	si:ch211-196h16.4	GO:0005524	ATP binding	2.0637
ENSDARG00000094782	si:ch211-196h16.4	GO:0000166	nucleotide binding	2.0637
ENSDARG00000094782	si:ch211-196h16.4			2.0637
ENSDARG00000095050	si:dkey-7f3.14			1.1746
ENSDARG00000095464	zgc:66350	GO:0005575	cellular_component	2.4971
ENSDARG00000095464	zgc:66350	GO:0005515	protein binding	2.4971
ENSDARG00000095512	rca2.2			1.2188
ENSDARG00000095807	hp			1.9302
ENSDARG00000096037	si:ch211-214j24.14			2.5037
