# Supplementary material for: Transcriptomic comparison of invasive bigheaded carps (Hypophthalmichthys nobilis and Hypophthalmichthys molitrix) and their hybrids
Source: Ecol Evol. 2016 Oct 27;6(23):8452–9. doi: 10.1002/ece3.2574 (PMC5167015; doi:10.1002/ece3.2574)
Supplement: Supplementary file 5 [file ECE3-6-8452-s005.xlsx]

## Sheet: Sheet1
b2_transcripts_ID	s2_transcripts_ID	h1_transcripts_ID	h2_transcripts_ID	h3_transcripts_ID	h4_transcripts_ID	b1_transcripts_ID	s1_transcripts_ID	Gene_ID
b2_comp2274_c0_seq2	s2_comp12986_c0_seq1	h1_comp6431_c0_seq2	h2_comp14590_c0_seq1	h3_comp10331_c0_seq1	h4_comp12261_c0_seq1	b1_comp2541_c0_seq2	s1_comp2864_c0_seq1	ENSDARG00000008434
b2_comp34222_c0_seq1	s2_comp19392_c0_seq1	h1_comp2568_c0_seq1	h2_comp32482_c0_seq1	h3_comp3516_c0_seq1	h4_comp6487_c0_seq1	b1_comp10102_c0_seq1	s1_comp12090_c0_seq1	ENSDARG00000069545
b2_comp3028_c0_seq1	s2_comp7530_c0_seq1	h1_comp13086_c0_seq1	h2_comp14519_c0_seq2	h3_comp10609_c0_seq1	h4_comp12025_c0_seq1	b1_comp5481_c0_seq2	s1_comp5804_c0_seq1	ENSDARG00000058688
b2_comp5696_c0_seq1	s2_comp3319_c0_seq2	h1_comp12649_c0_seq4	h2_comp15743_c0_seq5	h3_comp9932_c0_seq6	h4_comp14216_c0_seq4	b1_comp6129_c0_seq6	s1_comp6885_c0_seq3	ENSDARG00000071113
b2_comp6606_c0_seq1	s2_comp6843_c0_seq1	h1_comp13447_c0_seq1	h2_comp15198_c0_seq1	h3_comp11164_c0_seq1	h4_comp14035_c0_seq1	b1_comp2820_c0_seq1	s1_comp7756_c1_seq1	ENSDARG00000055504
b2_comp14016_c0_seq1	s2_comp7836_c0_seq1	h1_comp10379_c0_seq1	h2_comp13908_c0_seq1	h3_comp10321_c0_seq1	h4_comp11859_c0_seq1	b1_comp1156_c0_seq1	s1_comp5344_c0_seq2	ENSDARG00000043003
b2_comp1963_c0_seq1	s2_comp3173_c0_seq1	h1_comp6410_c0_seq1	h2_comp11914_c0_seq1	h3_comp3152_c0_seq1	h4_comp7727_c0_seq1	b1_comp2171_c0_seq1	s1_comp8316_c0_seq1	ENSDARG00000038608
b2_comp14369_c0_seq1	s2_comp7132_c0_seq1	h1_comp7690_c0_seq4	h2_comp14602_c0_seq3	h3_comp10549_c0_seq1	h4_comp8291_c0_seq1	b1_comp8089_c0_seq1	s1_comp9957_c0_seq1	ENSDARG00000031020
b2_comp1918_c0_seq1	s2_comp7600_c0_seq1	h1_comp12531_c0_seq1	h2_comp14872_c0_seq2	h3_comp11699_c0_seq1	h4_comp13386_c0_seq1	b1_comp3905_c0_seq1	s1_comp8221_c0_seq1	ENSDARG00000057414
b2_comp4440_c0_seq1	s2_comp2943_c0_seq1	h1_comp12960_c0_seq1	h2_comp14780_c0_seq1	h3_comp2345_c0_seq1	h4_comp11262_c0_seq1	b1_comp4970_c0_seq1	s1_comp9080_c0_seq1	ENSDARG00000077264
b2_comp15909_c0_seq1	s2_comp8157_c0_seq3	h1_comp12597_c0_seq1	h2_comp13300_c0_seq1	h3_comp10794_c0_seq2	h4_comp14163_c0_seq3	b1_comp4474_c0_seq2	s1_comp5528_c0_seq1	ENSDARG00000061560
b2_comp5421_c0_seq1	s2_comp7883_c0_seq1	h1_comp12755_c0_seq1	h2_comp15071_c0_seq1	h3_comp11027_c0_seq2	h4_comp13611_c0_seq1	b1_comp4039_c0_seq2	s1_comp1725_c0_seq1	ENSDARG00000069980
b2_comp4789_c0_seq1	s2_comp5345_c0_seq1	h1_comp6446_c0_seq1	h2_comp15020_c0_seq1	h3_comp9133_c0_seq1	h4_comp11812_c0_seq1	b1_comp1189_c0_seq2	s1_comp2476_c0_seq1	ENSDARG00000031647
b2_comp22553_c0_seq1	s2_comp27459_c0_seq1	h1_comp20110_c0_seq1	h2_comp7152_c0_seq1	h3_comp13917_c0_seq1	h4_comp8010_c0_seq1	b1_comp8842_c0_seq1	s1_comp9577_c0_seq1	ENSDARG00000024540
b2_comp3947_c0_seq2	s2_comp7871_c0_seq1	h1_comp12590_c0_seq3	h2_comp13390_c0_seq1	h3_comp7809_c0_seq2	h4_comp12689_c0_seq1	b1_comp4353_c0_seq2	s1_comp7061_c0_seq1	ENSDARG00000019188
b2_comp6713_c0_seq1	s2_comp7507_c0_seq1	h1_comp13466_c0_seq2	h2_comp15707_c0_seq1	h3_comp11305_c0_seq1	h4_comp14240_c0_seq2	b1_comp2002_c0_seq1	s1_comp4178_c0_seq1	ENSDARG00000039757
b2_comp4400_c0_seq1	s2_comp6043_c0_seq2	h1_comp10376_c0_seq1	h2_comp10604_c0_seq2	h3_comp12446_c0_seq1	h4_comp12622_c0_seq2	b1_comp5856_c0_seq1	s1_comp10330_c0_seq1	ENSDARG00000057456
b2_comp5462_c0_seq4	s2_comp4775_c0_seq1	h1_comp12775_c0_seq6	h2_comp14475_c0_seq2	h3_comp9221_c0_seq1	h4_comp13376_c0_seq5	b1_comp6010_c0_seq8	s1_comp7407_c0_seq1	ENSDARG00000005926
b2_comp87832_c0_seq1	s2_comp67921_c0_seq1	h1_comp32020_c0_seq1	h2_comp64565_c0_seq1	h3_comp26055_c0_seq1	h4_comp2939_c0_seq1	b1_comp13087_c0_seq1	s1_comp22845_c0_seq1	ENSDARG00000043680
b2_comp1974_c0_seq1	s2_comp7938_c0_seq1	h1_comp12411_c0_seq1	h2_comp13707_c0_seq1	h3_comp10904_c0_seq13	h4_comp8929_c0_seq1	b1_comp1333_c0_seq1	s1_comp4296_c0_seq2	NO_MATCH_TO_ZEBRA
b2_comp1654_c0_seq1	s2_comp5756_c0_seq1	h1_comp5616_c0_seq1	h2_comp13530_c0_seq1	h3_comp7800_c0_seq1	h4_comp10475_c0_seq1	b1_comp11792_c0_seq1	s1_comp1904_c0_seq1	ENSDARG00000069313
b2_comp5239_c0_seq1	s2_comp6783_c0_seq1	h1_comp12346_c0_seq1	h2_comp15175_c0_seq1	h3_comp10586_c0_seq1	h4_comp13296_c0_seq1	b1_comp5459_c0_seq1	s1_comp2493_c0_seq1	ENSDARG00000030789
b2_comp4744_c0_seq2	s2_comp8749_c0_seq1	h1_comp12904_c0_seq3	h2_comp15460_c0_seq4	h3_comp11008_c0_seq2	h4_comp14003_c0_seq3	b1_comp5723_c0_seq2	s1_comp4383_c0_seq1	ENSDARG00000021494
b2_comp9001_c0_seq1	s2_comp1921_c0_seq1	h1_comp7162_c0_seq1	h2_comp13157_c0_seq1	h3_comp9681_c0_seq1	h4_comp12983_c0_seq2	b1_comp2146_c0_seq1	s1_comp6564_c0_seq1	ENSDARG00000019496
b2_comp2071_c0_seq1	s2_comp14265_c0_seq1	h1_comp11696_c0_seq1	h2_comp13608_c0_seq1	h3_comp10337_c0_seq1	h4_comp12224_c0_seq1	b1_comp7285_c0_seq1	s1_comp5406_c0_seq1	ENSDARG00000009449
b2_comp3133_c0_seq1	s2_comp8991_c0_seq1	h1_comp13947_c0_seq1	h2_comp15998_c0_seq1	h3_comp11547_c0_seq1	h4_comp14547_c0_seq1	b1_comp3983_c0_seq1	s1_comp3243_c0_seq2	ENSDARG00000038424
b2_comp14700_c0_seq1	s2_comp25132_c0_seq1	h1_comp16399_c0_seq1	h2_comp9821_c0_seq1	h3_comp7124_c0_seq1	h4_comp24882_c0_seq1	b1_comp7819_c0_seq1	s1_comp12571_c0_seq1	ENSDARG00000013075
b2_comp20825_c0_seq1	s2_comp40241_c0_seq1	h1_comp15900_c0_seq1	h2_comp4138_c0_seq1	h3_comp14029_c0_seq1	h4_comp33046_c0_seq1	b1_comp9968_c0_seq1	s1_comp22661_c0_seq1	ENSDARG00000076526
b2_comp3497_c0_seq1	s2_comp24094_c0_seq1	h1_comp10427_c0_seq1	h2_comp12529_c0_seq1	h3_comp10518_c0_seq1	h4_comp12839_c0_seq1	b1_comp8496_c0_seq1	s1_comp6333_c0_seq1	ENSDARG00000043077
b2_comp5273_c0_seq1	s2_comp8280_c0_seq12	h1_comp13476_c0_seq1	h2_comp15824_c0_seq1	h3_comp11244_c0_seq5	h4_comp12141_c0_seq2	b1_comp2069_c0_seq1	s1_comp7638_c0_seq1	ENSDARG00000063147
b2_comp2299_c0_seq1	s2_comp2859_c0_seq1	h1_comp13251_c0_seq1	h2_comp15398_c0_seq2	h3_comp2920_c0_seq2	h4_comp13475_c0_seq1	b1_comp7048_c0_seq1	s1_comp7732_c0_seq1	ENSDARG00000005842
b2_comp12857_c0_seq1	s2_comp16476_c0_seq1	h1_comp12939_c0_seq1	h2_comp15636_c0_seq1	h3_comp11033_c0_seq1	h4_comp14019_c0_seq2	b1_comp8299_c0_seq1	s1_comp2374_c0_seq1	ENSDARG00000061789
b2_comp4636_c0_seq1	s2_comp8496_c0_seq2	h1_comp11332_c0_seq7	h2_comp13097_c0_seq1	h3_comp13537_c0_seq1	h4_comp13099_c0_seq3	b1_comp9525_c0_seq1	s1_comp7629_c0_seq2	ENSDARG00000057429
b2_comp12413_c0_seq1	s2_comp8066_c0_seq1	h1_comp12854_c0_seq1	h2_comp14348_c0_seq1	h3_comp11034_c0_seq1	h4_comp8745_c0_seq1	b1_comp5383_c0_seq1	s1_comp2050_c0_seq1	ENSDARG00000017606
b2_comp5924_c0_seq1	s2_comp7998_c0_seq1	h1_comp8820_c0_seq1	h2_comp13586_c0_seq1	h3_comp9907_c0_seq3	h4_comp13262_c0_seq2	b1_comp6060_c0_seq1	s1_comp7440_c0_seq2	NO_MATCH_TO_ZEBRA
b2_comp6311_c0_seq2	s2_comp8091_c0_seq1	h1_comp13861_c0_seq4	h2_comp15028_c0_seq2	h3_comp9231_c0_seq1	h4_comp13723_c0_seq1	b1_comp5925_c0_seq1	s1_comp6643_c0_seq1	ENSDARG00000005924
b2_comp73_c0_seq1	s2_comp1838_c0_seq1	h1_comp4165_c0_seq1	h2_comp10662_c0_seq1	h3_comp15433_c0_seq1	h4_comp5855_c0_seq1	b1_comp24120_c0_seq1	s1_comp9915_c0_seq1	ENSDARG00000054292
b2_comp1438_c0_seq1	s2_comp14098_c0_seq1	h1_comp11427_c0_seq1	h2_comp12463_c0_seq1	h3_comp10200_c0_seq1	h4_comp10522_c0_seq1	b1_comp1500_c0_seq1	s1_comp4518_c0_seq1	ENSDARG00000034443
b2_comp14100_c0_seq1	s2_comp5355_c0_seq1	h1_comp13382_c0_seq1	h2_comp14311_c0_seq1	h3_comp2296_c0_seq1	h4_comp12592_c0_seq1	b1_comp8167_c0_seq1	s1_comp1648_c0_seq1	ENSDARG00000071259
b2_comp4530_c0_seq2	s2_comp8243_c0_seq1	h1_comp12142_c0_seq2	h2_comp14495_c0_seq3	h3_comp10870_c0_seq7	h4_comp13824_c0_seq2	b1_comp2187_c0_seq1	s1_comp7072_c0_seq1	ENSDARG00000008035
b2_comp8492_c0_seq1	s2_comp8250_c0_seq1	h1_comp11680_c0_seq1	h2_comp15785_c1_seq61	h3_comp11031_c0_seq2	h4_comp13241_c0_seq1	b1_comp5295_c0_seq3	s1_comp4379_c0_seq1	ENSDARG00000067982
b2_comp13761_c0_seq1	s2_comp2038_c0_seq1	h1_comp11288_c0_seq1	h2_comp12905_c0_seq1	h3_comp10291_c0_seq1	h4_comp10585_c0_seq1	b1_comp8644_c0_seq1	s1_comp8698_c0_seq1	ENSDARG00000052666
b2_comp5773_c0_seq1	s2_comp18468_c0_seq1	h1_comp12277_c0_seq1	h2_comp12653_c0_seq1	h3_comp10567_c0_seq3	h4_comp12656_c0_seq1	b1_comp8195_c0_seq1	s1_comp10885_c0_seq1	ENSDARG00000024669
b2_comp2706_c0_seq1	s2_comp8566_c0_seq1	h1_comp13828_c0_seq1	h2_comp15905_c0_seq2	h3_comp11522_c0_seq1	h4_comp14459_c0_seq3	b1_comp5752_c0_seq4	s1_comp6881_c0_seq1	ENSDARG00000041703
b2_comp14019_c0_seq1	s2_comp2139_c0_seq1	h1_comp10770_c0_seq1	h2_comp12652_c0_seq1	h3_comp9823_c0_seq1	h4_comp10226_c0_seq1	b1_comp8598_c0_seq1	s1_comp9190_c0_seq1	ENSDARG00000010596
b2_comp32907_c0_seq1	s2_comp1869_c0_seq1	h1_comp14359_c0_seq1	h2_comp4758_c0_seq1	h3_comp2851_c0_seq2	h4_comp10825_c0_seq1	b1_comp8640_c0_seq1	s1_comp8706_c0_seq1	ENSDARG00000035741
b2_comp5400_c0_seq1	s2_comp5657_c0_seq1	h1_comp13803_c0_seq2	h2_comp15816_c0_seq2	h3_comp11114_c1_seq1	h4_comp14193_c0_seq1	b1_comp6324_c0_seq1	s1_comp7847_c0_seq1	ENSDARG00000014159
b2_comp16557_c0_seq1	s2_comp12084_c0_seq1	h1_comp14217_c0_seq1	h2_comp9746_c0_seq1	h3_comp13070_c0_seq1	h4_comp12269_c0_seq1	b1_comp7571_c0_seq1	s1_comp2079_c0_seq1	ENSDARG00000062998
b2_comp1896_c0_seq1	s2_comp7560_c0_seq1	h1_comp13173_c0_seq1	h2_comp15698_c0_seq3	h3_comp8057_c0_seq2	h4_comp14359_c0_seq5	b1_comp1271_c0_seq1	s1_comp6216_c0_seq1	ENSDARG00000053446
b2_comp1538_c0_seq1	s2_comp3426_c0_seq1	h1_comp8906_c0_seq1	h2_comp31471_c0_seq1	h3_comp2442_c0_seq1	h4_comp24315_c0_seq1	b1_comp9773_c0_seq1	s1_comp3651_c0_seq1	ENSDARG00000039684
b2_comp12284_c0_seq1	s2_comp7733_c0_seq1	h1_comp11355_c0_seq1	h2_comp14261_c0_seq1	h3_comp10256_c0_seq1	h4_comp13352_c0_seq1	b1_comp6132_c0_seq1	s1_comp6259_c0_seq1	ENSDARG00000045542
b2_comp5294_c0_seq3	s2_comp14119_c0_seq1	h1_comp13688_c0_seq1	h2_comp15128_c0_seq6	h3_comp2244_c0_seq1	h4_comp14170_c0_seq1	b1_comp3371_c0_seq1	s1_comp10073_c0_seq1	ENSDARG00000012833
b2_comp11228_c0_seq1	s2_comp2959_c0_seq1	h1_comp14181_c0_seq1	h2_comp14274_c0_seq1	h3_comp10310_c0_seq1	h4_comp13183_c0_seq1	b1_comp2135_c0_seq1	s1_comp1681_c0_seq1	ENSDARG00000037855
b2_comp9123_c0_seq1	s2_comp5696_c0_seq1	h1_comp9670_c0_seq1	h2_comp10666_c0_seq1	h3_comp5706_c0_seq1	h4_comp8419_c0_seq1	b1_comp5026_c0_seq1	s1_comp8573_c0_seq1	ENSDARG00000013044
b2_comp12083_c0_seq1	s2_comp19757_c0_seq1	h1_comp6235_c0_seq1	h2_comp12193_c0_seq1	h3_comp8913_c0_seq1	h4_comp11270_c0_seq1	b1_comp1277_c0_seq1	s1_comp8825_c0_seq1	ENSDARG00000045543
b2_comp4523_c0_seq1	s2_comp2093_c0_seq1	h1_comp10662_c0_seq1	h2_comp14985_c0_seq1	h3_comp11277_c2_seq3	h4_comp12456_c0_seq1	b1_comp2091_c0_seq1	s1_comp6819_c0_seq1	ENSDARG00000051936
b2_comp6079_c0_seq1	s2_comp7358_c0_seq1	h1_comp12443_c0_seq1	h2_comp15468_c0_seq1	h3_comp11084_c0_seq1	h4_comp13054_c0_seq1	b1_comp1293_c0_seq1	s1_comp8720_c0_seq1	ENSDARG00000018049
b2_comp8893_c0_seq1	s2_comp16502_c0_seq1	h1_comp10960_c0_seq1	h2_comp13139_c0_seq2	h3_comp2887_c0_seq1	h4_comp10149_c0_seq1	b1_comp5683_c0_seq1	s1_comp9401_c0_seq1	ENSDARG00000015628
b2_comp4947_c0_seq1	s2_comp2822_c0_seq1	h1_comp12103_c1_seq1	h2_comp14020_c1_seq1	h3_comp10271_c2_seq1	h4_comp13416_c2_seq1	b1_comp6565_c0_seq1	s1_comp4222_c0_seq1	ENSDARG00000015866
b2_comp30385_c0_seq1	s2_comp22264_c0_seq1	h1_comp3151_c0_seq1	h2_comp14155_c0_seq2	h3_comp4501_c0_seq1	h4_comp10362_c0_seq1	b1_comp13276_c0_seq1	s1_comp12515_c0_seq1	ENSDARG00000020265
b2_comp5613_c0_seq4	s2_comp8000_c0_seq1	h1_comp6306_c0_seq1	h2_comp15310_c0_seq1	h3_comp11068_c0_seq1	h4_comp12179_c0_seq1	b1_comp5957_c0_seq1	s1_comp5588_c0_seq1	ENSDARG00000007867
b2_comp1547_c0_seq1	s2_comp14244_c0_seq1	h1_comp11429_c0_seq1	h2_comp15214_c0_seq2	h3_comp12666_c0_seq1	h4_comp9408_c0_seq1	b1_comp4944_c0_seq1	s1_comp9879_c0_seq1	ENSDARG00000017115
b2_comp6323_c0_seq1	s2_comp8952_c0_seq1	h1_comp10742_c0_seq1	h2_comp11731_c0_seq1	h3_comp8709_c0_seq1	h4_comp11986_c0_seq1	b1_comp1909_c0_seq1	s1_comp8008_c0_seq1	NO_MATCH_TO_ZEBRA
b2_comp13343_c0_seq1	s2_comp5156_c0_seq1	h1_comp13231_c0_seq1	h2_comp15425_c0_seq1	h3_comp11773_c0_seq1	h4_comp13698_c0_seq1	b1_comp7712_c0_seq1	s1_comp3643_c0_seq1	ENSDARG00000056757
b2_comp5969_c0_seq1	s2_comp6698_c0_seq1	h1_comp11381_c0_seq1	h2_comp13074_c0_seq1	h3_comp9519_c0_seq1	h4_comp12752_c0_seq1	b1_comp2272_c0_seq1	s1_comp2074_c0_seq1	ENSDARG00000003526
b2_comp6269_c0_seq3	s2_comp7965_c0_seq1	h1_comp13689_c0_seq1	h2_comp15758_c0_seq2	h3_comp10367_c0_seq3	h4_comp14324_c0_seq5	b1_comp6478_c0_seq6	s1_comp7281_c0_seq1	ENSDARG00000030498
b2_comp2933_c0_seq1	s2_comp5379_c0_seq1	h1_comp12623_c0_seq2	h2_comp14791_c0_seq2	h3_comp10412_c0_seq1	h4_comp12313_c0_seq1	b1_comp5399_c0_seq2	s1_comp7344_c0_seq1	ENSDARG00000031216
b2_comp2433_c0_seq1	s2_comp2992_c0_seq1	h1_comp8763_c0_seq2	h2_comp4647_c0_seq1	h3_comp12280_c0_seq1	h4_comp3840_c0_seq1	b1_comp1076_c0_seq1	s1_comp8609_c0_seq1	ENSDARG00000037570
b2_comp3940_c0_seq1	s2_comp3782_c0_seq1	h1_comp13112_c0_seq1	h2_comp14955_c0_seq1	h3_comp4257_c0_seq1	h4_comp13778_c0_seq1	b1_comp7108_c0_seq1	s1_comp6230_c0_seq1	ENSDARG00000074667
b2_comp1935_c0_seq1	s2_comp7480_c0_seq3	h1_comp12751_c0_seq1	h2_comp14997_c0_seq1	h3_comp10238_c0_seq12	h4_comp13601_c0_seq1	b1_comp6002_c0_seq2	s1_comp6250_c0_seq2	ENSDARG00000062864
b2_comp693_c0_seq1	s2_comp23800_c0_seq1	h1_comp25717_c0_seq1	h2_comp662_c0_seq1	h3_comp5139_c0_seq1	h4_comp47315_c0_seq1	b1_comp15684_c0_seq1	s1_comp15345_c0_seq1	ENSDARG00000005220
b2_comp3772_c0_seq1	s2_comp6943_c0_seq1	h1_comp14549_c0_seq1	h2_comp12944_c0_seq1	h3_comp14000_c0_seq1	h4_comp11012_c0_seq1	b1_comp5714_c0_seq4	s1_comp6079_c0_seq1	ENSDARG00000077037
b2_comp4305_c0_seq2	s2_comp16199_c0_seq1	h1_comp13196_c0_seq1	h2_comp15017_c0_seq3	h3_comp12119_c0_seq1	h4_comp12849_c0_seq1	b1_comp1232_c0_seq2	s1_comp9621_c0_seq1	ENSDARG00000089419
b2_comp14103_c0_seq1	s2_comp7281_c0_seq1	h1_comp12289_c0_seq1	h2_comp12030_c0_seq1	h3_comp10708_c0_seq2	h4_comp3545_c0_seq1	b1_comp7868_c0_seq1	s1_comp1672_c0_seq1	ENSDARG00000033597
b2_comp5918_c0_seq1	s2_comp7537_c0_seq1	h1_comp10950_c0_seq1	h2_comp11800_c0_seq1	h3_comp2247_c0_seq1	h4_comp12478_c0_seq1	b1_comp4505_c0_seq1	s1_comp1873_c0_seq1	ENSDARG00000045949
b2_comp6378_c0_seq1	s2_comp9011_c0_seq1	h1_comp13990_c0_seq1	h2_comp7111_c0_seq1	h3_comp11594_c0_seq1	h4_comp4289_c0_seq1	b1_comp6593_c0_seq1	s1_comp8037_c0_seq1	ENSDARG00000019230
b2_comp2001_c0_seq2	s2_comp13818_c0_seq1	h1_comp2919_c0_seq1	h2_comp11017_c0_seq1	h3_comp3190_c0_seq1	h4_comp10597_c0_seq1	b1_comp7258_c0_seq1	s1_comp8683_c0_seq1	ENSDARG00000004680
b2_comp5395_c0_seq1	s2_comp9387_c0_seq1	h1_comp9495_c0_seq1	h2_comp9700_c0_seq1	h3_comp7643_c0_seq1	h4_comp8120_c0_seq1	b1_comp3866_c0_seq1	s1_comp3546_c0_seq1	ENSDARG00000044092
b2_comp8991_c0_seq1	s2_comp7073_c0_seq1	h1_comp12080_c0_seq1	h2_comp12659_c0_seq1	h3_comp10932_c0_seq2	h4_comp13544_c0_seq1	b1_comp7593_c0_seq1	s1_comp2130_c0_seq1	ENSDARG00000044387
b2_comp6149_c0_seq1	s2_comp8618_c0_seq1	h1_comp12088_c0_seq2	h2_comp15722_c0_seq1	h3_comp9533_c0_seq1	h4_comp13928_c0_seq2	b1_comp6257_c0_seq2	s1_comp7650_c0_seq1	ENSDARG00000054363
b2_comp5753_c0_seq1	s2_comp2192_c0_seq1	h1_comp9192_c0_seq1	h2_comp10707_c0_seq1	h3_comp9101_c0_seq1	h4_comp10698_c0_seq1	b1_comp3337_c0_seq1	s1_comp9831_c0_seq1	ENSDARG00000025094
b2_comp13445_c0_seq1	s2_comp23526_c0_seq1	h1_comp9757_c0_seq1	h2_comp12467_c0_seq1	h3_comp8441_c0_seq1	h4_comp6043_c0_seq1	b1_comp7710_c0_seq1	s1_comp1869_c0_seq1	ENSDARG00000035870
b2_comp6260_c0_seq1	s2_comp8558_c0_seq1	h1_comp13306_c0_seq2	h2_comp15334_c0_seq1	h3_comp8609_c0_seq1	h4_comp13882_c0_seq1	b1_comp5731_c0_seq1	s1_comp6832_c0_seq1	ENSDARG00000038207
b2_comp16952_c0_seq1	s2_comp18176_c0_seq1	h1_comp14954_c0_seq1	h2_comp10448_c0_seq1	h3_comp10022_c0_seq1	h4_comp10224_c0_seq1	b1_comp1233_c0_seq1	s1_comp3615_c0_seq1	ENSDARG00000010400
b2_comp3921_c0_seq1	s2_comp1827_c0_seq1	h1_comp9097_c0_seq1	h2_comp12998_c0_seq1	h3_comp9626_c0_seq1	h4_comp3964_c0_seq1	b1_comp2065_c0_seq1	s1_comp8832_c0_seq1	ENSDARG00000003675
b2_comp16303_c0_seq1	s2_comp4554_c0_seq1	h1_comp16697_c0_seq1	h2_comp32197_c0_seq1	h3_comp8399_c0_seq1	h4_comp41541_c0_seq1	b1_comp1485_c0_seq1	s1_comp14236_c0_seq1	ENSDARG00000013853
b2_comp4060_c0_seq1	s2_comp10811_c0_seq1	h1_comp13838_c0_seq1	h2_comp15327_c0_seq1	h3_comp2859_c0_seq1	h4_comp14361_c0_seq1	b1_comp4203_c0_seq1	s1_comp6718_c0_seq1	ENSDARG00000059768
b2_comp6325_c0_seq1	s2_comp6794_c0_seq1	h1_comp13589_c1_seq1	h2_comp15293_c0_seq1	h3_comp7263_c1_seq1	h4_comp13935_c1_seq1	b1_comp1910_c0_seq1	s1_comp7794_c1_seq1	ENSDARG00000008969
b2_comp5592_c0_seq1	s2_comp6566_c0_seq1	h1_comp10868_c0_seq2	h2_comp11998_c0_seq1	h3_comp3201_c0_seq1	h4_comp12041_c0_seq1	b1_comp6157_c0_seq1	s1_comp6553_c0_seq4	ENSDARG00000001162
b2_comp6023_c0_seq2	s2_comp8492_c0_seq1	h1_comp12926_c0_seq1	h2_comp13002_c0_seq1	h3_comp10454_c0_seq1	h4_comp12075_c0_seq2	b1_comp5300_c0_seq1	s1_comp7147_c0_seq3	ENSDARG00000044086
b2_comp9221_c0_seq1	s2_comp3195_c0_seq1	h1_comp13554_c1_seq1	h2_comp13411_c0_seq1	h3_comp10468_c1_seq1	h4_comp11613_c0_seq1	b1_comp4174_c0_seq1	s1_comp4291_c0_seq1	ENSDARG00000053020
b2_comp6381_c0_seq1	s2_comp6256_c0_seq1	h1_comp3463_c0_seq1	h2_comp6930_c0_seq1	h3_comp11595_c0_seq1	h4_comp14610_c0_seq1	b1_comp6607_c0_seq1	s1_comp8045_c0_seq1	ENSDARG00000054818
b2_comp6769_c0_seq1	s2_comp9306_c0_seq1	h1_comp10065_c0_seq1	h2_comp13156_c0_seq1	h3_comp11680_c0_seq1	h4_comp11558_c0_seq1	b1_comp6384_c0_seq4	s1_comp4253_c0_seq1	ENSDARG00000033928
b2_comp8618_c0_seq1	s2_comp11685_c0_seq1	h1_comp8256_c0_seq1	h2_comp10915_c0_seq1	h3_comp3018_c0_seq1	h4_comp8530_c0_seq1	b1_comp7420_c0_seq1	s1_comp5924_c0_seq1	ENSDARG00000055524
b2_comp4489_c0_seq1	s2_comp7170_c0_seq1	h1_comp11228_c0_seq1	h2_comp13663_c0_seq1	h3_comp5489_c0_seq1	h4_comp12619_c0_seq1	b1_comp4815_c0_seq1	s1_comp5209_c0_seq1	ENSDARG00000002791
b2_comp5373_c0_seq1	s2_comp7749_c0_seq1	h1_comp13782_c0_seq1	h2_comp15742_c0_seq1	h3_comp3232_c0_seq1	h4_comp14302_c0_seq1	b1_comp2314_c0_seq1	s1_comp6532_c0_seq1	ENSDARG00000017864
b2_comp2956_c0_seq1	s2_comp30012_c0_seq1	h1_comp7626_c0_seq1	h2_comp12262_c0_seq1	h3_comp13208_c0_seq1	h4_comp29951_c0_seq1	b1_comp9284_c0_seq1	s1_comp4931_c0_seq1	ENSDARG00000034600
b2_comp3915_c0_seq1	s2_comp9075_c0_seq1	h1_comp8196_c0_seq1	h2_comp9054_c0_seq1	h3_comp2933_c0_seq1	h4_comp8084_c0_seq1	b1_comp6620_c0_seq1	s1_comp3515_c0_seq1	ENSDARG00000043509
b2_comp16348_c0_seq1	s2_comp22465_c0_seq1	h1_comp11641_c0_seq1	h2_comp13489_c0_seq1	h3_comp5434_c0_seq2	h4_comp5478_c0_seq1	b1_comp1695_c0_seq1	s1_comp1409_c0_seq1	ENSDARG00000005318
b2_comp12754_c0_seq1	s2_comp17241_c0_seq1	h1_comp9323_c0_seq1	h2_comp13301_c0_seq2	h3_comp8595_c0_seq1	h4_comp6420_c0_seq1	b1_comp2067_c0_seq1	s1_comp8611_c0_seq1	ENSDARG00000030636
b2_comp6408_c0_seq1	s2_comp9055_c0_seq1	h1_comp3468_c0_seq1	h2_comp7430_c0_seq1	h3_comp11602_c0_seq1	h4_comp4301_c0_seq1	b1_comp6618_c0_seq1	s1_comp8055_c0_seq1	ENSDARG00000014690
b2_comp20339_c0_seq1	s2_comp2126_c0_seq1	h1_comp8214_c0_seq1	h2_comp11148_c0_seq2	h3_comp10155_c0_seq1	h4_comp4889_c0_seq1	b1_comp8729_c0_seq1	s1_comp9644_c0_seq1	ENSDARG00000030665
b2_comp2244_c0_seq1	s2_comp6821_c0_seq2	h1_comp6501_c0_seq1	h2_comp11279_c0_seq1	h3_comp2788_c0_seq1	h4_comp10253_c0_seq1	b1_comp4681_c0_seq1	s1_comp4972_c0_seq1	ENSDARG00000009252
b2_comp3475_c1_seq1	s2_comp8266_c0_seq1	h1_comp13204_c0_seq3	h2_comp15339_c0_seq1	h3_comp11690_c0_seq1	h4_comp14064_c0_seq1	b1_comp6781_c0_seq1	s1_comp8272_c0_seq1	ENSDARG00000002745
b2_comp12753_c0_seq1	s2_comp2017_c0_seq1	h1_comp11101_c0_seq1	h2_comp13911_c0_seq1	h3_comp9985_c0_seq1	h4_comp10231_c0_seq1	b1_comp7926_c0_seq1	s1_comp6836_c0_seq1	ENSDARG00000006225
b2_comp40929_c0_seq1	s2_comp30604_c0_seq1	h1_comp7673_c0_seq1	h2_comp8316_c0_seq1	h3_comp6149_c0_seq1	h4_comp7662_c0_seq1	b1_comp12462_c0_seq1	s1_comp11513_c0_seq1	ENSDARG00000023396
b2_comp1980_c0_seq1	s2_comp5996_c0_seq1	h1_comp2844_c0_seq1	h2_comp10436_c0_seq1	h3_comp10141_c0_seq1	h4_comp8958_c0_seq1	b1_comp6049_c0_seq3	s1_comp1763_c0_seq1	ENSDARG00000078991
b2_comp6179_c0_seq3	s2_comp8768_c0_seq10	h1_comp13918_c0_seq5	h2_comp15947_c0_seq20	h3_comp10360_c0_seq2	h4_comp14481_c0_seq6	b1_comp6308_c0_seq12	s1_comp7908_c0_seq2	ENSDARG00000041006
b2_comp14998_c0_seq1	s2_comp55811_c0_seq1	h1_comp5771_c0_seq1	h2_comp10767_c0_seq1	h3_comp4920_c0_seq1	h4_comp23590_c0_seq1	b1_comp8767_c0_seq1	s1_comp15535_c0_seq1	ENSDARG00000074161
b2_comp13173_c0_seq1	s2_comp8392_c0_seq1	h1_comp11235_c0_seq2	h2_comp13666_c0_seq2	h3_comp12711_c0_seq1	h4_comp11334_c0_seq1	b1_comp4754_c0_seq1	s1_comp7400_c0_seq2	ENSDARG00000036451
b2_comp2671_c0_seq1	s2_comp7265_c0_seq1	h1_comp5666_c0_seq1	h2_comp12914_c0_seq1	h3_comp7033_c0_seq1	h4_comp41343_c0_seq1	b1_comp3629_c0_seq1	s1_comp4064_c0_seq1	ENSDARG00000045563
b2_comp10368_c0_seq1	s2_comp16082_c0_seq1	h1_comp6569_c0_seq1	h2_comp9971_c0_seq1	h3_comp12117_c0_seq1	h4_comp4354_c0_seq1	b1_comp7393_c0_seq1	s1_comp9005_c0_seq1	ENSDARG00000003592
b2_comp3155_c0_seq1	s2_comp9172_c0_seq1	h1_comp9684_c0_seq1	h2_comp10731_c0_seq1	h3_comp8532_c0_seq1	h4_comp9819_c0_seq1	b1_comp3887_c0_seq1	s1_comp6134_c0_seq1	ENSDARG00000092798
b2_comp1546_c0_seq1	s2_comp12821_c0_seq1	h1_comp10258_c0_seq1	h2_comp11442_c0_seq1	h3_comp9300_c0_seq1	h4_comp9007_c0_seq1	b1_comp7846_c0_seq1	s1_comp2354_c0_seq2	ENSDARG00000030213
b2_comp2338_c0_seq1	s2_comp15690_c0_seq1	h1_comp16653_c0_seq1	h2_comp13604_c0_seq1	h3_comp7622_c0_seq3	h4_comp11542_c0_seq1	b1_comp7019_c0_seq1	s1_comp4525_c0_seq1	ENSDARG00000038296
b2_comp17106_c0_seq1	s2_comp16017_c0_seq1	h1_comp14809_c0_seq1	h2_comp10537_c0_seq1	h3_comp13441_c0_seq1	h4_comp8554_c0_seq1	b1_comp9817_c0_seq1	s1_comp6208_c0_seq1	ENSDARG00000074312
b2_comp4267_c0_seq1	s2_comp16371_c0_seq1	h1_comp4145_c0_seq1	h2_comp10847_c0_seq1	h3_comp6058_c0_seq2	h4_comp7904_c0_seq1	b1_comp11841_c0_seq1	s1_comp9970_c0_seq1	ENSDARG00000069370
b2_comp10249_c0_seq1	s2_comp5409_c0_seq1	h1_comp13134_c0_seq2	h2_comp19120_c0_seq1	h3_comp6936_c0_seq1	h4_comp13444_c0_seq1	b1_comp7349_c0_seq1	s1_comp8596_c0_seq1	ENSDARG00000063036
b2_comp5919_c0_seq1	s2_comp8746_c0_seq6	h1_comp13680_c0_seq1	h2_comp15645_c0_seq1	h3_comp9366_c0_seq2	h4_comp14550_c0_seq19	b1_comp5735_c0_seq4	s1_comp7909_c0_seq2	ENSDARG00000008637
b2_comp10346_c0_seq1	s2_comp8104_c0_seq2	h1_comp10956_c0_seq2	h2_comp14964_c0_seq1	h3_comp3021_c0_seq2	h4_comp12523_c0_seq1	b1_comp7738_c0_seq1	s1_comp4661_c0_seq1	ENSDARG00000016830
b2_comp1588_c0_seq1	s2_comp6968_c0_seq2	h1_comp13732_c0_seq1	h2_comp15427_c0_seq1	h3_comp11444_c0_seq3	h4_comp14394_c0_seq1	b1_comp7317_c0_seq1	s1_comp4260_c0_seq1	ENSDARG00000086269
b2_comp15340_c0_seq1	s2_comp7696_c0_seq1	h1_comp7051_c0_seq1	h2_comp12898_c0_seq1	h3_comp9033_c0_seq1	h4_comp10316_c0_seq1	b1_comp4308_c0_seq1	s1_comp6373_c0_seq1	ENSDARG00000008052
b2_comp5546_c0_seq1	s2_comp7432_c0_seq2	h1_comp13560_c0_seq3	h2_comp15611_c0_seq2	h3_comp11365_c0_seq1	h4_comp14114_c0_seq1	b1_comp3823_c0_seq1	s1_comp3165_c0_seq2	ENSDARG00000018722
b2_comp4884_c0_seq2	s2_comp3176_c0_seq1	h1_comp13511_c0_seq4	h2_comp15547_c0_seq1	h3_comp9167_c0_seq2	h4_comp13810_c0_seq1	b1_comp4829_c0_seq4	s1_comp6570_c0_seq1	ENSDARG00000060249
b2_comp9223_c0_seq1	s2_comp5273_c0_seq1	h1_comp10471_c0_seq1	h2_comp10566_c0_seq1	h3_comp2918_c0_seq1	h4_comp12911_c0_seq1	b1_comp7072_c0_seq1	s1_comp7472_c0_seq2	ENSDARG00000015315
b2_comp6190_c2_seq1	s2_comp8781_c3_seq12	h1_comp13958_c1_seq2	h2_comp15721_c0_seq1	h3_comp11553_c8_seq1	h4_comp14533_c0_seq1	b1_comp5893_c0_seq1	s1_comp7232_c0_seq1	ENSDARG00000045516
b2_comp2395_c0_seq1	s2_comp3039_c0_seq1	h1_comp8857_c0_seq2	h2_comp10603_c0_seq1	h3_comp7926_c0_seq1	h4_comp3693_c0_seq1	b1_comp2517_c0_seq1	s1_comp2140_c0_seq1	ENSDARG00000006300
b2_comp7965_c0_seq1	s2_comp3160_c0_seq1	h1_comp8718_c0_seq1	h2_comp8657_c0_seq1	h3_comp5784_c0_seq1	h4_comp18231_c0_seq1	b1_comp6955_c0_seq1	s1_comp2333_c0_seq1	ENSDARG00000090186
b2_comp5541_c0_seq1	s2_comp8063_c0_seq1	h1_comp12701_c0_seq1	h2_comp15473_c0_seq1	h3_comp11135_c0_seq1	h4_comp13707_c0_seq1	b1_comp5487_c0_seq1	s1_comp6210_c0_seq1	ENSDARG00000052856
b2_comp5075_c0_seq2	s2_comp10721_c0_seq1	h1_comp11861_c0_seq1	h2_comp14638_c0_seq2	h3_comp10359_c0_seq2	h4_comp12581_c0_seq1	b1_comp2120_c0_seq1	s1_comp8218_c0_seq1	ENSDARG00000040553
b2_comp1611_c0_seq1	s2_comp13706_c0_seq1	h1_comp11234_c0_seq1	h2_comp12610_c0_seq1	h3_comp12156_c0_seq1	h4_comp11615_c0_seq1	b1_comp1160_c0_seq2	s1_comp9777_c0_seq1	ENSDARG00000044462
b2_comp5632_c0_seq2	s2_comp7959_c0_seq1	h1_comp12474_c0_seq2	h2_comp13894_c0_seq2	h3_comp9407_c0_seq2	h4_comp12279_c0_seq1	b1_comp6101_c0_seq5	s1_comp7278_c0_seq3	ENSDARG00000087058
b2_comp5757_c0_seq2	s2_comp8650_c0_seq1	h1_comp12942_c1_seq1	h2_comp14808_c0_seq1	h3_comp11422_c0_seq14	h4_comp14192_c0_seq3	b1_comp5419_c0_seq2	s1_comp4261_c0_seq1	ENSDARG00000041169
b2_comp19572_c0_seq1	s2_comp14077_c0_seq1	h1_comp7306_c0_seq1	h2_comp14412_c0_seq1	h3_comp7863_c0_seq1	h4_comp12209_c0_seq1	b1_comp10625_c0_seq1	s1_comp7020_c0_seq1	ENSDARG00000006395
b2_comp27676_c0_seq1	s2_comp17338_c0_seq1	h1_comp8851_c0_seq1	h2_comp7704_c0_seq1	h3_comp13664_c0_seq1	h4_comp7395_c0_seq1	b1_comp842_c0_seq2	s1_comp2011_c0_seq2	ENSDARG00000006553
b2_comp5707_c0_seq1	s2_comp6494_c0_seq2	h1_comp12989_c0_seq3	h2_comp14983_c0_seq4	h3_comp10860_c0_seq6	h4_comp13049_c1_seq1	b1_comp5946_c0_seq1	s1_comp5550_c0_seq4	ENSDARG00000032319
b2_comp9991_c0_seq1	s2_comp14324_c0_seq1	h1_comp14145_c0_seq1	h2_comp14381_c0_seq2	h3_comp12131_c0_seq1	h4_comp12155_c0_seq1	b1_comp7339_c0_seq1	s1_comp8876_c0_seq1	ENSDARG00000015126
b2_comp3888_c0_seq1	s2_comp4454_c0_seq1	h1_comp12003_c0_seq1	h2_comp13248_c0_seq1	h3_comp12055_c0_seq1	h4_comp10116_c0_seq1	b1_comp1841_c0_seq2	s1_comp9253_c0_seq1	ENSDARG00000044001
b2_comp6008_c0_seq4	s2_comp8396_c0_seq1	h1_comp13215_c0_seq1	h2_comp15433_c0_seq1	h3_comp11131_c0_seq2	h4_comp13642_c0_seq2	b1_comp6301_c0_seq3	s1_comp5511_c0_seq1	ENSDARG00000029381
b2_comp6248_c0_seq11	s2_comp7928_c0_seq2	h1_comp13656_c0_seq6	h2_comp15888_c0_seq109	h3_comp11200_c0_seq2	h4_comp14213_c0_seq3	b1_comp6535_c3_seq49	s1_comp7959_c0_seq9	ENSDARG00000052942
b2_comp3325_c0_seq1	s2_comp9394_c0_seq1	h1_comp10753_c0_seq1	h2_comp12538_c0_seq1	h3_comp11742_c0_seq1	h4_comp12449_c0_seq1	b1_comp6754_c0_seq1	s1_comp3743_c0_seq1	ENSDARG00000053620
b2_comp5327_c0_seq1	s2_comp8779_c1_seq2	h1_comp13759_c1_seq29	h2_comp15841_c2_seq7	h3_comp11136_c0_seq2	h4_comp13953_c0_seq3	b1_comp5258_c0_seq1	s1_comp7301_c0_seq2	ENSDARG00000018149
b2_comp3986_c0_seq1	s2_comp13439_c0_seq1	h1_comp9338_c0_seq1	h2_comp11444_c0_seq1	h3_comp11778_c0_seq1	h4_comp10359_c0_seq1	b1_comp5539_c0_seq2	s1_comp8377_c0_seq1	ENSDARG00000022438
b2_comp7659_c0_seq1	s2_comp2722_c0_seq1	h1_comp13425_c0_seq1	h2_comp15365_c0_seq2	h3_comp11827_c0_seq1	h4_comp14024_c0_seq1	b1_comp6953_c0_seq1	s1_comp8238_c0_seq1	ENSDARG00000077463
b2_comp9979_c0_seq1	s2_comp6329_c0_seq1	h1_comp10615_c0_seq2	h2_comp12733_c0_seq1	h3_comp8185_c0_seq1	h4_comp9959_c0_seq1	b1_comp2053_c0_seq1	s1_comp6747_c0_seq1	ENSDARG00000061751
b2_comp14579_c0_seq1	s2_comp21101_c0_seq1	h1_comp8068_c0_seq1	h2_comp11445_c0_seq1	h3_comp4060_c0_seq1	h4_comp13667_c0_seq1	b1_comp6991_c0_seq1	s1_comp5419_c0_seq1	ENSDARG00000014488
b2_comp5145_c0_seq1	s2_comp8525_c0_seq1	h1_comp13659_c0_seq1	h2_comp15696_c0_seq1	h3_comp10219_c0_seq1	h4_comp14330_c0_seq3	b1_comp6077_c0_seq2	s1_comp7917_c0_seq1	ENSDARG00000035869
b2_comp2138_c0_seq1	s2_comp5523_c0_seq1	h1_comp12673_c0_seq1	h2_comp14449_c0_seq1	h3_comp10863_c0_seq1	h4_comp13046_c0_seq1	b1_comp1836_c0_seq1	s1_comp1534_c0_seq1	ENSDARG00000014433
b2_comp5263_c0_seq1	s2_comp8248_c0_seq2	h1_comp10382_c0_seq3	h2_comp13182_c0_seq4	h3_comp10038_c0_seq1	h4_comp12761_c0_seq2	b1_comp4629_c0_seq5	s1_comp6372_c0_seq2	ENSDARG00000089073
b2_comp6122_c0_seq1	s2_comp11794_c0_seq1	h1_comp12062_c0_seq1	h2_comp13860_c0_seq1	h3_comp11995_c0_seq1	h4_comp12844_c0_seq1	b1_comp5508_c0_seq1	s1_comp7557_c0_seq1	ENSDARG00000054804
b2_comp1634_c0_seq1	s2_comp4762_c0_seq1	h1_comp11067_c0_seq1	h2_comp12096_c0_seq1	h3_comp6887_c0_seq1	h4_comp11962_c0_seq1	b1_comp4274_c0_seq1	s1_comp8996_c0_seq1	ENSDARG00000039887
b2_comp7245_c0_seq1	s2_comp2697_c0_seq1	h1_comp5793_c0_seq1	h2_comp11702_c0_seq1	h3_comp9324_c0_seq1	h4_comp12088_c0_seq1	b1_comp6912_c0_seq1	s1_comp2843_c0_seq1	ENSDARG00000089606
b2_comp2331_c0_seq1	s2_comp8692_c0_seq3	h1_comp13147_c0_seq3	h2_comp14316_c0_seq1	h3_comp10600_c0_seq2	h4_comp13321_c0_seq2	b1_comp5900_c0_seq1	s1_comp5524_c0_seq1	ENSDARG00000094863
b2_comp1740_c0_seq2	s2_comp6234_c1_seq1	h1_comp9654_c0_seq1	h2_comp13660_c0_seq2	h3_comp10719_c0_seq1	h4_comp13509_c0_seq2	b1_comp5116_c0_seq3	s1_comp9785_c0_seq1	ENSDARG00000070487
b2_comp10814_c0_seq1	s2_comp2043_c0_seq1	h1_comp8709_c0_seq1	h2_comp13232_c0_seq1	h3_comp10138_c0_seq1	h4_comp11675_c0_seq1	b1_comp8402_c0_seq1	s1_comp1561_c0_seq1	ENSDARG00000015161
b2_comp7133_c0_seq1	s2_comp10021_c0_seq1	h1_comp11865_c0_seq1	h2_comp13983_c0_seq1	h3_comp11691_c0_seq1	h4_comp12352_c0_seq1	b1_comp6792_c0_seq1	s1_comp2108_c0_seq1	ENSDARG00000043371
b2_comp10403_c0_seq1	s2_comp7782_c0_seq1	h1_comp12466_c0_seq2	h2_comp14332_c0_seq1	h3_comp10614_c0_seq1	h4_comp13165_c0_seq1	b1_comp8191_c0_seq1	s1_comp7123_c0_seq1	ENSDARG00000038870
b2_comp5215_c0_seq1	s2_comp5141_c0_seq1	h1_comp12307_c0_seq1	h2_comp15114_c1_seq1	h3_comp5705_c0_seq1	h4_comp13690_c1_seq1	b1_comp5336_c0_seq1	s1_comp7409_c0_seq1	ENSDARG00000074849
b2_comp5796_c0_seq1	s2_comp7200_c0_seq2	h1_comp12964_c0_seq1	h2_comp14728_c0_seq1	h3_comp11071_c0_seq2	h4_comp13569_c0_seq4	b1_comp6406_c0_seq6	s1_comp8336_c0_seq1	ENSDARG00000045461
b2_comp12510_c0_seq1	s2_comp7328_c0_seq1	h1_comp11169_c0_seq1	h2_comp12691_c0_seq1	h3_comp12140_c0_seq1	h4_comp11644_c0_seq1	b1_comp8147_c0_seq1	s1_comp6972_c0_seq1	ENSDARG00000036482
b2_comp6416_c0_seq1	s2_comp8253_c0_seq1	h1_comp13538_c0_seq1	h2_comp15555_c0_seq1	h3_comp11622_c0_seq1	h4_comp14161_c0_seq1	b1_comp6630_c0_seq1	s1_comp5842_c0_seq1	ENSDARG00000035256
b2_comp7621_c0_seq1	s2_comp7771_c0_seq1	h1_comp12937_c0_seq1	h2_comp14629_c0_seq1	h3_comp11155_c0_seq1	h4_comp13808_c0_seq1	b1_comp6785_c0_seq1	s1_comp7768_c0_seq1	ENSDARG00000025904
b2_comp5405_c0_seq3	s2_comp8497_c1_seq1	h1_comp13304_c0_seq2	h2_comp15642_c0_seq4	h3_comp11426_c0_seq4	h4_comp14164_c0_seq4	b1_comp6126_c0_seq3	s1_comp6941_c0_seq2	ENSDARG00000058693
b2_comp11144_c0_seq1	s2_comp5234_c0_seq1	h1_comp11868_c0_seq1	h2_comp14057_c0_seq1	h3_comp11821_c0_seq1	h4_comp13177_c0_seq1	b1_comp7045_c0_seq1	s1_comp7345_c1_seq1	NO_MATCH_TO_ZEBRA
b2_comp3331_c0_seq1	s2_comp9040_c0_seq1	h1_comp3491_c0_seq1	h2_comp16050_c0_seq1	h3_comp11618_c0_seq1	h4_comp14635_c0_seq1	b1_comp6644_c0_seq1	s1_comp2877_c0_seq1	ENSDARG00000036174
b2_comp1951_c0_seq1	s2_comp15133_c0_seq1	h1_comp10196_c0_seq1	h2_comp13456_c0_seq1	h3_comp7553_c0_seq1	h4_comp9962_c0_seq1	b1_comp1301_c0_seq1	s1_comp1854_c0_seq1	ENSDARG00000079175
b2_comp6061_c0_seq1	s2_comp8398_c0_seq1	h1_comp13634_c0_seq1	h2_comp15142_c0_seq1	h3_comp8316_c0_seq1	h4_comp13379_c0_seq1	b1_comp1850_c0_seq1	s1_comp7837_c0_seq1	ENSDARG00000096355
b2_comp6105_c0_seq1	s2_comp8120_c0_seq1	h1_comp12467_c0_seq1	h2_comp15016_c1_seq1	h3_comp11746_c0_seq1	h4_comp13205_c0_seq1	b1_comp6844_c0_seq1	s1_comp8448_c0_seq1	ENSDARG00000018491
b2_comp5808_c0_seq3	s2_comp5335_c0_seq1	h1_comp12537_c0_seq1	h2_comp15845_c0_seq1	h3_comp10088_c0_seq1	h4_comp13785_c0_seq1	b1_comp5834_c0_seq1	s1_comp9009_c0_seq1	ENSDARG00000035066
b2_comp3064_c0_seq1	s2_comp16586_c0_seq1	h1_comp11301_c0_seq1	h2_comp14059_c0_seq1	h3_comp6942_c0_seq1	h4_comp12221_c0_seq1	b1_comp7315_c0_seq1	s1_comp9066_c0_seq1	ENSDARG00000035562
b2_comp4293_c0_seq1	s2_comp6243_c0_seq2	h1_comp12041_c0_seq1	h2_comp14257_c0_seq1	h3_comp10467_c0_seq1	h4_comp13166_c0_seq1	b1_comp4209_c0_seq1	s1_comp6794_c0_seq1	ENSDARG00000038731
b2_comp5484_c0_seq1	s2_comp17971_c0_seq1	h1_comp11329_c0_seq1	h2_comp11816_c0_seq1	h3_comp7500_c0_seq1	h4_comp12717_c0_seq1	b1_comp5785_c0_seq1	s1_comp6735_c0_seq1	ENSDARG00000053656
b2_comp5357_c0_seq2	s2_comp7964_c0_seq1	h1_comp10037_c0_seq1	h2_comp11054_c0_seq1	h3_comp9884_c0_seq1	h4_comp9087_c0_seq1	b1_comp7792_c0_seq1	s1_comp6984_c0_seq1	ENSDARG00000058356
b2_comp15553_c0_seq1	s2_comp7858_c0_seq1	h1_comp10945_c0_seq1	h2_comp13158_c0_seq1	h3_comp10642_c0_seq2	h4_comp13032_c0_seq2	b1_comp4461_c0_seq1	s1_comp5836_c0_seq1	ENSDARG00000013478
b2_comp4281_c0_seq1	s2_comp20293_c0_seq1	h1_comp7644_c0_seq1	h2_comp14852_c0_seq2	h3_comp10766_c0_seq1	h4_comp13198_c0_seq1	b1_comp2679_c0_seq2	s1_comp7307_c0_seq3	ENSDARG00000052072
b2_comp11270_c0_seq1	s2_comp18806_c0_seq1	h1_comp9233_c0_seq1	h2_comp10756_c0_seq1	h3_comp6451_c0_seq1	h4_comp10109_c0_seq1	b1_comp7703_c0_seq1	s1_comp10431_c0_seq1	ENSDARG00000053194
b2_comp2114_c0_seq1	s2_comp6790_c0_seq1	h1_comp13522_c0_seq1	h2_comp15552_c0_seq1	h3_comp11218_c0_seq1	h4_comp14135_c0_seq1	b1_comp2181_c0_seq1	s1_comp6990_c0_seq2	ENSDARG00000044914
b2_comp5897_c0_seq1	s2_comp5909_c0_seq2	h1_comp12438_c0_seq1	h2_comp15084_c0_seq1	h3_comp10092_c0_seq1	h4_comp13881_c0_seq1	b1_comp7311_c0_seq1	s1_comp2090_c0_seq1	ENSDARG00000028546
b2_comp5712_c0_seq2	s2_comp6687_c0_seq1	h1_comp12913_c0_seq2	h2_comp14080_c0_seq1	h3_comp5893_c0_seq2	h4_comp12662_c0_seq4	b1_comp5392_c0_seq7	s1_comp7425_c0_seq2	ENSDARG00000010953
b2_comp3114_c0_seq1	s2_comp9059_c0_seq1	h1_comp3472_c0_seq1	h2_comp8582_c0_seq1	h3_comp2931_c0_seq1	h4_comp14634_c0_seq1	b1_comp3970_c0_seq1	s1_comp3448_c0_seq1	NO_MATCH_TO_ZEBRA
b2_comp2293_c0_seq1	s2_comp3888_c0_seq1	h1_comp9248_c0_seq1	h2_comp9319_c0_seq1	h3_comp7167_c0_seq1	h4_comp3738_c0_seq1	b1_comp7700_c0_seq1	s1_comp2479_c0_seq1	ENSDARG00000068886
b2_comp3811_c0_seq2	s2_comp8762_c1_seq7	h1_comp12573_c0_seq1	h2_comp13613_c0_seq3	h3_comp10468_c0_seq2	h4_comp13294_c0_seq1	b1_comp3880_c0_seq1	s1_comp7327_c0_seq2	ENSDARG00000045888
b2_comp5164_c0_seq1	s2_comp7442_c0_seq2	h1_comp10365_c0_seq1	h2_comp13114_c0_seq1	h3_comp9480_c0_seq1	h4_comp11288_c0_seq1	b1_comp1873_c0_seq1	s1_comp5919_c0_seq1	ENSDARG00000033307
b2_comp4275_c0_seq1	s2_comp5465_c0_seq1	h1_comp12925_c0_seq2	h2_comp13555_c0_seq1	h3_comp10554_c0_seq2	h4_comp10322_c0_seq1	b1_comp1682_c0_seq1	s1_comp6912_c0_seq1	ENSDARG00000030972
b2_comp3576_c0_seq1	s2_comp6667_c0_seq1	h1_comp13002_c0_seq3	h2_comp14598_c0_seq1	h3_comp2966_c0_seq1	h4_comp13693_c0_seq1	b1_comp3878_c0_seq1	s1_comp7577_c0_seq1	ENSDARG00000032849
b2_comp5506_c0_seq1	s2_comp4377_c0_seq1	h1_comp11093_c0_seq1	h2_comp12672_c0_seq1	h3_comp4276_c0_seq1	h4_comp12835_c0_seq2	b1_comp5873_c0_seq2	s1_comp6902_c0_seq1	ENSDARG00000034777
b2_comp1973_c0_seq2	s2_comp7944_c0_seq1	h1_comp12873_c0_seq2	h2_comp14265_c0_seq1	h3_comp8740_c0_seq1	h4_comp13210_c0_seq1	b1_comp4986_c0_seq2	s1_comp6770_c0_seq1	ENSDARG00000037061
b2_comp3832_c0_seq1	s2_comp6450_c0_seq1	h1_comp13718_c0_seq2	h2_comp15608_c0_seq2	h3_comp11317_c0_seq1	h4_comp13646_c0_seq2	b1_comp4083_c0_seq2	s1_comp2163_c0_seq1	ENSDARG00000075536
b2_comp4411_c0_seq1	s2_comp6171_c0_seq1	h1_comp9346_c0_seq1	h2_comp13260_c0_seq1	h3_comp8013_c0_seq2	h4_comp12705_c0_seq1	b1_comp1312_c0_seq2	s1_comp3324_c0_seq1	ENSDARG00000020679
b2_comp2317_c0_seq1	s2_comp2979_c0_seq1	h1_comp10047_c0_seq1	h2_comp12173_c0_seq1	h3_comp2912_c0_seq1	h4_comp9872_c0_seq1	b1_comp2237_c0_seq1	s1_comp8332_c0_seq1	ENSDARG00000070824
b2_comp7406_c0_seq1	s2_comp11004_c0_seq1	h1_comp13717_c0_seq1	h2_comp15530_c0_seq1	h3_comp7773_c0_seq1	h4_comp13299_c0_seq1	b1_comp3875_c0_seq1	s1_comp4207_c0_seq1	ENSDARG00000004665
b2_comp2974_c0_seq1	s2_comp19239_c0_seq1	h1_comp10957_c0_seq1	h2_comp14204_c0_seq2	h3_comp2390_c0_seq1	h4_comp11616_c0_seq2	b1_comp7359_c0_seq1	s1_comp7543_c0_seq1	ENSDARG00000041802
b2_comp4290_c0_seq2	s2_comp2058_c0_seq1	h1_comp10914_c0_seq2	h2_comp13154_c0_seq2	h3_comp9873_c0_seq8	h4_comp11419_c0_seq2	b1_comp4849_c0_seq2	s1_comp8980_c0_seq1	ENSDARG00000062044
b2_comp5522_c0_seq1	s2_comp13472_c0_seq1	h1_comp11305_c0_seq1	h2_comp10635_c0_seq1	h3_comp3053_c0_seq1	h4_comp10627_c0_seq1	b1_comp2007_c0_seq1	s1_comp6493_c0_seq1	ENSDARG00000039980
b2_comp6006_c0_seq1	s2_comp8948_c1_seq1	h1_comp13650_c0_seq1	h2_comp15646_c0_seq2	h3_comp11104_c0_seq1	h4_comp14123_c0_seq1	b1_comp6295_c0_seq1	s1_comp4380_c0_seq1	ENSDARG00000040298
b2_comp2167_c0_seq1	s2_comp12013_c0_seq1	h1_comp11307_c0_seq1	h2_comp9882_c0_seq1	h3_comp9383_c0_seq2	h4_comp8723_c0_seq1	b1_comp1223_c0_seq1	s1_comp8799_c0_seq1	ENSDARG00000086747
b2_comp5146_c0_seq4	s2_comp19427_c0_seq1	h1_comp11980_c0_seq1	h2_comp14599_c0_seq1	h3_comp9999_c0_seq4	h4_comp12919_c0_seq1	b1_comp5884_c0_seq1	s1_comp6510_c0_seq1	ENSDARG00000021154
b2_comp10969_c0_seq1	s2_comp8416_c0_seq1	h1_comp13224_c0_seq2	h2_comp15678_c0_seq1	h3_comp11107_c0_seq1	h4_comp14045_c0_seq1	b1_comp6531_c0_seq2	s1_comp7360_c0_seq1	ENSDARG00000091574
b2_comp6475_c0_seq1	s2_comp4767_c0_seq1	h1_comp7654_c0_seq1	h2_comp8110_c0_seq1	h3_comp7329_c0_seq1	h4_comp7866_c0_seq1	b1_comp6671_c0_seq1	s1_comp4216_c0_seq1	ENSDARG00000013012
b2_comp15679_c0_seq1	s2_comp8837_c0_seq1	h1_comp11917_c0_seq1	h2_comp7361_c0_seq1	h3_comp12612_c0_seq1	h4_comp11829_c0_seq1	b1_comp3030_c0_seq1	s1_comp9917_c0_seq1	ENSDARG00000029692
b2_comp3978_c0_seq1	s2_comp6930_c0_seq1	h1_comp12801_c0_seq1	h2_comp13256_c0_seq1	h3_comp11662_c0_seq1	h4_comp13126_c0_seq2	b1_comp6051_c0_seq1	s1_comp6701_c0_seq1	ENSDARG00000009212
b2_comp6306_c2_seq1	s2_comp8935_c1_seq1	h1_comp13976_c1_seq1	h2_comp16011_c2_seq1	h3_comp11561_c0_seq1	h4_comp14563_c2_seq1	b1_comp6513_c16_seq1	s1_comp7998_c0_seq1	ENSDARG00000012694
b2_comp1681_c0_seq1	s2_comp1933_c0_seq1	h1_comp3819_c0_seq1	h2_comp25082_c0_seq1	h3_comp7456_c0_seq1	h4_comp9065_c0_seq1	b1_comp8572_c0_seq1	s1_comp3583_c0_seq1	ENSDARG00000060472
b2_comp6016_c1_seq2	s2_comp6858_c0_seq1	h1_comp13967_c0_seq2	h2_comp14005_c1_seq1	h3_comp11289_c2_seq1	h4_comp12202_c1_seq2	b1_comp5232_c0_seq4	s1_comp6133_c0_seq2	ENSDARG00000013351
b2_comp2187_c0_seq1	s2_comp6950_c1_seq1	h1_comp13602_c0_seq2	h2_comp15127_c0_seq1	h3_comp2922_c0_seq1	h4_comp13830_c0_seq1	b1_comp5782_c0_seq1	s1_comp6939_c0_seq1	ENSDARG00000068404
b2_comp4009_c0_seq1	s2_comp7532_c0_seq1	h1_comp12657_c0_seq1	h2_comp13077_c0_seq1	h3_comp11884_c0_seq1	h4_comp12728_c0_seq1	b1_comp2492_c0_seq1	s1_comp5648_c0_seq2	ENSDARG00000069956
b2_comp7390_c0_seq1	s2_comp6755_c0_seq1	h1_comp13594_c0_seq2	h2_comp15469_c0_seq1	h3_comp11390_c0_seq2	h4_comp14017_c0_seq1	b1_comp6367_c0_seq2	s1_comp4347_c1_seq1	ENSDARG00000053405
b2_comp5323_c0_seq1	s2_comp12701_c0_seq1	h1_comp12503_c0_seq1	h2_comp13205_c0_seq1	h3_comp10048_c0_seq2	h4_comp13535_c0_seq1	b1_comp3235_c0_seq1	s1_comp4227_c0_seq1	ENSDARG00000014139
b2_comp2276_c0_seq1	s2_comp5367_c0_seq1	h1_comp12992_c0_seq1	h2_comp15035_c0_seq1	h3_comp8688_c0_seq1	h4_comp13762_c0_seq1	b1_comp4131_c0_seq1	s1_comp2179_c0_seq2	ENSDARG00000018961
b2_comp9342_c0_seq1	s2_comp8423_c0_seq1	h1_comp2934_c0_seq1	h2_comp13626_c0_seq1	h3_comp10809_c0_seq3	h4_comp13597_c0_seq1	b1_comp2263_c0_seq1	s1_comp7730_c0_seq1	ENSDARG00000005078
b2_comp29947_c0_seq1	s2_comp16897_c0_seq1	h1_comp3042_c0_seq1	h2_comp12309_c0_seq2	h3_comp15566_c0_seq1	h4_comp25131_c0_seq1	b1_comp17769_c0_seq1	s1_comp10890_c0_seq1	ENSDARG00000079271
b2_comp10031_c0_seq1	s2_comp11465_c0_seq1	h1_comp3615_c0_seq1	h2_comp4495_c0_seq1	h3_comp3144_c0_seq1	h4_comp16588_c0_seq1	b1_comp7709_c0_seq1	s1_comp8435_c0_seq1	ENSDARG00000074266
b2_comp6043_c0_seq8	s2_comp9376_c0_seq1	h1_comp13252_c0_seq2	h2_comp15336_c1_seq5	h3_comp11289_c3_seq54	h4_comp13702_c0_seq1	b1_comp6355_c0_seq4	s1_comp6020_c0_seq1	ENSDARG00000053973
b2_comp1877_c0_seq1	s2_comp7482_c0_seq1	h1_comp11780_c0_seq1	h2_comp13221_c0_seq1	h3_comp10804_c0_seq1	h4_comp12362_c0_seq1	b1_comp7098_c0_seq1	s1_comp5948_c0_seq1	ENSDARG00000055185
b2_comp5514_c0_seq1	s2_comp7581_c0_seq1	h1_comp13702_c0_seq1	h2_comp15749_c0_seq1	h3_comp11359_c0_seq1	h4_comp14285_c0_seq2	b1_comp5182_c0_seq1	s1_comp4156_c0_seq1	ENSDARG00000003570
b2_comp2195_c0_seq1	s2_comp13056_c0_seq1	h1_comp7025_c0_seq1	h2_comp6414_c0_seq1	h3_comp5698_c0_seq1	h4_comp7384_c0_seq1	b1_comp5759_c0_seq1	s1_comp2919_c0_seq1	ENSDARG00000011648
b2_comp1433_c0_seq2	s2_comp6221_c0_seq3	h1_comp12835_c0_seq1	h2_comp15380_c0_seq1	h3_comp11006_c0_seq1	h4_comp14033_c0_seq1	b1_comp7553_c0_seq1	s1_comp1661_c0_seq1	ENSDARG00000052728
b2_comp5775_c0_seq1	s2_comp6661_c0_seq1	h1_comp11325_c0_seq1	h2_comp4800_c0_seq1	h3_comp9944_c0_seq2	h4_comp12214_c0_seq1	b1_comp6167_c0_seq1	s1_comp2099_c0_seq1	ENSDARG00000028252
b2_comp2305_c0_seq1	s2_comp3815_c0_seq1	h1_comp10944_c0_seq1	h2_comp12076_c0_seq1	h3_comp10074_c0_seq1	h4_comp11481_c0_seq1	b1_comp7389_c0_seq1	s1_comp5621_c0_seq1	ENSDARG00000012450
b2_comp2668_c0_seq2	s2_comp1961_c0_seq1	h1_comp11739_c0_seq1	h2_comp14123_c0_seq1	h3_comp2907_c0_seq1	h4_comp12450_c0_seq1	b1_comp7202_c0_seq1	s1_comp3438_c0_seq1	ENSDARG00000090656
b2_comp23140_c0_seq1	s2_comp1919_c0_seq1	h1_comp15741_c0_seq1	h2_comp7281_c0_seq1	h3_comp12741_c0_seq1	h4_comp28534_c0_seq1	b1_comp10168_c0_seq1	s1_comp14104_c0_seq1	ENSDARG00000043728
b2_comp1480_c0_seq1	s2_comp7107_c0_seq1	h1_comp12572_c0_seq2	h2_comp13589_c0_seq1	h3_comp9774_c0_seq1	h4_comp10017_c0_seq1	b1_comp8215_c0_seq1	s1_comp8644_c0_seq1	ENSDARG00000015966
b2_comp5551_c0_seq1	s2_comp2029_c0_seq1	h1_comp5399_c0_seq1	h2_comp3874_c0_seq2	h3_comp5885_c0_seq1	h4_comp13596_c0_seq2	b1_comp5432_c0_seq4	s1_comp7685_c0_seq2	ENSDARG00000013775
b2_comp5879_c0_seq4	s2_comp8559_c0_seq8	h1_comp13875_c0_seq10	h2_comp15919_c0_seq11	h3_comp11495_c1_seq2	h4_comp14489_c0_seq4	b1_comp6413_c0_seq3	s1_comp7953_c0_seq20	ENSDARG00000004586
b2_comp12358_c0_seq1	s2_comp2399_c0_seq1	h1_comp15148_c0_seq1	h2_comp12781_c0_seq1	h3_comp9425_c0_seq1	h4_comp3867_c0_seq1	b1_comp1204_c0_seq1	s1_comp9277_c0_seq1	NO_MATCH_TO_ZEBRA
b2_comp41038_c0_seq1	s2_comp23951_c0_seq1	h1_comp15177_c0_seq1	h2_comp9479_c0_seq1	h3_comp3413_c0_seq1	h4_comp42837_c0_seq1	b1_comp1417_c0_seq1	s1_comp14292_c0_seq1	ENSDARG00000057940
b2_comp9540_c0_seq1	s2_comp7144_c0_seq1	h1_comp12603_c0_seq1	h2_comp15446_c0_seq4	h3_comp3087_c0_seq1	h4_comp10053_c0_seq1	b1_comp6090_c0_seq2	s1_comp3208_c0_seq2	ENSDARG00000078703
b2_comp6090_c0_seq1	s2_comp7802_c0_seq1	h1_comp13137_c0_seq4	h2_comp14678_c0_seq3	h3_comp5998_c0_seq1	h4_comp12115_c0_seq1	b1_comp1773_c0_seq1	s1_comp4471_c0_seq1	ENSDARG00000070151
b2_comp4240_c0_seq1	s2_comp2245_c0_seq1	h1_comp12018_c0_seq2	h2_comp14466_c0_seq2	h3_comp10994_c0_seq1	h4_comp12683_c0_seq1	b1_comp1209_c0_seq1	s1_comp9295_c0_seq1	ENSDARG00000030139
b2_comp3089_c0_seq1	s2_comp5176_c0_seq1	h1_comp11797_c0_seq1	h2_comp12022_c0_seq1	h3_comp9275_c0_seq1	h4_comp12324_c0_seq1	b1_comp2288_c0_seq1	s1_comp2381_c0_seq2	ENSDARG00000016687
b2_comp5922_c0_seq1	s2_comp6907_c0_seq1	h1_comp13225_c0_seq1	h2_comp15255_c0_seq1	h3_comp11392_c1_seq5	h4_comp13659_c0_seq1	b1_comp4000_c0_seq1	s1_comp2364_c0_seq1	ENSDARG00000068493
b2_comp3767_c0_seq1	s2_comp8977_c0_seq1	h1_comp13066_c0_seq1	h2_comp15041_c0_seq1	h3_comp8826_c0_seq1	h4_comp13616_c0_seq1	b1_comp6592_c0_seq1	s1_comp5959_c0_seq1	ENSDARG00000021208
b2_comp6919_c0_seq1	s2_comp9168_c0_seq1	h1_comp10261_c0_seq2	h2_comp11735_c0_seq2	h3_comp7260_c0_seq3	h4_comp11863_c0_seq2	b1_comp6774_c0_seq1	s1_comp8129_c0_seq1	ENSDARG00000042428
b2_comp13213_c0_seq1	s2_comp6603_c0_seq1	h1_comp8887_c0_seq1	h2_comp15078_c0_seq1	h3_comp11296_c0_seq1	h4_comp13039_c0_seq1	b1_comp5260_c0_seq1	s1_comp2139_c0_seq1	ENSDARG00000057287
b2_comp3678_c0_seq1	s2_comp15309_c0_seq1	h1_comp11029_c0_seq1	h2_comp14507_c0_seq1	h3_comp10294_c0_seq1	h4_comp4014_c0_seq1	b1_comp9600_c0_seq1	s1_comp9200_c0_seq1	ENSDARG00000092305
b2_comp5377_c0_seq1	s2_comp7616_c0_seq1	h1_comp13017_c0_seq1	h2_comp15335_c0_seq1	h3_comp11117_c0_seq1	h4_comp13285_c0_seq2	b1_comp6310_c0_seq1	s1_comp3093_c0_seq1	ENSDARG00000074660
b2_comp2004_c0_seq1	s2_comp5999_c0_seq1	h1_comp11625_c0_seq1	h2_comp14006_c0_seq1	h3_comp11018_c0_seq1	h4_comp13363_c0_seq1	b1_comp2015_c0_seq1	s1_comp6620_c0_seq1	ENSDARG00000014517
b2_comp11366_c0_seq1	s2_comp2916_c0_seq1	h1_comp11106_c0_seq1	h2_comp10539_c0_seq1	h3_comp12275_c0_seq1	h4_comp11506_c0_seq1	b1_comp8044_c0_seq1	s1_comp2157_c0_seq1	ENSDARG00000027966
b2_comp6723_c0_seq1	s2_comp8098_c0_seq1	h1_comp12970_c0_seq1	h2_comp15349_c0_seq2	h3_comp7063_c0_seq1	h4_comp13816_c0_seq1	b1_comp3049_c0_seq1	s1_comp3550_c0_seq1	ENSDARG00000036481
b2_comp6101_c0_seq1	s2_comp9949_c0_seq1	h1_comp13455_c0_seq3	h2_comp15375_c0_seq1	h3_comp11120_c0_seq1	h4_comp12815_c0_seq1	b1_comp5552_c0_seq1	s1_comp6700_c0_seq1	ENSDARG00000025538
b2_comp18075_c0_seq1	s2_comp22645_c0_seq1	h1_comp4915_c0_seq1	h2_comp13009_c0_seq1	h3_comp12417_c0_seq1	h4_comp9702_c0_seq1	b1_comp5166_c0_seq1	s1_comp6280_c0_seq1	ENSDARG00000042617
b2_comp5581_c0_seq2	s2_comp6273_c0_seq1	h1_comp12061_c0_seq1	h2_comp14839_c0_seq1	h3_comp9546_c0_seq1	h4_comp12635_c0_seq1	b1_comp5989_c0_seq1	s1_comp7088_c0_seq1	ENSDARG00000058306
b2_comp4125_c1_seq1	s2_comp7239_c0_seq1	h1_comp7285_c0_seq1	h2_comp9380_c0_seq1	h3_comp6963_c0_seq1	h4_comp3956_c0_seq1	b1_comp7946_c0_seq1	s1_comp4896_c0_seq1	NO_MATCH_TO_ZEBRA
b2_comp4094_c0_seq1	s2_comp23644_c0_seq1	h1_comp9240_c0_seq1	h2_comp7132_c0_seq1	h3_comp6582_c0_seq1	h4_comp33509_c0_seq1	b1_comp3368_c0_seq1	s1_comp2907_c0_seq1	ENSDARG00000055115
b2_comp7832_c0_seq1	s2_comp10891_c0_seq1	h1_comp11387_c0_seq1	h2_comp13444_c0_seq1	h3_comp9914_c0_seq1	h4_comp11304_c0_seq1	b1_comp2756_c0_seq1	s1_comp4205_c0_seq1	ENSDARG00000032296
b2_comp3357_c0_seq1	s2_comp17363_c0_seq1	h1_comp8962_c0_seq1	h2_comp4333_c0_seq1	h3_comp3089_c0_seq2	h4_comp10240_c0_seq1	b1_comp7702_c0_seq1	s1_comp9263_c0_seq1	ENSDARG00000051953
b2_comp7730_c0_seq1	s2_comp9978_c0_seq1	h1_comp12111_c0_seq1	h2_comp14007_c0_seq1	h3_comp11799_c0_seq1	h4_comp12737_c0_seq1	b1_comp7000_c0_seq1	s1_comp2186_c0_seq1	ENSDARG00000091537
b2_comp5230_c0_seq1	s2_comp8842_c0_seq2	h1_comp11710_c0_seq2	h2_comp13305_c0_seq1	h3_comp10862_c0_seq2	h4_comp13622_c0_seq1	b1_comp6230_c0_seq1	s1_comp7367_c0_seq1	ENSDARG00000060715
b2_comp16874_c0_seq1	s2_comp18191_c0_seq1	h1_comp11246_c0_seq1	h2_comp14784_c0_seq1	h3_comp8780_c0_seq1	h4_comp10219_c0_seq1	b1_comp7791_c0_seq1	s1_comp9783_c0_seq1	ENSDARG00000016235
b2_comp6574_c0_seq1	s2_comp9004_c0_seq1	h1_comp12073_c0_seq1	h2_comp15136_c0_seq1	h3_comp11679_c0_seq1	h4_comp13219_c0_seq1	b1_comp6684_c0_seq1	s1_comp8021_c0_seq1	ENSDARG00000012076
b2_comp5225_c0_seq1	s2_comp2913_c0_seq1	h1_comp13632_c0_seq1	h2_comp15598_c0_seq1	h3_comp12028_c0_seq1	h4_comp13866_c0_seq1	b1_comp7251_c0_seq1	s1_comp8475_c0_seq1	ENSDARG00000034293
b2_comp4765_c0_seq1	s2_comp8809_c1_seq2	h1_comp12173_c0_seq4	h2_comp14810_c0_seq1	h3_comp10818_c0_seq3	h4_comp13417_c0_seq1	b1_comp6434_c0_seq11	s1_comp7046_c0_seq1	ENSDARG00000019239
b2_comp5515_c0_seq2	s2_comp7801_c0_seq1	h1_comp13343_c0_seq4	h2_comp15047_c0_seq2	h3_comp9404_c0_seq3	h4_comp13749_c0_seq2	b1_comp5875_c0_seq1	s1_comp6125_c0_seq2	ENSDARG00000018478
b2_comp7249_c0_seq1	s2_comp8191_c0_seq1	h1_comp12132_c0_seq1	h2_comp14110_c0_seq1	h3_comp10689_c0_seq1	h4_comp12480_c0_seq1	b1_comp3921_c1_seq2	s1_comp7414_c0_seq2	ENSDARG00000012694
b2_comp9229_c0_seq1	s2_comp7362_c0_seq1	h1_comp11334_c0_seq1	h2_comp12180_c0_seq2	h3_comp2995_c0_seq1	h4_comp9056_c0_seq1	b1_comp4477_c0_seq1	s1_comp5636_c0_seq1	ENSDARG00000070076
b2_comp16916_c0_seq1	s2_comp19746_c0_seq1	h1_comp14529_c0_seq1	h2_comp23164_c0_seq1	h3_comp12323_c0_seq1	h4_comp28990_c0_seq1	b1_comp8527_c0_seq1	s1_comp11511_c0_seq1	ENSDARG00000045373
b2_comp5457_c0_seq2	s2_comp7596_c0_seq3	h1_comp12480_c0_seq1	h2_comp13386_c0_seq2	h3_comp10203_c0_seq3	h4_comp11861_c0_seq3	b1_comp6399_c1_seq2	s1_comp5557_c0_seq2	ENSDARG00000001734
b2_comp1535_c0_seq1	s2_comp7468_c0_seq1	h1_comp13297_c0_seq1	h2_comp14703_c0_seq1	h3_comp11046_c0_seq1	h4_comp13954_c0_seq1	b1_comp6900_c0_seq1	s1_comp8362_c0_seq1	ENSDARG00000086100
b2_comp6152_c1_seq1	s2_comp8510_c0_seq1	h1_comp13263_c0_seq2	h2_comp15341_c0_seq3	h3_comp10883_c0_seq2	h4_comp14001_c0_seq1	b1_comp6135_c0_seq3	s1_comp7114_c0_seq1	ENSDARG00000074613
b2_comp14108_c0_seq1	s2_comp7666_c0_seq1	h1_comp13319_c1_seq1	h2_comp15352_c0_seq3	h3_comp9163_c0_seq4	h4_comp13505_c0_seq1	b1_comp4881_c0_seq1	s1_comp4528_c0_seq1	ENSDARG00000020242
b2_comp61736_c0_seq1	s2_comp3854_c0_seq1	h1_comp15268_c0_seq1	h2_comp8474_c0_seq1	h3_comp4269_c0_seq1	h4_comp36198_c0_seq1	b1_comp18791_c0_seq1	s1_comp16566_c0_seq1	ENSDARG00000074331
b2_comp2117_c0_seq1	s2_comp7080_c0_seq1	h1_comp13168_c0_seq1	h2_comp15517_c0_seq1	h3_comp11215_c0_seq2	h4_comp13995_c0_seq1	b1_comp5206_c0_seq1	s1_comp5450_c0_seq1	ENSDARG00000016968
b2_comp4215_c0_seq4	s2_comp7547_c0_seq3	h1_comp9460_c0_seq1	h2_comp13870_c0_seq1	h3_comp8112_c0_seq3	h4_comp13001_c0_seq2	b1_comp1259_c0_seq2	s1_comp5718_c0_seq3	ENSDARG00000007034
b2_comp12487_c0_seq1	s2_comp5915_c0_seq1	h1_comp11847_c0_seq1	h2_comp14505_c0_seq1	h3_comp10777_c0_seq1	h4_comp13062_c0_seq1	b1_comp2145_c0_seq2	s1_comp2951_c0_seq1	ENSDARG00000031475
b2_comp5487_c0_seq1	s2_comp7555_c0_seq1	h1_comp12872_c0_seq1	h2_comp14833_c0_seq1	h3_comp10916_c0_seq1	h4_comp13743_c0_seq1	b1_comp5575_c0_seq1	s1_comp4317_c0_seq1	ENSDARG00000014794
b2_comp5993_c0_seq1	s2_comp5397_c0_seq1	h1_comp12269_c0_seq3	h2_comp12676_c0_seq1	h3_comp10553_c0_seq1	h4_comp11974_c0_seq2	b1_comp8394_c0_seq1	s1_comp6121_c0_seq1	ENSDARG00000042004
b2_comp11103_c0_seq1	s2_comp5627_c0_seq1	h1_comp9435_c0_seq1	h2_comp14745_c0_seq1	h3_comp8158_c0_seq1	h4_comp3659_c0_seq1	b1_comp8060_c0_seq1	s1_comp7238_c0_seq1	ENSDARG00000029479
b2_comp20845_c0_seq1	s2_comp7223_c0_seq1	h1_comp11201_c0_seq2	h2_comp12112_c0_seq2	h3_comp6419_c0_seq1	h4_comp8366_c0_seq1	b1_comp4433_c0_seq1	s1_comp8835_c0_seq1	ENSDARG00000016048
b2_comp1369_c0_seq2	s2_comp25554_c0_seq1	h1_comp12884_c0_seq1	h2_comp8671_c0_seq1	h3_comp3556_c0_seq1	h4_comp41831_c0_seq1	b1_comp14601_c0_seq1	s1_comp2867_c0_seq1	ENSDARG00000059120
b2_comp2025_c0_seq1	s2_comp9610_c0_seq1	h1_comp12883_c0_seq2	h2_comp14365_c0_seq1	h3_comp10668_c0_seq1	h4_comp13388_c0_seq1	b1_comp6780_c0_seq1	s1_comp7697_c0_seq1	ENSDARG00000043944
b2_comp2009_c0_seq1	s2_comp3221_c0_seq2	h1_comp11815_c0_seq1	h2_comp14819_c0_seq1	h3_comp3160_c0_seq1	h4_comp12904_c0_seq1	b1_comp5431_c0_seq1	s1_comp7698_c0_seq1	ENSDARG00000015427
b2_comp11196_c0_seq1	s2_comp6268_c0_seq1	h1_comp11993_c0_seq1	h2_comp14858_c0_seq3	h3_comp2173_c0_seq1	h4_comp12160_c0_seq2	b1_comp5433_c0_seq1	s1_comp5573_c0_seq1	ENSDARG00000021220
b2_comp8052_c0_seq1	s2_comp10806_c0_seq1	h1_comp10200_c0_seq2	h2_comp10545_c0_seq1	h3_comp7763_c0_seq1	h4_comp7833_c0_seq1	b1_comp6981_c0_seq1	s1_comp6380_c0_seq1	ENSDARG00000074076
b2_comp8370_c0_seq1	s2_comp15180_c0_seq1	h1_comp10392_c0_seq1	h2_comp14525_c0_seq1	h3_comp11891_c0_seq1	h4_comp12627_c0_seq1	b1_comp6995_c0_seq1	s1_comp4754_c0_seq1	ENSDARG00000035872
b2_comp21998_c0_seq1	s2_comp4915_c0_seq1	h1_comp9165_c0_seq1	h2_comp13237_c0_seq1	h3_comp14128_c0_seq1	h4_comp12578_c0_seq1	b1_comp9010_c0_seq1	s1_comp4658_c0_seq1	ENSDARG00000000068
b2_comp31451_c0_seq1	s2_comp2201_c0_seq1	h1_comp11573_c0_seq1	h2_comp12859_c0_seq1	h3_comp14287_c0_seq1	h4_comp10032_c0_seq1	b1_comp11776_c0_seq1	s1_comp4760_c0_seq1	ENSDARG00000046081
b2_comp20549_c0_seq1	s2_comp18259_c0_seq1	h1_comp6596_c0_seq1	h2_comp10720_c0_seq1	h3_comp12900_c0_seq1	h4_comp4067_c0_seq1	b1_comp8908_c0_seq1	s1_comp9853_c0_seq1	ENSDARG00000091563
b2_comp4417_c0_seq2	s2_comp7688_c0_seq2	h1_comp6320_c0_seq1	h2_comp13661_c0_seq1	h3_comp9413_c0_seq1	h4_comp11211_c0_seq1	b1_comp1680_c0_seq1	s1_comp7683_c0_seq1	ENSDARG00000051756
b2_comp1983_c0_seq2	s2_comp5664_c0_seq1	h1_comp11198_c0_seq1	h2_comp11002_c0_seq1	h3_comp6262_c0_seq1	h4_comp11230_c0_seq1	b1_comp1211_c0_seq1	s1_comp7129_c0_seq1	ENSDARG00000070454
b2_comp5470_c0_seq1	s2_comp2472_c0_seq1	h1_comp14480_c0_seq1	h2_comp14442_c0_seq1	h3_comp8103_c0_seq2	h4_comp13161_c0_seq1	b1_comp6332_c0_seq1	s1_comp1499_c0_seq1	ENSDARG00000056394
b2_comp6380_c0_seq1	s2_comp6158_c0_seq1	h1_comp13556_c0_seq1	h2_comp15833_c0_seq2	h3_comp10392_c0_seq1	h4_comp14134_c1_seq1	b1_comp6465_c1_seq1	s1_comp8020_c0_seq1	ENSDARG00000010312
b2_comp20650_c0_seq1	s2_comp5600_c0_seq1	h1_comp4091_c0_seq1	h2_comp24441_c0_seq1	h3_comp16077_c0_seq1	h4_comp4087_c0_seq1	b1_comp8688_c0_seq1	s1_comp3446_c0_seq1	ENSDARG00000031293
b2_comp5560_c0_seq2	s2_comp8897_c0_seq8	h1_comp13804_c0_seq1	h2_comp15944_c0_seq20	h3_comp11519_c0_seq10	h4_comp14520_c0_seq13	b1_comp6292_c0_seq11	s1_comp7029_c0_seq6	ENSDARG00000034181
b2_comp10039_c0_seq1	s2_comp15490_c0_seq1	h1_comp10154_c0_seq1	h2_comp11831_c0_seq1	h3_comp12033_c0_seq1	h4_comp11345_c0_seq1	b1_comp7341_c0_seq1	s1_comp8943_c0_seq1	ENSDARG00000052840
b2_comp2002_c0_seq1	s2_comp6610_c0_seq3	h1_comp12167_c0_seq1	h2_comp13828_c0_seq2	h3_comp10193_c0_seq4	h4_comp13044_c0_seq4	b1_comp7159_c0_seq1	s1_comp5503_c0_seq1	ENSDARG00000019060
b2_comp2368_c0_seq1	s2_comp18613_c0_seq1	h1_comp3149_c0_seq1	h2_comp12764_c0_seq1	h3_comp9521_c0_seq1	h4_comp12939_c1_seq1	b1_comp1300_c0_seq1	s1_comp1525_c0_seq1	ENSDARG00000037153
b2_comp1958_c1_seq1	s2_comp12093_c0_seq1	h1_comp11758_c0_seq1	h2_comp12009_c0_seq1	h3_comp12296_c0_seq1	h4_comp8855_c0_seq1	b1_comp7947_c0_seq1	s1_comp8568_c0_seq1	ENSDARG00000007323
b2_comp16391_c0_seq1	s2_comp16335_c0_seq1	h1_comp11870_c0_seq1	h2_comp8817_c0_seq1	h3_comp10696_c0_seq1	h4_comp12274_c0_seq1	b1_comp7935_c0_seq1	s1_comp9728_c0_seq1	ENSDARG00000042045
b2_comp3507_c0_seq1	s2_comp9053_c0_seq1	h1_comp9753_c0_seq1	h2_comp11555_c0_seq1	h3_comp7781_c0_seq1	h4_comp9768_c0_seq1	b1_comp1913_c0_seq1	s1_comp6511_c0_seq1	ENSDARG00000019778
b2_comp17063_c0_seq1	s2_comp2628_c0_seq1	h1_comp13749_c0_seq2	h2_comp14452_c0_seq2	h3_comp10205_c0_seq2	h4_comp12594_c0_seq2	b1_comp4292_c0_seq1	s1_comp10927_c0_seq1	ENSDARG00000012294
b2_comp2451_c0_seq1	s2_comp6983_c0_seq1	h1_comp13708_c0_seq1	h2_comp15605_c0_seq1	h3_comp11230_c0_seq1	h4_comp14238_c0_seq1	b1_comp3846_c0_seq1	s1_comp7576_c0_seq1	ENSDARG00000023766
b2_comp6553_c0_seq1	s2_comp2846_c0_seq1	h1_comp11385_c0_seq3	h2_comp13499_c0_seq1	h3_comp3098_c0_seq1	h4_comp11774_c1_seq2	b1_comp3084_c0_seq1	s1_comp3940_c0_seq1	ENSDARG00000079772
b2_comp3317_c0_seq1	s2_comp5236_c0_seq1	h1_comp14162_c0_seq1	h2_comp7412_c0_seq1	h3_comp10110_c0_seq1	h4_comp10427_c0_seq1	b1_comp8648_c0_seq1	s1_comp1647_c0_seq1	ENSDARG00000068912
b2_comp6252_c0_seq1	s2_comp7315_c0_seq1	h1_comp13143_c0_seq1	h2_comp14634_c0_seq3	h3_comp9557_c0_seq2	h4_comp14006_c0_seq1	b1_comp1611_c0_seq1	s1_comp6534_c0_seq1	ENSDARG00000016649
b2_comp12369_c0_seq1	s2_comp14900_c0_seq1	h1_comp7336_c0_seq1	h2_comp12111_c0_seq1	h3_comp9603_c0_seq1	h4_comp3641_c0_seq1	b1_comp4816_c0_seq1	s1_comp3332_c0_seq1	ENSDARG00000019113
b2_comp17197_c0_seq1	s2_comp34145_c0_seq1	h1_comp3084_c0_seq1	h2_comp3809_c0_seq1	h3_comp13744_c0_seq1	h4_comp25879_c0_seq1	b1_comp8482_c0_seq1	s1_comp10237_c0_seq1	ENSDARG00000067656
b2_comp6722_c0_seq1	s2_comp2863_c0_seq1	h1_comp10727_c0_seq1	h2_comp11698_c0_seq1	h3_comp9245_c0_seq1	h4_comp11658_c0_seq1	b1_comp6718_c0_seq1	s1_comp4119_c0_seq1	ENSDARG00000044125
b2_comp18726_c0_seq1	s2_comp12731_c0_seq1	h1_comp11885_c0_seq2	h2_comp14246_c0_seq1	h3_comp10844_c0_seq1	h4_comp8660_c0_seq1	b1_comp8938_c0_seq1	s1_comp9325_c0_seq1	ENSDARG00000031929
b2_comp5422_c0_seq1	s2_comp8652_c0_seq1	h1_comp13728_c0_seq2	h2_comp15276_c0_seq2	h3_comp3198_c0_seq1	h4_comp13901_c0_seq1	b1_comp5181_c0_seq1	s1_comp7130_c0_seq1	ENSDARG00000037857
b2_comp15865_c0_seq1	s2_comp2481_c0_seq1	h1_comp12399_c0_seq1	h2_comp12951_c0_seq1	h3_comp6748_c0_seq1	h4_comp12757_c0_seq1	b1_comp9386_c0_seq1	s1_comp9195_c0_seq1	ENSDARG00000010381
b2_comp32949_c0_seq1	s2_comp3729_c0_seq1	h1_comp20158_c0_seq1	h2_comp47907_c0_seq1	h3_comp17214_c0_seq1	h4_comp10134_c0_seq1	b1_comp14043_c0_seq1	s1_comp25523_c0_seq1	ENSDARG00000059752
b2_comp10885_c0_seq1	s2_comp13643_c0_seq1	h1_comp13480_c0_seq2	h2_comp14870_c0_seq1	h3_comp10969_c0_seq1	h4_comp5046_c0_seq2	b1_comp4213_c0_seq1	s1_comp4151_c0_seq1	ENSDARG00000040253
b2_comp14031_c0_seq1	s2_comp2535_c0_seq1	h1_comp10269_c0_seq1	h2_comp10984_c1_seq1	h3_comp2721_c0_seq2	h4_comp10953_c0_seq1	b1_comp9037_c0_seq1	s1_comp9521_c0_seq1	ENSDARG00000011948
b2_comp2215_c0_seq1	s2_comp15241_c0_seq1	h1_comp10765_c0_seq1	h2_comp14660_c0_seq1	h3_comp2154_c0_seq1	h4_comp4071_c0_seq1	b1_comp8331_c0_seq1	s1_comp9761_c0_seq1	ENSDARG00000035427
b2_comp2890_c0_seq1	s2_comp2823_c0_seq1	h1_comp12109_c0_seq1	h2_comp14492_c0_seq1	h3_comp11579_c0_seq1	h4_comp13116_c0_seq1	b1_comp6567_c0_seq1	s1_comp4233_c0_seq1	ENSDARG00000026764
b2_comp15466_c0_seq1	s2_comp27117_c0_seq1	h1_comp9584_c0_seq1	h2_comp12102_c0_seq1	h3_comp8782_c0_seq1	h4_comp4192_c0_seq1	b1_comp5170_c0_seq1	s1_comp12589_c0_seq1	ENSDARG00000038768
b2_comp5396_c0_seq1	s2_comp27266_c0_seq1	h1_comp12098_c0_seq1	h2_comp11383_c0_seq1	h3_comp2311_c0_seq1	h4_comp13200_c0_seq2	b1_comp1365_c0_seq4	s1_comp7585_c0_seq3	ENSDARG00000039677
b2_comp3793_c0_seq1	s2_comp8921_c0_seq11	h1_comp13639_c0_seq1	h2_comp16009_c1_seq6	h3_comp11661_c0_seq1	h4_comp14060_c0_seq1	b1_comp1928_c0_seq1	s1_comp7970_c0_seq9	ENSDARG00000020008
b2_comp11721_c0_seq1	s2_comp19716_c0_seq1	h1_comp8269_c0_seq1	h2_comp14968_c0_seq1	h3_comp2957_c0_seq1	h4_comp12074_c0_seq1	b1_comp7233_c0_seq1	s1_comp10253_c0_seq1	ENSDARG00000012682
b2_comp6316_c0_seq10	s2_comp8934_c0_seq10	h1_comp13963_c0_seq4	h2_comp15996_c1_seq6	h3_comp11552_c0_seq4	h4_comp14540_c0_seq19	b1_comp6536_c0_seq1	s1_comp7984_c0_seq4	ENSDARG00000024928
b2_comp6439_c0_seq1	s2_comp9076_c0_seq1	h1_comp14000_c0_seq1	h2_comp7163_c0_seq1	h3_comp2973_c0_seq1	h4_comp4344_c0_seq1	b1_comp6662_c0_seq1	s1_comp8070_c0_seq1	ENSDARG00000036875
b2_comp1768_c0_seq1	s2_comp7249_c0_seq1	h1_comp11711_c0_seq1	h2_comp11789_c0_seq1	h3_comp10288_c0_seq1	h4_comp13248_c0_seq1	b1_comp1784_c0_seq2	s1_comp9456_c0_seq1	ENSDARG00000032493
b2_comp19364_c0_seq1	s2_comp3376_c0_seq1	h1_comp4729_c0_seq1	h2_comp12136_c0_seq1	h3_comp12596_c0_seq1	h4_comp6592_c0_seq1	b1_comp8653_c0_seq1	s1_comp3578_c0_seq1	ENSDARG00000029415
b2_comp7592_c1_seq1	s2_comp13493_c0_seq1	h1_comp5235_c0_seq1	h2_comp14913_c0_seq1	h3_comp10577_c0_seq2	h4_comp13320_c0_seq1	b1_comp7295_c0_seq1	s1_comp8669_c0_seq1	ENSDARG00000062532
b2_comp11374_c0_seq1	s2_comp2400_c0_seq1	h1_comp11077_c0_seq1	h2_comp11893_c0_seq1	h3_comp2113_c0_seq1	h4_comp13350_c0_seq1	b1_comp8318_c0_seq1	s1_comp11786_c0_seq1	ENSDARG00000021399
b2_comp11418_c1_seq1	s2_comp1900_c0_seq1	h1_comp7222_c0_seq1	h2_comp3744_c0_seq1	h3_comp6978_c0_seq1	h4_comp9195_c0_seq1	b1_comp7732_c0_seq1	s1_comp6887_c0_seq2	ENSDARG00000086138
b2_comp2157_c0_seq2	s2_comp11096_c0_seq1	h1_comp11258_c0_seq1	h2_comp13893_c0_seq1	h3_comp10100_c0_seq1	h4_comp11955_c0_seq1	b1_comp4180_c0_seq1	s1_comp6348_c0_seq1	ENSDARG00000090697
b2_comp10410_c0_seq1	s2_comp2177_c0_seq1	h1_comp13090_c0_seq3	h2_comp15279_c0_seq2	h3_comp11179_c0_seq1	h4_comp13487_c0_seq1	b1_comp3794_c0_seq1	s1_comp5402_c0_seq2	ENSDARG00000040109
b2_comp5763_c0_seq2	s2_comp8286_c0_seq2	h1_comp9472_c0_seq1	h2_comp10452_c0_seq1	h3_comp3059_c0_seq1	h4_comp11350_c0_seq1	b1_comp1354_c0_seq1	s1_comp6552_c0_seq1	ENSDARG00000003693
b2_comp20276_c0_seq1	s2_comp5427_c0_seq1	h1_comp9209_c0_seq1	h2_comp4198_c0_seq1	h3_comp10630_c0_seq1	h4_comp9473_c0_seq1	b1_comp9502_c0_seq1	s1_comp11632_c0_seq1	ENSDARG00000054530
b2_comp6938_c0_seq1	s2_comp9506_c0_seq1	h1_comp3626_c0_seq1	h2_comp4654_c0_seq1	h3_comp2972_c0_seq1	h4_comp4477_c0_seq1	b1_comp6746_c0_seq1	s1_comp7499_c0_seq1	ENSDARG00000021124
b2_comp6501_c0_seq1	s2_comp6565_c0_seq1	h1_comp12357_c1_seq1	h2_comp14312_c0_seq1	h3_comp5503_c0_seq2	h4_comp12943_c0_seq1	b1_comp6660_c0_seq1	s1_comp5901_c0_seq1	ENSDARG00000003599
b2_comp3861_c0_seq1	s2_comp9422_c0_seq1	h1_comp13566_c0_seq1	h2_comp15420_c0_seq1	h3_comp9479_c0_seq1	h4_comp13789_c0_seq1	b1_comp6878_c0_seq1	s1_comp6122_c0_seq1	ENSDARG00000038881
b2_comp4941_c0_seq1	s2_comp6786_c0_seq1	h1_comp13515_c0_seq1	h2_comp15416_c0_seq1	h3_comp5634_c0_seq1	h4_comp13846_c0_seq1	b1_comp3924_c0_seq1	s1_comp7725_c0_seq1	ENSDARG00000028087
b2_comp41922_c0_seq1	s2_comp30749_c0_seq1	h1_comp15980_c0_seq1	h2_comp35914_c0_seq1	h3_comp1283_c0_seq1	h4_comp7213_c0_seq1	b1_comp17061_c0_seq1	s1_comp13538_c0_seq1	ENSDARG00000023591
b2_comp6217_c0_seq1	s2_comp8718_c0_seq1	h1_comp7895_c0_seq2	h2_comp9919_c0_seq1	h3_comp10391_c0_seq1	h4_comp10209_c0_seq1	b1_comp5653_c0_seq2	s1_comp7484_c0_seq1	ENSDARG00000045011
b2_comp4214_c0_seq1	s2_comp2534_c0_seq1	h1_comp12188_c0_seq1	h2_comp11929_c0_seq1	h3_comp2865_c0_seq1	h4_comp8032_c0_seq1	b1_comp6977_c0_seq1	s1_comp9636_c0_seq1	ENSDARG00000010246
b2_comp22800_c0_seq1	s2_comp22655_c0_seq1	h1_comp13462_c0_seq1	h2_comp15294_c0_seq1	h3_comp11201_c0_seq1	h4_comp12515_c0_seq1	b1_comp1382_c0_seq1	s1_comp11784_c0_seq1	ENSDARG00000007485
b2_comp6190_c1_seq27	s2_comp2619_c0_seq1	h1_comp9619_c0_seq1	h2_comp8204_c0_seq1	h3_comp2391_c0_seq1	h4_comp9847_c0_seq1	b1_comp8020_c0_seq1	s1_comp8437_c0_seq1	ENSDARG00000077782
b2_comp2139_c0_seq1	s2_comp2932_c0_seq1	h1_comp11441_c0_seq1	h2_comp13950_c0_seq1	h3_comp8933_c0_seq1	h4_comp11642_c0_seq1	b1_comp5096_c0_seq1	s1_comp4171_c0_seq1	ENSDARG00000053215
b2_comp3456_c0_seq1	s2_comp2853_c0_seq1	h1_comp12656_c0_seq1	h2_comp14714_c0_seq1	h3_comp11497_c0_seq1	h4_comp13564_c0_seq1	b1_comp6880_c0_seq1	s1_comp3624_c0_seq1	ENSDARG00000052589
b2_comp11180_c0_seq1	s2_comp15014_c0_seq1	h1_comp10164_c0_seq2	h2_comp8067_c0_seq1	h3_comp9364_c0_seq1	h4_comp10043_c0_seq1	b1_comp7949_c0_seq1	s1_comp9623_c0_seq1	ENSDARG00000004706
b2_comp11009_c0_seq1	s2_comp6019_c0_seq1	h1_comp13367_c0_seq1	h2_comp15508_c0_seq1	h3_comp5844_c0_seq2	h4_comp14025_c0_seq2	b1_comp5599_c0_seq1	s1_comp8831_c0_seq1	ENSDARG00000026218
b2_comp2689_c0_seq1	s2_comp7002_c0_seq1	h1_comp12684_c0_seq1	h2_comp14355_c0_seq1	h3_comp10590_c0_seq2	h4_comp12921_c0_seq1	b1_comp7088_c0_seq1	s1_comp2526_c0_seq1	ENSDARG00000034616
b2_comp5044_c0_seq6	s2_comp6802_c0_seq6	h1_comp13162_c0_seq1	h2_comp15115_c0_seq2	h3_comp7041_c0_seq1	h4_comp13960_c0_seq2	b1_comp4673_c0_seq4	s1_comp5662_c0_seq2	ENSDARG00000038068
b2_comp6854_c0_seq1	s2_comp9568_c0_seq1	h1_comp6348_c0_seq1	h2_comp10061_c0_seq1	h3_comp11665_c0_seq1	h4_comp4318_c0_seq1	b1_comp6761_c0_seq1	s1_comp8156_c0_seq1	ENSDARG00000011841
b2_comp24834_c0_seq1	s2_comp32336_c0_seq1	h1_comp7613_c0_seq1	h2_comp7021_c0_seq1	h3_comp4904_c0_seq1	h4_comp34154_c0_seq1	b1_comp12977_c0_seq1	s1_comp2592_c0_seq1	ENSDARG00000002980
b2_comp6188_c0_seq3	s2_comp8924_c0_seq3	h1_comp12227_c0_seq14	h2_comp15935_c0_seq5	h3_comp11514_c2_seq8	h4_comp14539_c1_seq54	b1_comp5394_c0_seq2	s1_comp7649_c0_seq10	ENSDARG00000058784
b2_comp5996_c0_seq1	s2_comp8549_c0_seq1	h1_comp13153_c0_seq1	h2_comp14583_c0_seq2	h3_comp10740_c0_seq1	h4_comp13551_c0_seq1	b1_comp5615_c0_seq1	s1_comp7726_c0_seq1	ENSDARG00000039743
b2_comp4136_c0_seq1	s2_comp15174_c0_seq1	h1_comp14157_c0_seq1	h2_comp14487_c0_seq1	h3_comp10482_c0_seq1	h4_comp13008_c0_seq1	b1_comp1338_c0_seq1	s1_comp7410_c0_seq1	ENSDARG00000026540
b2_comp5585_c0_seq1	s2_comp7485_c0_seq1	h1_comp11995_c0_seq1	h2_comp13434_c0_seq1	h3_comp10371_c0_seq1	h4_comp12103_c0_seq1	b1_comp4045_c0_seq1	s1_comp8318_c0_seq1	ENSDARG00000041562
b2_comp5885_c2_seq1	s2_comp9162_c0_seq1	h1_comp9599_c0_seq1	h2_comp11244_c0_seq1	h3_comp8005_c0_seq1	h4_comp7914_c0_seq1	b1_comp4009_c0_seq1	s1_comp8108_c0_seq1	ENSDARG00000046157
b2_comp2355_c0_seq1	s2_comp8435_c0_seq3	h1_comp13020_c0_seq2	h2_comp14515_c0_seq2	h3_comp10852_c0_seq2	h4_comp12102_c0_seq3	b1_comp6121_c0_seq17	s1_comp5791_c0_seq1	ENSDARG00000061735
b2_comp9122_c0_seq1	s2_comp10344_c0_seq1	h1_comp12976_c0_seq3	h2_comp14692_c0_seq1	h3_comp10824_c0_seq2	h4_comp12884_c0_seq1	b1_comp7401_c0_seq1	s1_comp7489_c0_seq2	ENSDARG00000040401
b2_comp5791_c0_seq3	s2_comp8445_c0_seq2	h1_comp13094_c0_seq1	h2_comp15369_c0_seq2	h3_comp11043_c0_seq3	h4_comp13873_c0_seq1	b1_comp5806_c0_seq3	s1_comp7699_c0_seq4	ENSDARG00000059738
b2_comp5644_c0_seq1	s2_comp7528_c0_seq1	h1_comp13565_c0_seq1	h2_comp15200_c0_seq1	h3_comp5750_c0_seq1	h4_comp13624_c0_seq1	b1_comp3859_c0_seq1	s1_comp8781_c0_seq1	ENSDARG00000020847
b2_comp26760_c0_seq1	s2_comp4473_c0_seq1	h1_comp6939_c0_seq1	h2_comp12615_c0_seq1	h3_comp12650_c0_seq1	h4_comp10319_c0_seq1	b1_comp8399_c0_seq1	s1_comp10847_c0_seq1	ENSDARG00000003527
b2_comp3477_c0_seq1	s2_comp3132_c0_seq1	h1_comp8743_c0_seq1	h2_comp4643_c0_seq1	h3_comp3186_c0_seq1	h4_comp10568_c0_seq1	b1_comp6740_c0_seq1	s1_comp4009_c0_seq1	ENSDARG00000025635
b2_comp22439_c0_seq1	s2_comp2247_c0_seq1	h1_comp14584_c0_seq1	h2_comp8223_c0_seq1	h3_comp7287_c0_seq1	h4_comp9146_c0_seq1	b1_comp17247_c0_seq1	s1_comp3658_c0_seq1	ENSDARG00000056954
b2_comp3408_c0_seq1	s2_comp5353_c0_seq1	h1_comp10719_c0_seq1	h2_comp13140_c0_seq1	h3_comp2978_c0_seq1	h4_comp11901_c0_seq1	b1_comp6755_c0_seq1	s1_comp4167_c0_seq1	ENSDARG00000008109
b2_comp14555_c0_seq1	s2_comp2085_c0_seq2	h1_comp11127_c0_seq1	h2_comp13198_c0_seq1	h3_comp12408_c0_seq1	h4_comp8828_c0_seq1	b1_comp1627_c0_seq1	s1_comp8870_c0_seq1	ENSDARG00000038473
b2_comp3303_c0_seq1	s2_comp15694_c0_seq1	h1_comp7902_c0_seq1	h2_comp12450_c0_seq1	h3_comp7825_c0_seq1	h4_comp6488_c0_seq1	b1_comp9013_c0_seq1	s1_comp11430_c0_seq1	ENSDARG00000045874
b2_comp4066_c0_seq1	s2_comp7919_c0_seq2	h1_comp11390_c0_seq1	h2_comp14250_c0_seq2	h3_comp5832_c0_seq4	h4_comp13052_c0_seq1	b1_comp7660_c0_seq1	s1_comp4737_c0_seq1	ENSDARG00000017086
b2_comp3347_c0_seq1	s2_comp22607_c0_seq1	h1_comp6626_c0_seq1	h2_comp12304_c0_seq1	h3_comp5162_c0_seq1	h4_comp6759_c0_seq1	b1_comp3088_c0_seq1	s1_comp5049_c0_seq1	ENSDARG00000088210
b2_comp2387_c0_seq1	s2_comp18996_c0_seq1	h1_comp15064_c0_seq1	h2_comp13686_c1_seq1	h3_comp10575_c0_seq2	h4_comp10818_c0_seq1	b1_comp7667_c0_seq1	s1_comp2532_c0_seq2	ENSDARG00000015902
b2_comp4462_c0_seq2	s2_comp14998_c0_seq1	h1_comp9247_c0_seq1	h2_comp11820_c0_seq1	h3_comp7662_c0_seq1	h4_comp8657_c0_seq1	b1_comp8071_c0_seq1	s1_comp9146_c0_seq1	ENSDARG00000068641
b2_comp55_c0_seq1	s2_comp27161_c0_seq1	h1_comp6890_c0_seq1	h2_comp27840_c0_seq1	h3_comp2546_c0_seq1	h4_comp31166_c0_seq1	b1_comp9906_c0_seq1	s1_comp9872_c0_seq1	NO_MATCH_TO_ZEBRA
b2_comp16908_c0_seq1	s2_comp5341_c0_seq1	h1_comp11666_c0_seq2	h2_comp13326_c0_seq1	h3_comp12527_c0_seq1	h4_comp11179_c0_seq1	b1_comp8273_c0_seq1	s1_comp10862_c0_seq1	ENSDARG00000003287
b2_comp6698_c0_seq1	s2_comp6540_c0_seq1	h1_comp10758_c0_seq1	h2_comp12860_c0_seq1	h3_comp2925_c0_seq2	h4_comp11073_c0_seq2	b1_comp2196_c0_seq2	s1_comp3510_c0_seq1	ENSDARG00000035400
b2_comp15358_c0_seq1	s2_comp3530_c0_seq1	h1_comp13285_c0_seq1	h2_comp8881_c0_seq1	h3_comp2319_c0_seq1	h4_comp5435_c0_seq1	b1_comp9289_c0_seq1	s1_comp2711_c0_seq1	ENSDARG00000061723
b2_comp5524_c0_seq1	s2_comp8345_c0_seq1	h1_comp13192_c0_seq4	h2_comp15702_c0_seq2	h3_comp11454_c0_seq2	h4_comp14310_c0_seq1	b1_comp5724_c0_seq3	s1_comp4405_c0_seq3	ENSDARG00000030012
b2_comp4353_c0_seq1	s2_comp6473_c0_seq2	h1_comp13581_c0_seq1	h2_comp14474_c0_seq1	h3_comp11327_c0_seq1	h4_comp14219_c0_seq1	b1_comp8258_c0_seq1	s1_comp8757_c0_seq1	ENSDARG00000053468
b2_comp6415_c0_seq1	s2_comp9158_c0_seq1	h1_comp10694_c0_seq1	h2_comp11726_c0_seq1	h3_comp9538_c1_seq1	h4_comp10850_c0_seq1	b1_comp6627_c0_seq1	s1_comp4386_c0_seq1	ENSDARG00000015490
b2_comp11658_c0_seq1	s2_comp384_c0_seq1	h1_comp16526_c0_seq1	h2_comp4117_c0_seq1	h3_comp18100_c0_seq1	h4_comp3918_c0_seq1	b1_comp8085_c0_seq1	s1_comp20630_c0_seq1	ENSDARG00000003206
b2_comp21212_c0_seq1	s2_comp2303_c0_seq1	h1_comp12808_c0_seq3	h2_comp5449_c0_seq1	h3_comp13557_c0_seq1	h4_comp5470_c0_seq1	b1_comp1218_c0_seq2	s1_comp3549_c0_seq1	ENSDARG00000067601
b2_comp4857_c0_seq1	s2_comp12592_c0_seq1	h1_comp12749_c0_seq1	h2_comp15234_c0_seq1	h3_comp11178_c0_seq1	h4_comp13662_c0_seq1	b1_comp1372_c0_seq1	s1_comp6587_c0_seq1	ENSDARG00000010853
b2_comp6286_c0_seq11	s2_comp8610_c0_seq1	h1_comp13923_c0_seq1	h2_comp15979_c0_seq2	h3_comp11537_c2_seq13	h4_comp14521_c0_seq3	b1_comp5888_c0_seq16	s1_comp7776_c0_seq4	ENSDARG00000093068
b2_comp5205_c0_seq1	s2_comp14854_c0_seq1	h1_comp11781_c0_seq2	h2_comp13494_c0_seq1	h3_comp8880_c0_seq2	h4_comp11678_c0_seq1	b1_comp1192_c0_seq1	s1_comp8421_c0_seq1	ENSDARG00000003835
b2_comp4810_c0_seq1	s2_comp6897_c0_seq1	h1_comp11521_c0_seq1	h2_comp12936_c0_seq1	h3_comp6029_c0_seq1	h4_comp12431_c0_seq1	b1_comp2139_c0_seq2	s1_comp8549_c0_seq1	ENSDARG00000063341
b2_comp4612_c0_seq1	s2_comp6681_c0_seq1	h1_comp11143_c0_seq1	h2_comp13702_c0_seq1	h3_comp12203_c0_seq1	h4_comp12553_c0_seq1	b1_comp4327_c0_seq1	s1_comp7498_c0_seq1	ENSDARG00000052334
b2_comp15900_c0_seq1	s2_comp27274_c0_seq1	h1_comp10489_c0_seq1	h2_comp10478_c0_seq1	h3_comp7021_c0_seq1	h4_comp11222_c0_seq1	b1_comp8682_c0_seq1	s1_comp12227_c0_seq1	ENSDARG00000030598
b2_comp17403_c0_seq1	s2_comp7086_c0_seq1	h1_comp5495_c0_seq1	h2_comp13766_c0_seq2	h3_comp12333_c0_seq1	h4_comp11457_c0_seq1	b1_comp10009_c0_seq1	s1_comp4700_c0_seq1	ENSDARG00000032431
b2_comp17775_c0_seq1	s2_comp7465_c0_seq1	h1_comp6438_c0_seq1	h2_comp5707_c0_seq1	h3_comp8689_c0_seq1	h4_comp6682_c0_seq1	b1_comp9110_c0_seq1	s1_comp13139_c0_seq1	ENSDARG00000037057
b2_comp3386_c0_seq1	s2_comp2300_c0_seq2	h1_comp11888_c0_seq2	h2_comp12986_c0_seq1	h3_comp2645_c0_seq2	h4_comp9001_c0_seq1	b1_comp3976_c0_seq2	s1_comp1580_c0_seq2	ENSDARG00000017230
b2_comp9512_c0_seq1	s2_comp14737_c0_seq1	h1_comp9871_c0_seq1	h2_comp11623_c0_seq1	h3_comp6873_c0_seq1	h4_comp9192_c0_seq1	b1_comp7355_c0_seq1	s1_comp2474_c0_seq1	ENSDARG00000026845
b2_comp3546_c0_seq1	s2_comp4841_c0_seq1	h1_comp9933_c0_seq1	h2_comp13339_c0_seq2	h3_comp9044_c0_seq1	h4_comp8424_c0_seq1	b1_comp10703_c0_seq1	s1_comp7567_c0_seq2	ENSDARG00000040803
b2_comp24205_c0_seq1	s2_comp16124_c0_seq1	h1_comp9518_c0_seq1	h2_comp9161_c0_seq1	h3_comp2255_c0_seq1	h4_comp4204_c0_seq1	b1_comp10225_c0_seq1	s1_comp1844_c0_seq1	ENSDARG00000061226
b2_comp5872_c0_seq1	s2_comp8863_c0_seq3	h1_comp13833_c0_seq3	h2_comp15716_c0_seq2	h3_comp10975_c0_seq5	h4_comp14448_c0_seq8	b1_comp5830_c0_seq1	s1_comp7621_c0_seq1	ENSDARG00000089373
b2_comp1493_c0_seq1	s2_comp8417_c0_seq1	h1_comp13609_c0_seq1	h2_comp15680_c1_seq1	h3_comp11335_c0_seq1	h4_comp14346_c1_seq2	b1_comp4112_c0_seq1	s1_comp4385_c0_seq1	ENSDARG00000077691
b2_comp5880_c0_seq1	s2_comp7594_c0_seq1	h1_comp12959_c0_seq3	h2_comp15098_c0_seq1	h3_comp10056_c0_seq4	h4_comp13615_c0_seq1	b1_comp1875_c0_seq2	s1_comp7063_c0_seq1	ENSDARG00000069157
b2_comp6096_c0_seq1	s2_comp19991_c0_seq1	h1_comp10794_c0_seq1	h2_comp12647_c0_seq1	h3_comp6046_c0_seq1	h4_comp10193_c0_seq1	b1_comp2450_c0_seq1	s1_comp9289_c0_seq1	ENSDARG00000091610
b2_comp11641_c0_seq1	s2_comp2064_c1_seq1	h1_comp4806_c0_seq1	h2_comp10062_c0_seq1	h3_comp8068_c0_seq1	h4_comp8878_c0_seq1	b1_comp1284_c0_seq1	s1_comp8836_c0_seq1	ENSDARG00000013184
b2_comp4235_c0_seq1	s2_comp7083_c0_seq1	h1_comp13279_c0_seq2	h2_comp15205_c0_seq4	h3_comp9585_c0_seq4	h4_comp13874_c0_seq2	b1_comp5476_c0_seq2	s1_comp7671_c0_seq4	ENSDARG00000075132
b2_comp3765_c0_seq1	s2_comp7533_c0_seq1	h1_comp11881_c0_seq1	h2_comp12559_c0_seq1	h3_comp9799_c0_seq1	h4_comp12157_c0_seq1	b1_comp3974_c0_seq1	s1_comp8018_c0_seq1	ENSDARG00000043457
b2_comp4698_c0_seq2	s2_comp5227_c0_seq2	h1_comp12921_c0_seq3	h2_comp13718_c0_seq1	h3_comp10186_c0_seq1	h4_comp12487_c0_seq1	b1_comp6786_c0_seq1	s1_comp3554_c0_seq1	ENSDARG00000071403
b2_comp2108_c0_seq1	s2_comp7809_c0_seq1	h1_comp13361_c0_seq1	h2_comp14580_c0_seq1	h3_comp10817_c0_seq1	h4_comp13058_c0_seq1	b1_comp6972_c0_seq1	s1_comp7686_c0_seq1	ENSDARG00000068437
b2_comp4038_c0_seq1	s2_comp5083_c0_seq1	h1_comp12943_c0_seq1	h2_comp14977_c0_seq1	h3_comp2913_c0_seq1	h4_comp13891_c0_seq1	b1_comp2219_c0_seq1	s1_comp3201_c0_seq2	ENSDARG00000033539
b2_comp5340_c0_seq2	s2_comp6460_c0_seq1	h1_comp12270_c0_seq1	h2_comp13879_c0_seq1	h3_comp11417_c0_seq1	h4_comp11255_c0_seq1	b1_comp6555_c1_seq1	s1_comp7286_c0_seq1	ENSDARG00000004161
b2_comp6764_c0_seq1	s2_comp6648_c0_seq1	h1_comp6379_c0_seq1	h2_comp4582_c0_seq1	h3_comp11704_c0_seq1	h4_comp7905_c0_seq1	b1_comp6846_c0_seq1	s1_comp3946_c0_seq1	ENSDARG00000044935
b2_comp16898_c0_seq1	s2_comp18687_c0_seq1	h1_comp7239_c0_seq1	h2_comp11982_c0_seq1	h3_comp7920_c0_seq1	h4_comp7498_c0_seq1	b1_comp9283_c0_seq1	s1_comp10829_c0_seq1	ENSDARG00000039363
b2_comp5798_c0_seq3	s2_comp8875_c1_seq1	h1_comp13755_c0_seq2	h2_comp15834_c0_seq1	h3_comp10688_c0_seq14	h4_comp14319_c0_seq1	b1_comp6236_c0_seq4	s1_comp7872_c0_seq3	ENSDARG00000062467
b2_comp15810_c0_seq1	s2_comp3008_c0_seq1	h1_comp10992_c0_seq1	h2_comp13669_c0_seq2	h3_comp13731_c0_seq1	h4_comp10227_c0_seq1	b1_comp8631_c0_seq1	s1_comp8984_c0_seq1	ENSDARG00000086691
b2_comp4014_c0_seq1	s2_comp4225_c0_seq1	h1_comp13010_c0_seq1	h2_comp14117_c0_seq1	h3_comp4784_c0_seq1	h4_comp12167_c0_seq2	b1_comp5112_c0_seq1	s1_comp7253_c0_seq2	ENSDARG00000053496
b2_comp17550_c0_seq1	s2_comp431_c0_seq1	h1_comp18150_c0_seq1	h2_comp12394_c1_seq1	h3_comp12796_c0_seq1	h4_comp11115_c0_seq1	b1_comp7833_c0_seq1	s1_comp15435_c0_seq1	ENSDARG00000088663
b2_comp14112_c0_seq1	s2_comp18566_c0_seq1	h1_comp8870_c0_seq1	h2_comp3969_c1_seq1	h3_comp2732_c0_seq1	h4_comp9321_c0_seq1	b1_comp3781_c0_seq1	s1_comp2668_c0_seq1	ENSDARG00000014692
b2_comp4159_c0_seq1	s2_comp2475_c0_seq1	h1_comp9597_c0_seq1	h2_comp13615_c0_seq1	h3_comp6197_c0_seq1	h4_comp12095_c0_seq1	b1_comp1636_c0_seq1	s1_comp6992_c0_seq1	ENSDARG00000070429
b2_comp6210_c0_seq1	s2_comp8077_c0_seq1	h1_comp12917_c0_seq1	h2_comp15116_c0_seq1	h3_comp3224_c0_seq1	h4_comp13645_c0_seq1	b1_comp3786_c0_seq1	s1_comp6971_c0_seq1	ENSDARG00000060756
b2_comp6320_c0_seq11	s2_comp8944_c0_seq11	h1_comp13981_c0_seq1	h2_comp16018_c0_seq6	h3_comp11563_c0_seq1	h4_comp14572_c0_seq1	b1_comp6561_c0_seq17	s1_comp7980_c0_seq1	ENSDARG00000090493
b2_comp17143_c0_seq1	s2_comp17823_c0_seq1	h1_comp3165_c0_seq1	h2_comp10795_c1_seq1	h3_comp13091_c0_seq1	h4_comp30575_c0_seq1	b1_comp4800_c0_seq1	s1_comp12583_c0_seq1	ENSDARG00000033184
b2_comp4002_c0_seq1	s2_comp7869_c0_seq1	h1_comp13431_c1_seq1	h2_comp15717_c0_seq2	h3_comp8831_c0_seq1	h4_comp14120_c0_seq1	b1_comp5576_c0_seq2	s1_comp6193_c0_seq1	ENSDARG00000091351
b2_comp1883_c0_seq1	s2_comp2732_c0_seq1	h1_comp12496_c1_seq1	h2_comp4514_c0_seq1	h3_comp12031_c0_seq1	h4_comp4513_c0_seq1	b1_comp2254_c0_seq1	s1_comp3842_c0_seq1	ENSDARG00000045359
b2_comp5822_c0_seq1	s2_comp5186_c0_seq1	h1_comp12257_c0_seq1	h2_comp13259_c0_seq1	h3_comp10557_c0_seq1	h4_comp12789_c0_seq1	b1_comp6333_c0_seq1	s1_comp7011_c0_seq1	ENSDARG00000041887
b2_comp6195_c0_seq1	s2_comp3206_c0_seq1	h1_comp12131_c0_seq1	h2_comp15051_c2_seq1	h3_comp11090_c0_seq1	h4_comp13567_c0_seq1	b1_comp6477_c0_seq2	s1_comp7879_c0_seq2	ENSDARG00000071449
b2_comp5630_c0_seq1	s2_comp15574_c0_seq1	h1_comp13626_c0_seq5	h2_comp15316_c0_seq3	h3_comp11224_c0_seq1	h4_comp12568_c0_seq2	b1_comp5764_c0_seq3	s1_comp3007_c0_seq2	ENSDARG00000032627
b2_comp3886_c0_seq1	s2_comp5854_c0_seq2	h1_comp12213_c0_seq1	h2_comp14980_c0_seq1	h3_comp11001_c0_seq2	h4_comp12615_c0_seq1	b1_comp4610_c0_seq1	s1_comp7802_c0_seq1	ENSDARG00000062077
b2_comp5493_c0_seq1	s2_comp9698_c0_seq1	h1_comp11487_c0_seq3	h2_comp15181_c0_seq2	h3_comp9317_c0_seq2	h4_comp14000_c0_seq1	b1_comp5158_c0_seq1	s1_comp7814_c0_seq1	ENSDARG00000074301
b2_comp5812_c0_seq1	s2_comp8228_c0_seq2	h1_comp13678_c0_seq1	h2_comp15577_c0_seq2	h3_comp11265_c0_seq1	h4_comp14176_c0_seq2	b1_comp4105_c0_seq2	s1_comp7703_c0_seq3	ENSDARG00000030448
b2_comp3627_c0_seq1	s2_comp8341_c0_seq2	h1_comp13377_c0_seq1	h2_comp15509_c0_seq2	h3_comp11824_c0_seq1	h4_comp13652_c0_seq1	b1_comp4146_c0_seq1	s1_comp5757_c0_seq1	ENSDARG00000077625
b2_comp28547_c0_seq1	s2_comp27957_c0_seq1	h1_comp2057_c0_seq1	h2_comp33814_c0_seq1	h3_comp15974_c0_seq1	h4_comp37669_c0_seq1	b1_comp10848_c0_seq1	s1_comp17139_c0_seq1	ENSDARG00000023003
b2_comp5687_c0_seq1	s2_comp14586_c0_seq1	h1_comp13366_c0_seq1	h2_comp15625_c0_seq1	h3_comp11318_c0_seq1	h4_comp14154_c0_seq1	b1_comp6144_c0_seq1	s1_comp7528_c0_seq1	ENSDARG00000090063
b2_comp1803_c0_seq1	s2_comp2146_c0_seq1	h1_comp13136_c0_seq1	h2_comp14321_c0_seq1	h3_comp10341_c0_seq1	h4_comp12976_c0_seq1	b1_comp9330_c0_seq1	s1_comp1599_c0_seq2	ENSDARG00000007603
b2_comp5905_c0_seq2	s2_comp11893_c0_seq1	h1_comp14100_c0_seq1	h2_comp14749_c0_seq1	h3_comp10920_c0_seq1	h4_comp12851_c0_seq1	b1_comp6131_c0_seq1	s1_comp8633_c0_seq1	ENSDARG00000017891
b2_comp5672_c0_seq2	s2_comp7915_c0_seq3	h1_comp13320_c0_seq3	h2_comp15544_c0_seq2	h3_comp5530_c0_seq1	h4_comp13850_c0_seq2	b1_comp6825_c0_seq1	s1_comp6401_c0_seq1	ENSDARG00000012387
b2_comp1734_c0_seq1	s2_comp13433_c0_seq1	h1_comp7268_c0_seq1	h2_comp12242_c0_seq1	h3_comp15870_c0_seq1	h4_comp5598_c0_seq1	b1_comp4555_c0_seq1	s1_comp9247_c0_seq1	ENSDARG00000038281
b2_comp13624_c0_seq1	s2_comp1996_c0_seq1	h1_comp13195_c0_seq1	h2_comp13656_c0_seq1	h3_comp6651_c0_seq1	h4_comp13034_c0_seq1	b1_comp1158_c0_seq1	s1_comp2403_c0_seq1	ENSDARG00000034559
b2_comp12203_c0_seq1	s2_comp21799_c0_seq1	h1_comp15086_c0_seq1	h2_comp12767_c0_seq1	h3_comp12008_c0_seq1	h4_comp9964_c0_seq1	b1_comp7448_c0_seq1	s1_comp7106_c0_seq1	ENSDARG00000055477
b2_comp31108_c0_seq1	s2_comp3743_c0_seq1	h1_comp15031_c0_seq1	h2_comp37660_c0_seq1	h3_comp8790_c0_seq1	h4_comp1322_c0_seq1	b1_comp9510_c0_seq1	s1_comp20403_c0_seq1	ENSDARG00000073867
b2_comp25224_c0_seq1	s2_comp20236_c0_seq1	h1_comp5656_c0_seq1	h2_comp3990_c0_seq1	h3_comp12484_c0_seq1	h4_comp10178_c0_seq1	b1_comp10063_c0_seq1	s1_comp9602_c0_seq1	ENSDARG00000034957
b2_comp5821_c0_seq1	s2_comp8753_c0_seq4	h1_comp12882_c0_seq1	h2_comp15029_c0_seq1	h3_comp10965_c0_seq2	h4_comp13942_c0_seq1	b1_comp6839_c0_seq1	s1_comp7148_c0_seq2	ENSDARG00000042010
b2_comp6029_c0_seq1	s2_comp8734_c0_seq1	h1_comp12901_c0_seq2	h2_comp13642_c0_seq1	h3_comp8765_c0_seq1	h4_comp10827_c0_seq1	b1_comp6275_c0_seq1	s1_comp6594_c0_seq1	ENSDARG00000096359
b2_comp6440_c0_seq1	s2_comp2866_c0_seq1	h1_comp7393_c0_seq1	h2_comp8995_c0_seq1	h3_comp6143_c0_seq1	h4_comp4311_c0_seq1	b1_comp6663_c0_seq1	s1_comp3932_c0_seq1	ENSDARG00000053365
b2_comp5329_c0_seq2	s2_comp7921_c1_seq1	h1_comp12915_c0_seq2	h2_comp14935_c0_seq2	h3_comp6847_c0_seq6	h4_comp12423_c0_seq1	b1_comp3911_c0_seq1	s1_comp4336_c0_seq1	ENSDARG00000069439
b2_comp3799_c0_seq1	s2_comp9064_c0_seq1	h1_comp12823_c0_seq1	h2_comp15086_c0_seq1	h3_comp2974_c0_seq1	h4_comp13563_c0_seq1	b1_comp3966_c0_seq1	s1_comp7679_c0_seq1	ENSDARG00000062132
b2_comp1562_c0_seq1	s2_comp5238_c0_seq1	h1_comp10599_c0_seq1	h2_comp14177_c0_seq1	h3_comp15223_c0_seq1	h4_comp12908_c0_seq1	b1_comp10387_c0_seq1	s1_comp6874_c0_seq1	ENSDARG00000052515
b2_comp10709_c0_seq2	s2_comp22438_c0_seq1	h1_comp11913_c0_seq2	h2_comp3926_c0_seq1	h3_comp6814_c0_seq1	h4_comp11787_c0_seq1	b1_comp4306_c1_seq2	s1_comp6213_c0_seq1	ENSDARG00000062695
b2_comp9572_c0_seq1	s2_comp8133_c0_seq1	h1_comp14088_c0_seq1	h2_comp13138_c0_seq1	h3_comp10197_c0_seq2	h4_comp12174_c0_seq4	b1_comp7298_c0_seq1	s1_comp2219_c0_seq2	ENSDARG00000006687
b2_comp2204_c0_seq1	s2_comp8669_c0_seq3	h1_comp7668_c0_seq1	h2_comp13011_c0_seq1	h3_comp9287_c0_seq1	h4_comp13872_c0_seq1	b1_comp9558_c0_seq1	s1_comp6518_c0_seq1	ENSDARG00000036695
b2_comp14083_c0_seq1	s2_comp15583_c0_seq1	h1_comp11670_c0_seq1	h2_comp27664_c0_seq1	h3_comp12566_c0_seq1	h4_comp12411_c0_seq1	b1_comp11202_c0_seq1	s1_comp9389_c0_seq1	ENSDARG00000040465
b2_comp24987_c0_seq1	s2_comp28703_c0_seq1	h1_comp18287_c0_seq1	h2_comp7796_c0_seq1	h3_comp17558_c0_seq1	h4_comp30743_c0_seq1	b1_comp19979_c0_seq1	s1_comp15431_c0_seq1	ENSDARG00000043631
b2_comp2360_c0_seq1	s2_comp11513_c0_seq1	h1_comp13073_c0_seq2	h2_comp14996_c0_seq1	h3_comp3113_c0_seq1	h4_comp12517_c0_seq1	b1_comp2525_c0_seq1	s1_comp7473_c0_seq1	ENSDARG00000063167
b2_comp25189_c0_seq1	s2_comp19042_c0_seq1	h1_comp7155_c0_seq1	h2_comp15592_c0_seq5	h3_comp6918_c0_seq1	h4_comp27825_c0_seq1	b1_comp10714_c0_seq1	s1_comp10894_c0_seq1	ENSDARG00000040698
b2_comp10435_c0_seq1	s2_comp6989_c0_seq1	h1_comp9778_c0_seq1	h2_comp14300_c0_seq1	h3_comp11977_c0_seq1	h4_comp13759_c0_seq1	b1_comp7530_c0_seq1	s1_comp8884_c0_seq1	ENSDARG00000018902
b2_comp2765_c0_seq1	s2_comp5469_c0_seq1	h1_comp10024_c0_seq1	h2_comp12117_c0_seq1	h3_comp6572_c0_seq1	h4_comp8612_c0_seq1	b1_comp7628_c0_seq1	s1_comp3606_c0_seq1	ENSDARG00000071378
b2_comp8196_c0_seq1	s2_comp6688_c0_seq1	h1_comp10364_c0_seq1	h2_comp12461_c0_seq1	h3_comp9863_c0_seq1	h4_comp10033_c0_seq1	b1_comp7239_c0_seq1	s1_comp8828_c0_seq1	ENSDARG00000080010
b2_comp19718_c0_seq1	s2_comp34574_c0_seq1	h1_comp5125_c0_seq1	h2_comp10083_c0_seq1	h3_comp12623_c0_seq1	h4_comp22637_c0_seq1	b1_comp8799_c0_seq1	s1_comp10840_c0_seq1	ENSDARG00000094953
b2_comp1699_c0_seq1	s2_comp6950_c0_seq1	h1_comp11470_c0_seq1	h2_comp11814_c0_seq6	h3_comp7873_c0_seq3	h4_comp11816_c0_seq1	b1_comp4258_c0_seq1	s1_comp9869_c0_seq1	ENSDARG00000063583
b2_comp42581_c0_seq1	s2_comp19637_c0_seq1	h1_comp9084_c0_seq1	h2_comp11085_c0_seq1	h3_comp7060_c0_seq1	h4_comp167_c0_seq1	b1_comp3667_c0_seq1	s1_comp10701_c0_seq1	ENSDARG00000061644
b2_comp1777_c0_seq1	s2_comp5730_c0_seq1	h1_comp13645_c0_seq2	h2_comp15487_c0_seq2	h3_comp5649_c0_seq1	h4_comp14096_c0_seq1	b1_comp6318_c0_seq2	s1_comp5694_c1_seq1	ENSDARG00000059323
b2_comp5108_c0_seq1	s2_comp7997_c0_seq1	h1_comp13564_c0_seq1	h2_comp15571_c0_seq1	h3_comp10786_c0_seq1	h4_comp14255_c0_seq1	b1_comp2297_c0_seq1	s1_comp4404_c0_seq1	ENSDARG00000015653
b2_comp1888_c0_seq2	s2_comp6571_c0_seq1	h1_comp13241_c0_seq1	h2_comp15613_c0_seq1	h3_comp11101_c0_seq1	h4_comp13528_c0_seq1	b1_comp5329_c0_seq1	s1_comp7767_c0_seq1	ENSDARG00000071031
b2_comp17982_c0_seq1	s2_comp2502_c0_seq1	h1_comp4970_c0_seq1	h2_comp11120_c0_seq1	h3_comp12250_c0_seq1	h4_comp6544_c0_seq1	b1_comp7414_c0_seq1	s1_comp9809_c0_seq1	ENSDARG00000076810
b2_comp14639_c0_seq1	s2_comp19531_c0_seq1	h1_comp11350_c0_seq1	h2_comp13853_c0_seq1	h3_comp9762_c0_seq1	h4_comp27429_c0_seq1	b1_comp8582_c0_seq1	s1_comp6762_c0_seq1	ENSDARG00000003308
b2_comp5197_c0_seq1	s2_comp7268_c0_seq1	h1_comp13714_c0_seq1	h2_comp15686_c0_seq2	h3_comp8452_c0_seq1	h4_comp14360_c0_seq1	b1_comp4639_c0_seq1	s1_comp4410_c0_seq1	ENSDARG00000043493
b2_comp6485_c0_seq1	s2_comp9152_c0_seq1	h1_comp9849_c0_seq1	h2_comp11308_c0_seq1	h3_comp7949_c0_seq1	h4_comp10438_c0_seq1	b1_comp6657_c0_seq1	s1_comp3777_c0_seq1	ENSDARG00000057556
b2_comp18691_c0_seq1	s2_comp27431_c0_seq1	h1_comp7848_c0_seq1	h2_comp27048_c0_seq1	h3_comp6546_c0_seq1	h4_comp24409_c0_seq1	b1_comp8436_c0_seq1	s1_comp1421_c0_seq1	ENSDARG00000000568
b2_comp5733_c0_seq1	s2_comp9190_c0_seq1	h1_comp12055_c0_seq1	h2_comp14358_c0_seq1	h3_comp10748_c0_seq1	h4_comp13322_c0_seq1	b1_comp6203_c0_seq1	s1_comp5887_c0_seq1	ENSDARG00000040988
b2_comp2403_c0_seq1	s2_comp2897_c0_seq1	h1_comp12635_c0_seq2	h2_comp14100_c0_seq1	h3_comp10405_c0_seq1	h4_comp12882_c0_seq1	b1_comp1861_c0_seq1	s1_comp7069_c0_seq1	ENSDARG00000055064
b2_comp5562_c0_seq1	s2_comp5771_c0_seq1	h1_comp13387_c0_seq1	h2_comp15325_c0_seq2	h3_comp10145_c0_seq3	h4_comp14269_c0_seq1	b1_comp6196_c0_seq1	s1_comp7911_c0_seq2	ENSDARG00000009626
b2_comp5556_c0_seq2	s2_comp7890_c0_seq1	h1_comp13524_c0_seq1	h2_comp15423_c0_seq1	h3_comp11362_c0_seq2	h4_comp14258_c1_seq1	b1_comp6160_c0_seq1	s1_comp1492_c0_seq1	ENSDARG00000039269
b2_comp3964_c0_seq1	s2_comp9035_c0_seq1	h1_comp8116_c1_seq1	h2_comp16052_c0_seq1	h3_comp2950_c0_seq1	h4_comp4299_c0_seq1	b1_comp1915_c0_seq1	s1_comp5852_c0_seq1	ENSDARG00000088030
b2_comp6112_c0_seq2	s2_comp8581_c1_seq1	h1_comp13814_c0_seq5	h2_comp15766_c0_seq1	h3_comp10781_c0_seq22	h4_comp14252_c0_seq2	b1_comp6397_c0_seq2	s1_comp8380_c0_seq1	ENSDARG00000029476
b2_comp6051_c0_seq1	s2_comp9033_c0_seq1	h1_comp12166_c0_seq1	h2_comp13907_c0_seq1	h3_comp11590_c0_seq1	h4_comp12404_c0_seq1	b1_comp1952_c0_seq1	s1_comp7284_c0_seq1	ENSDARG00000020850
b2_comp16625_c0_seq1	s2_comp2285_c0_seq1	h1_comp14849_c0_seq1	h2_comp11922_c0_seq1	h3_comp4703_c0_seq1	h4_comp9343_c0_seq1	b1_comp1588_c0_seq1	s1_comp9911_c0_seq1	ENSDARG00000045091
b2_comp20580_c0_seq1	s2_comp2274_c0_seq1	h1_comp10985_c0_seq1	h2_comp13763_c0_seq1	h3_comp12530_c0_seq1	h4_comp8370_c0_seq1	b1_comp8790_c0_seq1	s1_comp3749_c0_seq1	ENSDARG00000071396
b2_comp12246_c0_seq1	s2_comp8802_c0_seq2	h1_comp11719_c0_seq1	h2_comp14262_c0_seq1	h3_comp9738_c0_seq1	h4_comp8991_c0_seq1	b1_comp8890_c0_seq1	s1_comp7349_c0_seq2	ENSDARG00000022218
b2_comp6150_c0_seq2	s2_comp8204_c0_seq1	h1_comp12821_c1_seq1	h2_comp14150_c0_seq2	h3_comp10366_c0_seq1	h4_comp12755_c0_seq1	b1_comp6432_c0_seq1	s1_comp7615_c0_seq1	ENSDARG00000075014
b2_comp2655_c0_seq1	s2_comp25585_c0_seq1	h1_comp16507_c0_seq1	h2_comp9162_c0_seq1	h3_comp125_c0_seq1	h4_comp9606_c0_seq1	b1_comp5832_c0_seq3	s1_comp11566_c0_seq1	ENSDARG00000077955
b2_comp2091_c0_seq1	s2_comp5383_c0_seq1	h1_comp6313_c0_seq1	h2_comp15055_c0_seq4	h3_comp10829_c0_seq1	h4_comp13357_c0_seq1	b1_comp4198_c0_seq1	s1_comp8419_c0_seq1	ENSDARG00000037846
b2_comp3417_c0_seq2	s2_comp8850_c0_seq5	h1_comp12534_c0_seq1	h2_comp14545_c0_seq1	h3_comp12023_c0_seq1	h4_comp13420_c0_seq2	b1_comp7564_c0_seq1	s1_comp8300_c0_seq1	ENSDARG00000019438
b2_comp4771_c0_seq1	s2_comp5921_c0_seq1	h1_comp10341_c0_seq1	h2_comp14012_c0_seq2	h3_comp5304_c0_seq1	h4_comp13193_c0_seq1	b1_comp7080_c0_seq1	s1_comp2063_c0_seq1	ENSDARG00000052377
b2_comp11804_c0_seq1	s2_comp3120_c0_seq1	h1_comp11263_c0_seq1	h2_comp10519_c0_seq1	h3_comp9842_c0_seq2	h4_comp11689_c0_seq1	b1_comp7723_c0_seq1	s1_comp8605_c0_seq1	ENSDARG00000040126
b2_comp23006_c0_seq1	s2_comp17327_c0_seq1	h1_comp5378_c0_seq2	h2_comp27342_c0_seq1	h3_comp6526_c0_seq1	h4_comp6892_c0_seq1	b1_comp13314_c0_seq1	s1_comp11713_c0_seq1	ENSDARG00000030064
b2_comp5762_c0_seq4	s2_comp8735_c1_seq7	h1_comp13775_c0_seq2	h2_comp15875_c0_seq2	h3_comp11465_c0_seq7	h4_comp14434_c0_seq48	b1_comp5076_c0_seq3	s1_comp7689_c0_seq12	ENSDARG00000070078
b2_comp9719_c0_seq1	s2_comp8654_c0_seq1	h1_comp11428_c0_seq1	h2_comp15538_c0_seq1	h3_comp3154_c0_seq1	h4_comp13080_c0_seq1	b1_comp3798_c0_seq1	s1_comp8425_c0_seq1	ENSDARG00000007347
b2_comp4023_c0_seq3	s2_comp10351_c0_seq1	h1_comp12155_c0_seq2	h2_comp13465_c0_seq1	h3_comp7918_c0_seq1	h4_comp12816_c0_seq2	b1_comp5121_c0_seq5	s1_comp7272_c0_seq2	ENSDARG00000018283
b2_comp6360_c0_seq1	s2_comp5945_c0_seq1	h1_comp9436_c0_seq1	h2_comp11578_c0_seq1	h3_comp11593_c0_seq1	h4_comp11008_c0_seq1	b1_comp6605_c0_seq1	s1_comp5870_c0_seq1	ENSDARG00000020197
b2_comp4047_c0_seq1	s2_comp25374_c0_seq1	h1_comp11803_c0_seq2	h2_comp13757_c0_seq2	h3_comp9984_c0_seq2	h4_comp10691_c0_seq1	b1_comp7120_c0_seq1	s1_comp10736_c0_seq1	ENSDARG00000062423
b2_comp5335_c0_seq1	s2_comp7210_c0_seq1	h1_comp7910_c0_seq1	h2_comp12921_c0_seq4	h3_comp10698_c0_seq2	h4_comp8158_c0_seq1	b1_comp3840_c0_seq2	s1_comp5537_c0_seq1	ENSDARG00000002634
b2_comp23673_c0_seq1	s2_comp1991_c0_seq1	h1_comp14233_c0_seq1	h2_comp26904_c0_seq1	h3_comp2413_c0_seq1	h4_comp9346_c0_seq1	b1_comp11980_c0_seq1	s1_comp9240_c0_seq1	ENSDARG00000020187
b2_comp5600_c0_seq1	s2_comp18747_c0_seq1	h1_comp10553_c0_seq1	h2_comp12458_c0_seq1	h3_comp12264_c0_seq1	h4_comp10112_c0_seq1	b1_comp8972_c0_seq1	s1_comp2036_c0_seq1	ENSDARG00000020693
b2_comp2098_c0_seq1	s2_comp8146_c0_seq1	h1_comp11116_c0_seq1	h2_comp14408_c0_seq1	h3_comp10541_c0_seq1	h4_comp12200_c0_seq1	b1_comp7022_c0_seq1	s1_comp7239_c0_seq1	ENSDARG00000036438
b2_comp2353_c0_seq1	s2_comp14348_c0_seq1	h1_comp14399_c0_seq1	h2_comp9647_c0_seq1	h3_comp5167_c0_seq1	h4_comp9984_c0_seq1	b1_comp7859_c0_seq1	s1_comp8775_c0_seq1	ENSDARG00000041363
b2_comp24764_c0_seq1	s2_comp2450_c0_seq1	h1_comp4240_c0_seq1	h2_comp7304_c0_seq1	h3_comp2079_c0_seq1	h4_comp5713_c0_seq1	b1_comp24459_c0_seq1	s1_comp11422_c0_seq1	ENSDARG00000077202
b2_comp6549_c0_seq1	s2_comp2864_c0_seq1	h1_comp12616_c0_seq1	h2_comp14832_c0_seq1	h3_comp10812_c0_seq1	h4_comp13372_c0_seq1	b1_comp5152_c0_seq1	s1_comp8091_c0_seq1	ENSDARG00000007795
b2_comp4007_c0_seq1	s2_comp9091_c0_seq1	h1_comp11435_c0_seq1	h2_comp13922_c0_seq1	h3_comp2934_c0_seq1	h4_comp11577_c0_seq1	b1_comp1929_c0_seq1	s1_comp8054_c0_seq1	ENSDARG00000051783
b2_comp15285_c0_seq1	s2_comp6142_c0_seq1	h1_comp14580_c0_seq1	h2_comp36779_c0_seq1	h3_comp29964_c0_seq1	h4_comp32595_c0_seq1	b1_comp9736_c0_seq1	s1_comp9683_c0_seq1	ENSDARG00000028614
b2_comp5185_c0_seq1	s2_comp6553_c0_seq2	h1_comp9963_c0_seq1	h2_comp9879_c0_seq1	h3_comp10556_c0_seq1	h4_comp12500_c0_seq1	b1_comp6026_c0_seq6	s1_comp6946_c0_seq1	ENSDARG00000042641
b2_comp1490_c0_seq1	s2_comp1875_c0_seq1	h1_comp14313_c0_seq1	h2_comp13128_c0_seq1	h3_comp2201_c0_seq1	h4_comp21815_c0_seq1	b1_comp1080_c0_seq2	s1_comp6234_c0_seq1	ENSDARG00000012234
b2_comp1758_c0_seq2	s2_comp5288_c0_seq2	h1_comp10226_c0_seq1	h2_comp11840_c0_seq1	h3_comp3624_c0_seq1	h4_comp10286_c0_seq2	b1_comp7931_c0_seq1	s1_comp6200_c0_seq1	ENSDARG00000076149
b2_comp1467_c0_seq1	s2_comp7216_c0_seq2	h1_comp8896_c0_seq1	h2_comp14531_c0_seq1	h3_comp10296_c0_seq1	h4_comp9102_c0_seq1	b1_comp5869_c0_seq2	s1_comp5542_c0_seq4	ENSDARG00000024602
b2_comp3340_c0_seq1	s2_comp8084_c0_seq1	h1_comp10755_c0_seq1	h2_comp13920_c0_seq1	h3_comp9283_c1_seq1	h4_comp12982_c0_seq1	b1_comp5690_c0_seq1	s1_comp7645_c0_seq1	ENSDARG00000053802
b2_comp1762_c0_seq2	s2_comp8003_c0_seq1	h1_comp13491_c0_seq1	h2_comp15891_c0_seq2	h3_comp11263_c0_seq2	h4_comp14344_c0_seq2	b1_comp6305_c0_seq1	s1_comp7174_c0_seq1	ENSDARG00000025595
b2_comp4776_c0_seq1	s2_comp2933_c0_seq1	h1_comp12864_c0_seq1	h2_comp14961_c0_seq1	h3_comp10353_c0_seq2	h4_comp13067_c0_seq1	b1_comp5454_c0_seq1	s1_comp7377_c0_seq1	ENSDARG00000054085
b2_comp6610_c0_seq1	s2_comp8407_c0_seq1	h1_comp13933_c0_seq4	h2_comp14676_c0_seq1	h3_comp10647_c0_seq2	h4_comp13973_c3_seq2	b1_comp6118_c0_seq1	s1_comp5552_c0_seq3	ENSDARG00000027065
b2_comp7231_c0_seq1	s2_comp8251_c0_seq2	h1_comp12101_c0_seq1	h2_comp14648_c0_seq1	h3_comp11898_c0_seq1	h4_comp13154_c0_seq1	b1_comp4079_c0_seq1	s1_comp6918_c0_seq1	ENSDARG00000009106
b2_comp4693_c0_seq1	s2_comp7206_c0_seq1	h1_comp12495_c0_seq1	h2_comp11374_c0_seq1	h3_comp10842_c1_seq1	h4_comp12630_c0_seq1	b1_comp3845_c0_seq1	s1_comp6044_c0_seq2	ENSDARG00000025033
b2_comp34285_c0_seq1	s2_comp2276_c0_seq1	h1_comp10967_c0_seq1	h2_comp12916_c0_seq1	h3_comp4821_c0_seq1	h4_comp11079_c0_seq1	b1_comp11124_c0_seq1	s1_comp5993_c0_seq1	ENSDARG00000002377
b2_comp7110_c0_seq1	s2_comp3180_c0_seq1	h1_comp6290_c0_seq1	h2_comp8164_c0_seq1	h3_comp11729_c0_seq1	h4_comp4392_c0_seq1	b1_comp6791_c0_seq1	s1_comp2257_c0_seq1	ENSDARG00000091066
b2_comp9075_c0_seq1	s2_comp7436_c0_seq1	h1_comp6328_c0_seq2	h2_comp13630_c0_seq2	h3_comp10545_c0_seq2	h4_comp13196_c1_seq2	b1_comp7246_c0_seq1	s1_comp6229_c0_seq3	ENSDARG00000017844
b2_comp13183_c0_seq1	s2_comp4838_c0_seq1	h1_comp11382_c0_seq1	h2_comp14210_c0_seq1	h3_comp9876_c0_seq1	h4_comp13028_c0_seq4	b1_comp8157_c0_seq1	s1_comp3638_c0_seq1	ENSDARG00000057006
b2_comp16071_c0_seq1	s2_comp4816_c0_seq1	h1_comp10470_c0_seq1	h2_comp8406_c0_seq1	h3_comp2488_c0_seq1	h4_comp10916_c0_seq1	b1_comp8132_c0_seq1	s1_comp8723_c0_seq1	ENSDARG00000000324
b2_comp9821_c0_seq1	s2_comp2645_c0_seq1	h1_comp11191_c0_seq1	h2_comp12049_c0_seq1	h3_comp8216_c0_seq1	h4_comp8214_c0_seq1	b1_comp4982_c0_seq1	s1_comp10558_c0_seq1	ENSDARG00000040764
b2_comp5080_c0_seq5	s2_comp9196_c0_seq1	h1_comp13575_c0_seq1	h2_comp15799_c0_seq2	h3_comp11355_c0_seq2	h4_comp14262_c0_seq1	b1_comp6030_c0_seq2	s1_comp7919_c0_seq2	ENSDARG00000036107
b2_comp5270_c0_seq1	s2_comp2191_c0_seq1	h1_comp11036_c0_seq1	h2_comp4070_c0_seq1	h3_comp7762_c0_seq1	h4_comp10709_c0_seq1	b1_comp5661_c0_seq2	s1_comp2024_c0_seq1	ENSDARG00000090730
b2_comp1541_c0_seq1	s2_comp7829_c0_seq1	h1_comp12293_c0_seq1	h2_comp15154_c0_seq1	h3_comp2871_c0_seq1	h4_comp13908_c0_seq1	b1_comp2725_c0_seq1	s1_comp7183_c0_seq1	ENSDARG00000002790
b2_comp49709_c0_seq1	s2_comp28548_c0_seq1	h1_comp5013_c0_seq1	h2_comp10345_c0_seq1	h3_comp14392_c0_seq1	h4_comp5204_c0_seq1	b1_comp11343_c0_seq1	s1_comp13988_c0_seq1	ENSDARG00000077871
b2_comp15709_c0_seq1	s2_comp21284_c0_seq1	h1_comp11089_c0_seq1	h2_comp12920_c0_seq1	h3_comp9790_c0_seq1	h4_comp11677_c0_seq1	b1_comp8128_c0_seq1	s1_comp1815_c0_seq1	ENSDARG00000052859
b2_comp5084_c0_seq2	s2_comp8387_c0_seq1	h1_comp10034_c0_seq1	h2_comp11956_c0_seq1	h3_comp4710_c0_seq1	h4_comp9507_c0_seq1	b1_comp9686_c0_seq1	s1_comp5827_c0_seq1	ENSDARG00000036116
b2_comp4815_c0_seq1	s2_comp7990_c0_seq8	h1_comp13061_c0_seq1	h2_comp15384_c0_seq3	h3_comp9614_c0_seq3	h4_comp12328_c0_seq1	b1_comp5988_c0_seq6	s1_comp4729_c0_seq2	ENSDARG00000087443
b2_comp2748_c0_seq2	s2_comp12423_c0_seq1	h1_comp12090_c0_seq1	h2_comp13264_c0_seq2	h3_comp10352_c0_seq2	h4_comp11404_c0_seq1	b1_comp5713_c0_seq6	s1_comp2357_c0_seq1	ENSDARG00000017710
b2_comp3222_c0_seq1	s2_comp9576_c0_seq1	h1_comp9502_c0_seq1	h2_comp9978_c0_seq1	h3_comp8465_c0_seq1	h4_comp10478_c0_seq1	b1_comp1964_c0_seq1	s1_comp8134_c0_seq1	ENSDARG00000001788
b2_comp14232_c0_seq1	s2_comp2397_c0_seq1	h1_comp9042_c0_seq1	h2_comp10619_c0_seq1	h3_comp2170_c0_seq1	h4_comp9737_c0_seq1	b1_comp7675_c0_seq1	s1_comp1705_c0_seq1	ENSDARG00000036144
b2_comp5618_c0_seq2	s2_comp7157_c0_seq1	h1_comp13461_c0_seq1	h2_comp15429_c0_seq1	h3_comp11247_c0_seq1	h4_comp14155_c0_seq2	b1_comp6082_c0_seq1	s1_comp6568_c0_seq1	ENSDARG00000028517
b2_comp15611_c0_seq1	s2_comp18158_c0_seq1	h1_comp10022_c0_seq1	h2_comp13337_c0_seq1	h3_comp12528_c0_seq1	h4_comp8540_c0_seq1	b1_comp4778_c0_seq1	s1_comp3547_c0_seq1	ENSDARG00000023484
b2_comp6579_c0_seq1	s2_comp9294_c0_seq1	h1_comp9530_c0_seq1	h2_comp11087_c0_seq1	h3_comp11669_c0_seq1	h4_comp10605_c0_seq1	b1_comp5773_c0_seq3	s1_comp8132_c0_seq1	ENSDARG00000010244
b2_comp4742_c0_seq1	s2_comp7051_c0_seq1	h1_comp13035_c0_seq3	h2_comp14643_c0_seq1	h3_comp9026_c0_seq4	h4_comp12623_c0_seq1	b1_comp5852_c0_seq1	s1_comp5401_c0_seq1	ENSDARG00000042642
b2_comp2081_c0_seq1	s2_comp6761_c0_seq2	h1_comp10747_c0_seq1	h2_comp14620_c0_seq1	h3_comp9634_c0_seq1	h4_comp11945_c0_seq1	b1_comp3949_c0_seq1	s1_comp4435_c0_seq1	ENSDARG00000053047
b2_comp1878_c0_seq1	s2_comp11839_c0_seq1	h1_comp12400_c0_seq1	h2_comp14722_c0_seq1	h3_comp3019_c0_seq1	h4_comp12940_c0_seq1	b1_comp2326_c0_seq1	s1_comp8412_c0_seq1	ENSDARG00000005254
b2_comp5732_c0_seq2	s2_comp8166_c0_seq1	h1_comp13286_c0_seq2	h2_comp15123_c0_seq2	h3_comp11115_c0_seq2	h4_comp13678_c0_seq1	b1_comp4030_c0_seq2	s1_comp1512_c0_seq1	ENSDARG00000051827
b2_comp1787_c0_seq1	s2_comp18101_c0_seq1	h1_comp15383_c0_seq1	h2_comp10698_c0_seq1	h3_comp8447_c0_seq1	h4_comp4952_c0_seq1	b1_comp8806_c0_seq1	s1_comp10410_c0_seq1	ENSDARG00000002021
b2_comp1899_c0_seq1	s2_comp6835_c0_seq1	h1_comp12559_c0_seq2	h2_comp13594_c0_seq1	h3_comp2864_c0_seq1	h4_comp12551_c0_seq1	b1_comp1789_c0_seq1	s1_comp5681_c0_seq1	ENSDARG00000027529
b2_comp2278_c0_seq1	s2_comp5650_c0_seq1	h1_comp12517_c0_seq1	h2_comp14148_c0_seq1	h3_comp10082_c0_seq1	h4_comp12872_c0_seq1	b1_comp7097_c0_seq1	s1_comp4371_c0_seq1	ENSDARG00000036628
b2_comp1893_c0_seq1	s2_comp7207_c0_seq1	h1_comp12449_c0_seq1	h2_comp15428_c0_seq2	h3_comp12580_c0_seq1	h4_comp12665_c0_seq1	b1_comp7636_c0_seq1	s1_comp1845_c0_seq1	ENSDARG00000060554
b2_comp1795_c0_seq1	s2_comp9333_c1_seq1	h1_comp10716_c0_seq1	h2_comp12718_c0_seq1	h3_comp5975_c0_seq1	h4_comp13360_c0_seq1	b1_comp6351_c1_seq1	s1_comp6432_c0_seq1	ENSDARG00000029722
b2_comp16708_c0_seq1	s2_comp5681_c0_seq1	h1_comp10207_c0_seq1	h2_comp14242_c0_seq1	h3_comp8897_c0_seq2	h4_comp13102_c0_seq1	b1_comp7761_c0_seq1	s1_comp11117_c0_seq1	ENSDARG00000061208
b2_comp4991_c0_seq2	s2_comp6896_c0_seq1	h1_comp12820_c1_seq4	h2_comp15094_c1_seq1	h3_comp8851_c0_seq1	h4_comp13107_c0_seq1	b1_comp5844_c0_seq1	s1_comp7503_c0_seq2	ENSDARG00000006260
b2_comp19109_c0_seq1	s2_comp20076_c0_seq1	h1_comp10651_c0_seq1	h2_comp12350_c0_seq1	h3_comp10564_c0_seq1	h4_comp6054_c0_seq1	b1_comp9824_c0_seq1	s1_comp12699_c0_seq1	ENSDARG00000061242
b2_comp12489_c0_seq1	s2_comp7994_c0_seq1	h1_comp12585_c0_seq1	h2_comp17912_c0_seq1	h3_comp3034_c0_seq1	h4_comp13402_c0_seq1	b1_comp7574_c0_seq1	s1_comp6831_c0_seq1	ENSDARG00000013489
b2_comp6420_c0_seq1	s2_comp7002_c1_seq1	h1_comp12049_c0_seq1	h2_comp14164_c0_seq2	h3_comp11617_c0_seq1	h4_comp12629_c0_seq2	b1_comp6624_c0_seq1	s1_comp8064_c0_seq1	ENSDARG00000004757
b2_comp10708_c0_seq1	s2_comp14693_c0_seq1	h1_comp11520_c0_seq1	h2_comp13124_c0_seq1	h3_comp10340_c0_seq1	h4_comp12387_c0_seq1	b1_comp7241_c0_seq1	s1_comp2481_c0_seq1	ENSDARG00000087048
b2_comp4611_c0_seq1	s2_comp8707_c0_seq2	h1_comp12811_c0_seq1	h2_comp15171_c0_seq2	h3_comp3039_c0_seq1	h4_comp13592_c0_seq2	b1_comp3029_c0_seq1	s1_comp7792_c0_seq1	ENSDARG00000027009
b2_comp3897_c0_seq1	s2_comp7636_c0_seq1	h1_comp12555_c0_seq2	h2_comp15532_c0_seq2	h3_comp10879_c1_seq1	h4_comp13500_c0_seq4	b1_comp2201_c0_seq1	s1_comp6062_c0_seq1	ENSDARG00000014361
b2_comp4254_c1_seq2	s2_comp8560_c0_seq1	h1_comp13945_c0_seq1	h2_comp15984_c0_seq1	h3_comp11548_c0_seq3	h4_comp14532_c0_seq3	b1_comp5921_c0_seq7	s1_comp7928_c0_seq4	ENSDARG00000079994
b2_comp5129_c0_seq1	s2_comp5545_c0_seq1	h1_comp3601_c0_seq1	h2_comp15049_c0_seq1	h3_comp11074_c0_seq1	h4_comp13314_c0_seq1	b1_comp7305_c0_seq1	s1_comp2461_c0_seq1	ENSDARG00000010052
b2_comp3337_c0_seq2	s2_comp3042_c0_seq1	h1_comp10865_c0_seq1	h2_comp15100_c0_seq1	h3_comp6699_c0_seq3	h4_comp13612_c0_seq1	b1_comp4427_c0_seq2	s1_comp7789_c0_seq1	ENSDARG00000008697
b2_comp6099_c0_seq1	s2_comp7808_c0_seq1	h1_comp13265_c0_seq1	h2_comp14559_c0_seq1	h3_comp8478_c0_seq1	h4_comp12765_c0_seq1	b1_comp4257_c0_seq1	s1_comp2927_c0_seq1	ENSDARG00000030752
b2_comp3747_c0_seq1	s2_comp4375_c0_seq1	h1_comp4939_c0_seq1	h2_comp12736_c0_seq2	h3_comp7788_c0_seq1	h4_comp11544_c0_seq1	b1_comp3757_c0_seq1	s1_comp12989_c0_seq1	NO_MATCH_TO_ZEBRA
b2_comp8890_c0_seq1	s2_comp8108_c0_seq2	h1_comp10265_c0_seq1	h2_comp12164_c0_seq1	h3_comp7098_c0_seq1	h4_comp13684_c0_seq2	b1_comp5442_c0_seq1	s1_comp6441_c0_seq1	ENSDARG00000004199
b2_comp3220_c0_seq1	s2_comp2207_c0_seq1	h1_comp3727_c0_seq1	h2_comp12394_c0_seq2	h3_comp8015_c0_seq1	h4_comp9612_c0_seq1	b1_comp9724_c0_seq1	s1_comp3380_c0_seq1	ENSDARG00000044899
b2_comp4044_c0_seq2	s2_comp12841_c0_seq1	h1_comp12710_c0_seq1	h2_comp14530_c0_seq1	h3_comp10611_c0_seq1	h4_comp13443_c0_seq1	b1_comp1981_c0_seq1	s1_comp4372_c0_seq1	ENSDARG00000094623
b2_comp4545_c0_seq2	s2_comp8617_c0_seq23	h1_comp12961_c0_seq1	h2_comp14928_c0_seq1	h3_comp10955_c0_seq1	h4_comp13777_c0_seq1	b1_comp5297_c0_seq4	s1_comp8730_c0_seq1	ENSDARG00000028396
b2_comp2398_c0_seq1	s2_comp18902_c0_seq1	h1_comp12771_c0_seq1	h2_comp14589_c1_seq2	h3_comp3719_c0_seq1	h4_comp13170_c0_seq1	b1_comp2101_c0_seq1	s1_comp7616_c0_seq1	ENSDARG00000071393
b2_comp7364_c0_seq1	s2_comp9489_c0_seq1	h1_comp13152_c0_seq1	h2_comp14888_c0_seq1	h3_comp5846_c0_seq1	h4_comp13898_c0_seq1	b1_comp6873_c0_seq1	s1_comp8192_c0_seq1	ENSDARG00000019033
b2_comp1591_c0_seq1	s2_comp1982_c0_seq1	h1_comp15799_c0_seq1	h2_comp8705_c0_seq1	h3_comp2669_c0_seq1	h4_comp8729_c0_seq1	b1_comp1135_c0_seq1	s1_comp11099_c0_seq1	ENSDARG00000045096
b2_comp11107_c0_seq1	s2_comp7682_c0_seq2	h1_comp12885_c0_seq1	h2_comp15355_c0_seq1	h3_comp11126_c0_seq1	h4_comp14098_c0_seq1	b1_comp4819_c0_seq2	s1_comp5586_c0_seq1	ENSDARG00000056557
b2_comp14569_c0_seq1	s2_comp16375_c0_seq1	h1_comp6588_c0_seq1	h2_comp7759_c0_seq1	h3_comp5433_c0_seq1	h4_comp8833_c0_seq1	b1_comp9699_c0_seq1	s1_comp9175_c0_seq1	ENSDARG00000041215
b2_comp5295_c0_seq1	s2_comp32519_c0_seq1	h1_comp8209_c0_seq1	h2_comp7766_c0_seq1	h3_comp6886_c0_seq1	h4_comp29060_c0_seq1	b1_comp10336_c0_seq1	s1_comp9367_c0_seq1	ENSDARG00000059177
b2_comp9713_c0_seq1	s2_comp20674_c0_seq1	h1_comp12028_c0_seq2	h2_comp14890_c0_seq1	h3_comp5517_c0_seq1	h4_comp12620_c0_seq1	b1_comp1989_c0_seq1	s1_comp9406_c0_seq1	ENSDARG00000020820
b2_comp10236_c0_seq1	s2_comp13576_c0_seq1	h1_comp7945_c0_seq1	h2_comp8922_c0_seq1	h3_comp4080_c0_seq1	h4_comp3730_c0_seq1	b1_comp5792_c0_seq5	s1_comp5541_c0_seq1	ENSDARG00000054063
b2_comp13594_c0_seq1	s2_comp2576_c0_seq1	h1_comp12158_c0_seq1	h2_comp12343_c0_seq1	h3_comp9402_c0_seq1	h4_comp10128_c0_seq1	b1_comp10436_c0_seq1	s1_comp12525_c0_seq1	ENSDARG00000040534
b2_comp6014_c0_seq1	s2_comp8913_c2_seq2	h1_comp13845_c0_seq1	h2_comp15525_c0_seq3	h3_comp10800_c0_seq5	h4_comp14465_c0_seq1	b1_comp6394_c0_seq2	s1_comp7760_c0_seq27	ENSDARG00000055581
b2_comp4477_c0_seq2	s2_comp14354_c0_seq1	h1_comp10888_c0_seq1	h2_comp14336_c0_seq2	h3_comp10033_c0_seq1	h4_comp11621_c0_seq2	b1_comp4352_c0_seq1	s1_comp9031_c0_seq1	ENSDARG00000019338
b2_comp8609_c0_seq1	s2_comp7767_c0_seq1	h1_comp13473_c0_seq1	h2_comp8119_c0_seq1	h3_comp8008_c0_seq1	h4_comp13956_c0_seq2	b1_comp2160_c0_seq1	s1_comp5941_c0_seq1	ENSDARG00000037655
b2_comp6069_c0_seq3	s2_comp8025_c0_seq1	h1_comp12450_c0_seq1	h2_comp13556_c0_seq1	h3_comp10622_c0_seq1	h4_comp11886_c0_seq1	b1_comp6231_c0_seq2	s1_comp8034_c0_seq1	ENSDARG00000071238
b2_comp5933_c0_seq1	s2_comp8054_c0_seq2	h1_comp12095_c0_seq1	h2_comp11859_c0_seq1	h3_comp8969_c0_seq1	h4_comp12834_c0_seq1	b1_comp6306_c0_seq1	s1_comp6847_c0_seq1	ENSDARG00000002791
b2_comp3709_c0_seq1	s2_comp14879_c0_seq1	h1_comp16165_c0_seq1	h2_comp6818_c0_seq1	h3_comp14517_c0_seq1	h4_comp30614_c0_seq1	b1_comp10726_c0_seq1	s1_comp10297_c0_seq1	ENSDARG00000070073
b2_comp5450_c0_seq1	s2_comp6528_c0_seq2	h1_comp13930_c0_seq6	h2_comp16004_c0_seq6	h3_comp11556_c0_seq3	h4_comp14515_c2_seq2	b1_comp3944_c0_seq1	s1_comp7733_c0_seq3	ENSDARG00000027249
b2_comp3871_c0_seq1	s2_comp9267_c0_seq1	h1_comp14022_c0_seq1	h2_comp15330_c0_seq1	h3_comp9252_c0_seq1	h4_comp13531_c0_seq1	b1_comp4003_c0_seq2	s1_comp3881_c0_seq2	ENSDARG00000044601
b2_comp19076_c0_seq1	s2_comp8882_c0_seq1	h1_comp13279_c1_seq1	h2_comp11991_c0_seq1	h3_comp12173_c0_seq1	h4_comp13610_c0_seq3	b1_comp1629_c0_seq2	s1_comp5628_c0_seq2	ENSDARG00000016868
b2_comp3656_c0_seq1	s2_comp9041_c0_seq1	h1_comp13994_c0_seq1	h2_comp12967_c0_seq1	h3_comp9354_c0_seq1	h4_comp11021_c0_seq1	b1_comp3961_c0_seq1	s1_comp8057_c0_seq1	ENSDARG00000025581
b2_comp7374_c0_seq1	s2_comp5480_c0_seq1	h1_comp11213_c0_seq1	h2_comp13913_c0_seq1	h3_comp11767_c0_seq1	h4_comp12192_c0_seq1	b1_comp6864_c0_seq1	s1_comp8235_c0_seq1	ENSDARG00000010965
b2_comp6002_c0_seq2	s2_comp8571_c0_seq2	h1_comp13091_c0_seq4	h2_comp15268_c0_seq2	h3_comp9815_c0_seq2	h4_comp13970_c0_seq1	b1_comp6242_c0_seq4	s1_comp5861_c0_seq1	ENSDARG00000017320
b2_comp3822_c1_seq1	s2_comp6976_c0_seq1	h1_comp13832_c0_seq1	h2_comp15822_c0_seq1	h3_comp11668_c0_seq1	h4_comp14422_c0_seq1	b1_comp3900_c0_seq1	s1_comp6110_c0_seq1	ENSDARG00000009830
b2_comp3879_c0_seq1	s2_comp8538_c0_seq1	h1_comp13811_c0_seq3	h2_comp15685_c0_seq2	h3_comp11343_c0_seq1	h4_comp14298_c0_seq1	b1_comp1866_c0_seq1	s1_comp7467_c0_seq1	ENSDARG00000018806
b2_comp6125_c0_seq1	s2_comp6085_c0_seq3	h1_comp13288_c0_seq1	h2_comp15296_c0_seq1	h3_comp11345_c0_seq3	h4_comp13878_c0_seq1	b1_comp6323_c0_seq2	s1_comp2190_c0_seq2	ENSDARG00000034823
b2_comp3792_c0_seq1	s2_comp8798_c0_seq1	h1_comp13975_c0_seq2	h2_comp16007_c0_seq1	h3_comp10591_c0_seq2	h4_comp14560_c0_seq1	b1_comp6398_c0_seq2	s1_comp7996_c0_seq1	ENSDARG00000087657
b2_comp1976_c0_seq1	s2_comp8743_c0_seq1	h1_comp11032_c0_seq1	h2_comp15190_c0_seq1	h3_comp3175_c0_seq1	h4_comp13725_c0_seq1	b1_comp7180_c0_seq1	s1_comp7643_c0_seq1	ENSDARG00000018989
b2_comp5432_c0_seq2	s2_comp8929_c0_seq21	h1_comp13903_c0_seq1	h2_comp15913_c0_seq1	h3_comp6032_c0_seq1	h4_comp14430_c0_seq4	b1_comp6454_c0_seq1	s1_comp7806_c0_seq3	ENSDARG00000006031
b2_comp6138_c0_seq2	s2_comp9149_c0_seq1	h1_comp12614_c0_seq1	h2_comp14610_c0_seq1	h3_comp11711_c0_seq1	h4_comp13282_c0_seq1	b1_comp3885_c0_seq1	s1_comp3860_c0_seq2	ENSDARG00000032098
b2_comp17157_c0_seq1	s2_comp14135_c0_seq1	h1_comp12362_c0_seq1	h2_comp7160_c0_seq1	h3_comp13430_c0_seq1	h4_comp12272_c0_seq1	b1_comp7957_c0_seq1	s1_comp5397_c0_seq1	ENSDARG00000011665
b2_comp3421_c0_seq1	s2_comp17467_c0_seq1	h1_comp9260_c0_seq1	h2_comp7317_c0_seq1	h3_comp7945_c0_seq1	h4_comp9034_c0_seq1	b1_comp8364_c0_seq1	s1_comp10362_c0_seq1	ENSDARG00000025468
b2_comp10666_c0_seq1	s2_comp7366_c0_seq3	h1_comp12071_c0_seq1	h2_comp14486_c0_seq2	h3_comp10338_c0_seq1	h4_comp11834_c0_seq1	b1_comp2473_c0_seq1	s1_comp4747_c0_seq1	ENSDARG00000009771
b2_comp6433_c0_seq1	s2_comp9103_c0_seq1	h1_comp8628_c0_seq1	h2_comp7898_c0_seq1	h3_comp6205_c0_seq1	h4_comp7801_c0_seq1	b1_comp6645_c0_seq1	s1_comp4255_c0_seq1	ENSDARG00000009285
b2_comp3783_c0_seq1	s2_comp8965_c0_seq1	h1_comp13116_c1_seq1	h2_comp14909_c1_seq1	h3_comp6591_c0_seq1	h4_comp13828_c0_seq1	b1_comp1912_c0_seq1	s1_comp3535_c0_seq1	ENSDARG00000018351
b2_comp7718_c0_seq1	s2_comp9982_c0_seq1	h1_comp9312_c0_seq1	h2_comp8523_c0_seq1	h3_comp11909_c0_seq1	h4_comp10746_c0_seq1	b1_comp6973_c0_seq1	s1_comp4283_c0_seq1	ENSDARG00000044420
b2_comp6428_c0_seq1	s2_comp2838_c0_seq1	h1_comp3469_c0_seq1	h2_comp7258_c0_seq1	h3_comp2930_c0_seq1	h4_comp4324_c0_seq1	b1_comp6636_c0_seq1	s1_comp3723_c0_seq1	ENSDARG00000039641
b2_comp25385_c0_seq1	s2_comp24086_c0_seq1	h1_comp9655_c0_seq1	h2_comp10071_c0_seq1	h3_comp10678_c0_seq1	h4_comp9808_c0_seq1	b1_comp9951_c0_seq1	s1_comp9128_c0_seq1	ENSDARG00000017261
b2_comp3976_c0_seq1	s2_comp5459_c0_seq1	h1_comp12202_c0_seq1	h2_comp13667_c0_seq1	h3_comp11902_c0_seq1	h4_comp12910_c0_seq1	b1_comp7194_c0_seq1	s1_comp8363_c0_seq1	ENSDARG00000051971
b2_comp5391_c0_seq1	s2_comp8694_c0_seq2	h1_comp13854_c0_seq3	h2_comp15839_c0_seq5	h3_comp11476_c0_seq2	h4_comp14345_c0_seq7	b1_comp6487_c0_seq1	s1_comp7617_c0_seq7	ENSDARG00000087227
b2_comp5428_c1_seq3	s2_comp7520_c0_seq2	h1_comp12772_c0_seq2	h2_comp14395_c0_seq2	h3_comp6649_c0_seq1	h4_comp12899_c0_seq1	b1_comp4733_c0_seq2	s1_comp11036_c0_seq1	ENSDARG00000000018
b2_comp1882_c0_seq1	s2_comp12927_c0_seq1	h1_comp11539_c0_seq1	h2_comp14444_c0_seq2	h3_comp9550_c0_seq2	h4_comp11378_c0_seq2	b1_comp2068_c0_seq1	s1_comp8493_c0_seq1	ENSDARG00000035043
b2_comp7400_c0_seq1	s2_comp5483_c0_seq1	h1_comp11924_c0_seq1	h2_comp13897_c0_seq1	h3_comp10011_c0_seq1	h4_comp12448_c0_seq1	b1_comp6823_c0_seq1	s1_comp6738_c0_seq1	ENSDARG00000070674
b2_comp1383_c0_seq1	s2_comp14867_c0_seq1	h1_comp14768_c0_seq1	h2_comp12119_c0_seq1	h3_comp12400_c0_seq1	h4_comp10798_c0_seq1	b1_comp7948_c0_seq1	s1_comp9841_c0_seq1	ENSDARG00000070844
b2_comp17826_c0_seq1	s2_comp16315_c0_seq1	h1_comp9815_c0_seq1	h2_comp11335_c0_seq1	h3_comp9484_c0_seq1	h4_comp9390_c0_seq1	b1_comp9079_c0_seq1	s1_comp5787_c0_seq1	ENSDARG00000045696
b2_comp5631_c0_seq3	s2_comp2773_c0_seq1	h1_comp10903_c0_seq2	h2_comp13091_c0_seq1	h3_comp11803_c0_seq1	h4_comp10360_c0_seq1	b1_comp2188_c0_seq1	s1_comp6615_c0_seq1	ENSDARG00000040440
b2_comp4329_c0_seq1	s2_comp12900_c0_seq1	h1_comp7456_c0_seq1	h2_comp10248_c0_seq1	h3_comp7699_c0_seq1	h4_comp11630_c0_seq1	b1_comp4346_c0_seq1	s1_comp7492_c0_seq1	ENSDARG00000031202
b2_comp2945_c0_seq1	s2_comp8327_c1_seq1	h1_comp12648_c0_seq1	h2_comp15590_c0_seq1	h3_comp7956_c0_seq1	h4_comp13576_c0_seq2	b1_comp3977_c0_seq4	s1_comp7623_c0_seq1	ENSDARG00000020741
b2_comp9161_c0_seq1	s2_comp17370_c0_seq1	h1_comp8949_c0_seq1	h2_comp10428_c0_seq1	h3_comp2384_c0_seq1	h4_comp10542_c0_seq1	b1_comp3829_c0_seq1	s1_comp9330_c0_seq1	ENSDARG00000009484
b2_comp13662_c0_seq1	s2_comp13701_c0_seq1	h1_comp7346_c0_seq1	h2_comp9375_c0_seq1	h3_comp8121_c0_seq1	h4_comp24449_c0_seq1	b1_comp8041_c0_seq1	s1_comp2143_c0_seq1	ENSDARG00000069878
b2_comp11238_c0_seq1	s2_comp2186_c0_seq1	h1_comp14312_c0_seq1	h2_comp13944_c0_seq1	h3_comp10503_c0_seq1	h4_comp11992_c0_seq1	b1_comp7523_c0_seq1	s1_comp2398_c0_seq1	ENSDARG00000074790
b2_comp10210_c0_seq1	s2_comp6114_c0_seq1	h1_comp8133_c0_seq1	h2_comp10132_c0_seq1	h3_comp8995_c0_seq1	h4_comp10133_c0_seq1	b1_comp7647_c0_seq1	s1_comp9107_c0_seq1	ENSDARG00000069846
b2_comp3551_c0_seq2	s2_comp16642_c0_seq1	h1_comp3911_c0_seq1	h2_comp11467_c0_seq1	h3_comp2318_c0_seq1	h4_comp10878_c0_seq1	b1_comp5733_c0_seq1	s1_comp7074_c0_seq2	ENSDARG00000075690
b2_comp5014_c0_seq1	s2_comp9052_c0_seq1	h1_comp13617_c0_seq1	h2_comp15534_c0_seq1	h3_comp2936_c0_seq1	h4_comp14129_c0_seq1	b1_comp5572_c0_seq1	s1_comp7856_c0_seq1	ENSDARG00000088581
b2_comp9696_c0_seq1	s2_comp3026_c0_seq1	h1_comp11546_c0_seq1	h2_comp13338_c0_seq1	h3_comp3173_c0_seq1	h4_comp11754_c0_seq1	b1_comp7160_c0_seq1	s1_comp8564_c0_seq1	ENSDARG00000015853
b2_comp15543_c0_seq1	s2_comp6683_c0_seq1	h1_comp9393_c0_seq1	h2_comp7263_c0_seq1	h3_comp14144_c0_seq1	h4_comp9161_c0_seq1	b1_comp8940_c0_seq1	s1_comp11869_c0_seq1	ENSDARG00000039316
b2_comp7603_c0_seq1	s2_comp2691_c0_seq1	h1_comp12665_c0_seq1	h2_comp14380_c0_seq1	h3_comp10763_c0_seq1	h4_comp13265_c0_seq1	b1_comp6908_c0_seq1	s1_comp2534_c0_seq1	ENSDARG00000041391
b2_comp2430_c0_seq1	s2_comp2746_c0_seq1	h1_comp13021_c0_seq1	h2_comp14891_c0_seq1	h3_comp5824_c0_seq1	h4_comp13583_c0_seq1	b1_comp2008_c0_seq2	s1_comp8388_c0_seq1	ENSDARG00000014646
b2_comp4912_c0_seq1	s2_comp7973_c0_seq1	h1_comp11772_c0_seq1	h2_comp15454_c0_seq1	h3_comp3211_c0_seq1	h4_comp13472_c0_seq2	b1_comp5740_c0_seq1	s1_comp7665_c0_seq1	ENSDARG00000057454
b2_comp1945_c0_seq1	s2_comp3058_c0_seq1	h1_comp7568_c0_seq1	h2_comp9534_c0_seq1	h3_comp5733_c0_seq1	h4_comp12414_c0_seq1	b1_comp4369_c0_seq1	s1_comp5544_c0_seq1	ENSDARG00000073845
b2_comp10098_c0_seq1	s2_comp11753_c0_seq1	h1_comp10064_c0_seq1	h2_comp12632_c0_seq1	h3_comp9076_c0_seq2	h4_comp11413_c0_seq1	b1_comp8139_c0_seq1	s1_comp8416_c0_seq1	ENSDARG00000040971
b2_comp4443_c0_seq2	s2_comp7996_c0_seq1	h1_comp12330_c0_seq1	h2_comp14508_c0_seq2	h3_comp6043_c0_seq3	h4_comp12201_c0_seq1	b1_comp4067_c0_seq1	s1_comp7556_c0_seq1	ENSDARG00000077935
b2_comp10483_c0_seq1	s2_comp2329_c0_seq1	h1_comp10509_c0_seq1	h2_comp11818_c0_seq1	h3_comp7332_c0_seq1	h4_comp11629_c0_seq1	b1_comp7711_c0_seq1	s1_comp6509_c0_seq1	ENSDARG00000071691
b2_comp1637_c0_seq1	s2_comp2338_c0_seq1	h1_comp11282_c0_seq2	h2_comp11155_c0_seq1	h3_comp2433_c0_seq1	h4_comp8714_c1_seq1	b1_comp8830_c0_seq1	s1_comp9631_c0_seq1	ENSDARG00000018985
b2_comp3453_c0_seq1	s2_comp5475_c0_seq1	h1_comp6601_c0_seq1	h2_comp12269_c0_seq1	h3_comp7925_c0_seq1	h4_comp11166_c0_seq1	b1_comp5519_c0_seq1	s1_comp9446_c0_seq1	ENSDARG00000031119
b2_comp4005_c0_seq2	s2_comp7440_c0_seq2	h1_comp13642_c0_seq11	h2_comp15959_c0_seq2	h3_comp10377_c0_seq3	h4_comp14409_c0_seq15	b1_comp6087_c2_seq3	s1_comp7906_c0_seq5	ENSDARG00000079486
b2_comp11802_c0_seq1	s2_comp17085_c0_seq1	h1_comp10931_c0_seq1	h2_comp12123_c0_seq1	h3_comp7473_c0_seq1	h4_comp8527_c0_seq1	b1_comp3613_c0_seq1	s1_comp1846_c0_seq1	ENSDARG00000069421
b2_comp11588_c0_seq1	s2_comp6459_c0_seq1	h1_comp12621_c0_seq1	h2_comp15248_c0_seq1	h3_comp9271_c0_seq1	h4_comp13607_c0_seq1	b1_comp5502_c0_seq1	s1_comp8555_c0_seq1	ENSDARG00000012709
b2_comp17309_c0_seq1	s2_comp18709_c0_seq1	h1_comp11732_c0_seq1	h2_comp12881_c0_seq1	h3_comp2264_c0_seq1	h4_comp11526_c0_seq1	b1_comp8077_c0_seq1	s1_comp9414_c0_seq1	NO_MATCH_TO_ZEBRA
b2_comp2210_c0_seq1	s2_comp7053_c0_seq2	h1_comp2740_c0_seq2	h2_comp12157_c0_seq1	h3_comp9305_c0_seq2	h4_comp10744_c0_seq1	b1_comp2110_c0_seq2	s1_comp4773_c0_seq3	ENSDARG00000052674
b2_comp14236_c0_seq1	s2_comp15628_c0_seq1	h1_comp11360_c0_seq1	h2_comp13737_c0_seq1	h3_comp10279_c0_seq1	h4_comp12836_c0_seq1	b1_comp8404_c0_seq1	s1_comp2301_c0_seq1	ENSDARG00000003444
b2_comp1796_c0_seq1	s2_comp7325_c0_seq1	h1_comp11612_c0_seq1	h2_comp15274_c0_seq1	h3_comp10798_c0_seq2	h4_comp11634_c0_seq1	b1_comp5559_c0_seq1	s1_comp7202_c0_seq1	ENSDARG00000035990
b2_comp15941_c0_seq1	s2_comp19524_c0_seq1	h1_comp5933_c0_seq1	h2_comp4321_c0_seq1	h3_comp7418_c0_seq1	h4_comp3943_c0_seq1	b1_comp8122_c0_seq1	s1_comp9287_c0_seq1	ENSDARG00000075989
b2_comp5018_c0_seq1	s2_comp8368_c0_seq1	h1_comp13863_c0_seq1	h2_comp15955_c0_seq1	h3_comp11352_c0_seq1	h4_comp14480_c0_seq1	b1_comp5994_c0_seq1	s1_comp5638_c0_seq1	ENSDARG00000004055
b2_comp2042_c0_seq1	s2_comp9932_c0_seq1	h1_comp10986_c0_seq2	h2_comp13902_c0_seq2	h3_comp5657_c0_seq1	h4_comp11958_c0_seq1	b1_comp4136_c0_seq1	s1_comp7059_c1_seq1	ENSDARG00000057912
b2_comp19984_c0_seq1	s2_comp18515_c0_seq1	h1_comp13240_c0_seq1	h2_comp15516_c0_seq1	h3_comp11398_c0_seq1	h4_comp13790_c0_seq1	b1_comp2276_c0_seq1	s1_comp8716_c0_seq1	ENSDARG00000056160
b2_comp5093_c0_seq1	s2_comp8238_c0_seq6	h1_comp13738_c0_seq2	h2_comp15817_c0_seq2	h3_comp11468_c0_seq2	h4_comp14127_c0_seq1	b1_comp4089_c0_seq1	s1_comp8319_c0_seq1	ENSDARG00000056138
b2_comp1567_c0_seq2	s2_comp4316_c0_seq1	h1_comp8401_c0_seq1	h2_comp12383_c0_seq1	h3_comp9236_c0_seq2	h4_comp4998_c0_seq1	b1_comp4643_c0_seq2	s1_comp5321_c0_seq2	ENSDARG00000056874
b2_comp6044_c0_seq1	s2_comp3215_c0_seq1	h1_comp11788_c0_seq1	h2_comp13563_c0_seq1	h3_comp9650_c1_seq1	h4_comp11852_c0_seq1	b1_comp7206_c0_seq1	s1_comp8761_c0_seq1	ENSDARG00000023028
b2_comp4798_c0_seq1	s2_comp7113_c0_seq1	h1_comp12718_c0_seq2	h2_comp15224_c0_seq1	h3_comp8083_c0_seq2	h4_comp13741_c0_seq2	b1_comp2093_c0_seq1	s1_comp7376_c0_seq1	ENSDARG00000071552
b2_comp1478_c0_seq1	s2_comp8026_c0_seq1	h1_comp8647_c0_seq1	h2_comp12760_c0_seq1	h3_comp12259_c0_seq1	h4_comp10372_c0_seq1	b1_comp5777_c0_seq1	s1_comp1929_c0_seq1	ENSDARG00000015239
b2_comp3966_c0_seq3	s2_comp12287_c0_seq1	h1_comp10085_c0_seq3	h2_comp13861_c0_seq4	h3_comp9227_c0_seq2	h4_comp11186_c0_seq1	b1_comp5415_c0_seq2	s1_comp4348_c0_seq1	ENSDARG00000037199
b2_comp12795_c0_seq1	s2_comp5780_c0_seq1	h1_comp13614_c0_seq1	h2_comp14633_c0_seq1	h3_comp5592_c0_seq1	h4_comp13014_c0_seq1	b1_comp2933_c0_seq1	s1_comp9483_c0_seq1	ENSDARG00000013946
b2_comp4645_c0_seq1	s2_comp2155_c0_seq1	h1_comp12592_c0_seq1	h2_comp14253_c0_seq3	h3_comp11128_c0_seq3	h4_comp11568_c0_seq2	b1_comp5710_c0_seq1	s1_comp6731_c0_seq1	ENSDARG00000021293
b2_comp2107_c0_seq1	s2_comp3154_c0_seq2	h1_comp13765_c0_seq1	h2_comp15928_c0_seq3	h3_comp10657_c0_seq1	h4_comp14393_c0_seq1	b1_comp6352_c0_seq1	s1_comp6525_c0_seq2	ENSDARG00000017180
b2_comp13018_c0_seq1	s2_comp3198_c0_seq1	h1_comp11738_c0_seq1	h2_comp14652_c0_seq3	h3_comp10686_c0_seq1	h4_comp11236_c0_seq1	b1_comp7248_c0_seq1	s1_comp8854_c0_seq1	ENSDARG00000003017
b2_comp2411_c0_seq2	s2_comp3217_c0_seq1	h1_comp11411_c0_seq1	h2_comp12612_c0_seq1	h3_comp9282_c0_seq2	h4_comp11254_c0_seq2	b1_comp5734_c0_seq3	s1_comp5459_c0_seq1	ENSDARG00000069910
b2_comp6444_c0_seq1	s2_comp9068_c0_seq1	h1_comp9557_c0_seq1	h2_comp9111_c0_seq1	h3_comp8516_c0_seq1	h4_comp7808_c0_seq1	b1_comp6655_c0_seq1	s1_comp3698_c0_seq1	ENSDARG00000022833
b2_comp5538_c0_seq2	s2_comp10107_c0_seq1	h1_comp12463_c0_seq1	h2_comp14738_c0_seq1	h3_comp9016_c0_seq4	h4_comp12273_c0_seq1	b1_comp6961_c0_seq1	s1_comp6296_c0_seq1	ENSDARG00000002523
b2_comp9041_c0_seq1	s2_comp2072_c0_seq1	h1_comp8496_c0_seq1	h2_comp11363_c0_seq1	h3_comp8928_c0_seq1	h4_comp10500_c0_seq1	b1_comp7320_c0_seq1	s1_comp8545_c0_seq1	ENSDARG00000069461
b2_comp1755_c0_seq1	s2_comp1836_c0_seq1	h1_comp14625_c0_seq1	h2_comp5596_c0_seq1	h3_comp12470_c0_seq1	h4_comp6922_c0_seq1	b1_comp4296_c0_seq1	s1_comp8507_c0_seq1	ENSDARG00000027461
b2_comp6277_c0_seq1	s2_comp8902_c0_seq1	h1_comp13227_c0_seq1	h2_comp14952_c0_seq1	h3_comp11271_c0_seq1	h4_comp13909_c0_seq1	b1_comp6512_c0_seq2	s1_comp7816_c0_seq4	ENSDARG00000033802
b2_comp11174_c0_seq1	s2_comp5903_c0_seq1	h1_comp9364_c0_seq1	h2_comp10420_c0_seq1	h3_comp8235_c0_seq1	h4_comp10763_c0_seq1	b1_comp7551_c0_seq1	s1_comp6302_c0_seq1	ENSDARG00000095826
b2_comp11768_c0_seq1	s2_comp6533_c0_seq1	h1_comp12622_c0_seq1	h2_comp14555_c0_seq1	h3_comp10281_c0_seq1	h4_comp13015_c0_seq1	b1_comp3493_c1_seq1	s1_comp1622_c0_seq2	ENSDARG00000033945
b2_comp3416_c0_seq1	s2_comp7723_c1_seq1	h1_comp12134_c0_seq1	h2_comp15088_c0_seq2	h3_comp6241_c0_seq1	h4_comp13258_c0_seq1	b1_comp6581_c0_seq1	s1_comp4332_c0_seq1	ENSDARG00000079727
b2_comp2666_c0_seq1	s2_comp25231_c0_seq1	h1_comp9539_c0_seq1	h2_comp12830_c0_seq1	h3_comp14569_c0_seq1	h4_comp8290_c0_seq1	b1_comp10378_c0_seq1	s1_comp4609_c0_seq1	ENSDARG00000015917
b2_comp2185_c0_seq2	s2_comp5252_c0_seq1	h1_comp10853_c0_seq2	h2_comp12748_c0_seq1	h3_comp2109_c0_seq1	h4_comp11305_c0_seq1	b1_comp5282_c0_seq2	s1_comp9875_c0_seq1	ENSDARG00000029874
b2_comp1847_c0_seq1	s2_comp22879_c0_seq1	h1_comp9784_c0_seq1	h2_comp12716_c0_seq1	h3_comp2724_c0_seq1	h4_comp9076_c0_seq1	b1_comp3219_c0_seq1	s1_comp9244_c0_seq1	ENSDARG00000037865
b2_comp2105_c0_seq1	s2_comp5447_c0_seq1	h1_comp13115_c0_seq1	h2_comp15050_c0_seq1	h3_comp2996_c0_seq1	h4_comp13277_c0_seq1	b1_comp2107_c0_seq1	s1_comp6537_c0_seq2	ENSDARG00000007275
b2_comp6430_c0_seq1	s2_comp6059_c0_seq1	h1_comp3470_c0_seq1	h2_comp16060_c0_seq1	h3_comp11621_c0_seq1	h4_comp4304_c0_seq1	b1_comp6633_c0_seq1	s1_comp4087_c0_seq1	ENSDARG00000044093
b2_comp9955_c0_seq1	s2_comp2770_c0_seq1	h1_comp9350_c0_seq1	h2_comp11988_c0_seq1	h3_comp12017_c0_seq1	h4_comp7631_c0_seq1	b1_comp2118_c0_seq1	s1_comp7842_c2_seq2	ENSDARG00000027572
b2_comp6397_c0_seq1	s2_comp9012_c0_seq1	h1_comp6331_c0_seq1	h2_comp16010_c0_seq1	h3_comp6636_c0_seq1	h4_comp7519_c0_seq1	b1_comp6612_c0_seq1	s1_comp4210_c0_seq1	ENSDARG00000020153
b2_comp2352_c0_seq1	s2_comp8240_c0_seq1	h1_comp13514_c0_seq1	h2_comp15688_c0_seq3	h3_comp3217_c0_seq1	h4_comp13988_c0_seq2	b1_comp4091_c0_seq2	s1_comp7363_c0_seq1	ENSDARG00000067889
b2_comp6120_c0_seq3	s2_comp8765_c0_seq2	h1_comp13922_c0_seq4	h2_comp15943_c0_seq1	h3_comp11532_c0_seq1	h4_comp14513_c0_seq2	b1_comp5662_c0_seq3	s1_comp5824_c0_seq1	ENSDARG00000078186
b2_comp1499_c0_seq1	s2_comp6719_c0_seq1	h1_comp12069_c0_seq1	h2_comp14359_c0_seq1	h3_comp11732_c0_seq1	h4_comp13369_c0_seq1	b1_comp5814_c0_seq1	s1_comp8145_c0_seq1	ENSDARG00000015167
b2_comp3996_c0_seq2	s2_comp8298_c0_seq1	h1_comp11068_c0_seq2	h2_comp13164_c0_seq2	h3_comp10037_c0_seq11	h4_comp13389_c0_seq3	b1_comp2269_c0_seq2	s1_comp5935_c0_seq1	ENSDARG00000070721
b2_comp1551_c0_seq1	s2_comp5431_c0_seq1	h1_comp11543_c0_seq1	h2_comp13331_c0_seq2	h3_comp7871_c0_seq2	h4_comp8322_c0_seq1	b1_comp1423_c0_seq1	s1_comp6164_c0_seq1	ENSDARG00000076742
b2_comp11152_c0_seq1	s2_comp6090_c0_seq1	h1_comp12972_c0_seq1	h2_comp14764_c0_seq1	h3_comp10650_c0_seq1	h4_comp12708_c0_seq1	b1_comp1258_c0_seq1	s1_comp4672_c0_seq1	ENSDARG00000036282
b2_comp7469_c0_seq1	s2_comp3014_c0_seq1	h1_comp8847_c0_seq1	h2_comp11712_c0_seq1	h3_comp9390_c0_seq1	h4_comp11358_c0_seq1	b1_comp1860_c0_seq1	s1_comp2502_c0_seq1	ENSDARG00000018119
b2_comp2345_c0_seq2	s2_comp8260_c0_seq2	h1_comp13682_c0_seq1	h2_comp15820_c0_seq2	h3_comp11357_c0_seq1	h4_comp14231_c0_seq1	b1_comp2182_c0_seq1	s1_comp7299_c0_seq1	ENSDARG00000076815
b2_comp1997_c0_seq2	s2_comp2031_c0_seq1	h1_comp12220_c0_seq8	h2_comp15524_c0_seq4	h3_comp9880_c0_seq1	h4_comp12740_c0_seq1	b1_comp3824_c0_seq4	s1_comp5539_c0_seq1	ENSDARG00000031046
b2_comp5850_c0_seq1	s2_comp7336_c0_seq3	h1_comp6339_c0_seq1	h2_comp11842_c0_seq1	h3_comp7519_c0_seq1	h4_comp10924_c0_seq1	b1_comp5751_c0_seq2	s1_comp6522_c0_seq1	ENSDARG00000055974
b2_comp8720_c0_seq1	s2_comp5527_c0_seq2	h1_comp11869_c0_seq1	h2_comp14025_c0_seq1	h3_comp10364_c0_seq1	h4_comp12609_c0_seq1	b1_comp4166_c0_seq4	s1_comp1539_c0_seq2	ENSDARG00000074758
b2_comp5502_c0_seq1	s2_comp2775_c0_seq1	h1_comp10046_c0_seq1	h2_comp13111_c0_seq4	h3_comp10066_c0_seq1	h4_comp11203_c0_seq2	b1_comp7078_c0_seq1	s1_comp8314_c0_seq1	ENSDARG00000028106
b2_comp11330_c0_seq1	s2_comp4583_c0_seq1	h1_comp13167_c0_seq1	h2_comp15421_c0_seq1	h3_comp12182_c0_seq1	h4_comp13774_c0_seq1	b1_comp7460_c0_seq1	s1_comp6637_c0_seq1	ENSDARG00000025858
b2_comp6377_c0_seq1	s2_comp6232_c0_seq1	h1_comp13644_c0_seq1	h2_comp15638_c0_seq1	h3_comp11270_c0_seq1	h4_comp14197_c0_seq1	b1_comp3982_c0_seq1	s1_comp5966_c0_seq1	ENSDARG00000020143
b2_comp2321_c0_seq1	s2_comp2189_c0_seq1	h1_comp11916_c0_seq2	h2_comp12113_c0_seq1	h3_comp12493_c0_seq1	h4_comp10511_c0_seq1	b1_comp7852_c0_seq1	s1_comp9305_c0_seq1	ENSDARG00000051921
b2_comp1987_c0_seq1	s2_comp3149_c0_seq1	h1_comp3498_c0_seq1	h2_comp4584_c0_seq1	h3_comp11807_c0_seq1	h4_comp4253_c0_seq1	b1_comp2944_c0_seq1	s1_comp8387_c0_seq1	ENSDARG00000038028
b2_comp13617_c0_seq1	s2_comp16552_c0_seq1	h1_comp7711_c0_seq1	h2_comp12389_c0_seq1	h3_comp8670_c0_seq1	h4_comp5238_c0_seq1	b1_comp8580_c0_seq1	s1_comp10327_c0_seq1	ENSDARG00000006029
b2_comp6114_c0_seq1	s2_comp8314_c0_seq1	h1_comp11701_c0_seq1	h2_comp15344_c2_seq6	h3_comp10873_c0_seq1	h4_comp14391_c0_seq8	b1_comp6514_c0_seq2	s1_comp7818_c0_seq9	ENSDARG00000059805
b2_comp9205_c0_seq1	s2_comp8331_c0_seq6	h1_comp13350_c0_seq1	h2_comp15920_c0_seq2	h3_comp12014_c0_seq1	h4_comp14016_c0_seq1	b1_comp2045_c0_seq2	s1_comp6508_c0_seq1	NO_MATCH_TO_ZEBRA
b2_comp17246_c0_seq1	s2_comp27950_c0_seq1	h1_comp5646_c0_seq1	h2_comp10837_c0_seq1	h3_comp6938_c0_seq1	h4_comp10867_c0_seq1	b1_comp1419_c0_seq1	s1_comp3563_c0_seq1	ENSDARG00000025391
b2_comp1930_c0_seq1	s2_comp7283_c0_seq1	h1_comp10664_c0_seq1	h2_comp14778_c0_seq1	h3_comp7090_c0_seq1	h4_comp12795_c0_seq1	b1_comp5293_c0_seq2	s1_comp5545_c0_seq1	ENSDARG00000019732
b2_comp7428_c0_seq1	s2_comp9655_c0_seq1	h1_comp12558_c0_seq1	h2_comp14410_c0_seq1	h3_comp11757_c0_seq1	h4_comp13507_c0_seq1	b1_comp1986_c0_seq1	s1_comp8200_c0_seq1	ENSDARG00000006397
b2_comp21545_c0_seq1	s2_comp5720_c0_seq1	h1_comp15858_c0_seq1	h2_comp7377_c0_seq1	h3_comp6597_c0_seq1	h4_comp9654_c0_seq1	b1_comp10779_c0_seq1	s1_comp769_c0_seq1	ENSDARG00000009871
b2_comp5196_c0_seq1	s2_comp4627_c0_seq1	h1_comp8781_c0_seq1	h2_comp41529_c0_seq1	h3_comp15468_c0_seq1	h4_comp8842_c0_seq1	b1_comp4493_c0_seq1	s1_comp15034_c0_seq1	ENSDARG00000012388
b2_comp2249_c0_seq1	s2_comp5805_c0_seq1	h1_comp13548_c0_seq3	h2_comp15665_c0_seq1	h3_comp11113_c0_seq1	h4_comp13948_c0_seq1	b1_comp1827_c0_seq1	s1_comp4150_c0_seq1	ENSDARG00000020944
b2_comp2031_c0_seq1	s2_comp9689_c0_seq1	h1_comp12248_c0_seq1	h2_comp14194_c0_seq2	h3_comp7204_c0_seq1	h4_comp12539_c0_seq2	b1_comp2282_c0_seq1	s1_comp5742_c0_seq1	ENSDARG00000095464
b2_comp5702_c0_seq2	s2_comp8201_c0_seq2	h1_comp12305_c0_seq6	h2_comp12517_c0_seq4	h3_comp9164_c0_seq7	h4_comp12006_c0_seq1	b1_comp2291_c0_seq2	s1_comp8737_c0_seq1	ENSDARG00000007960
b2_comp4459_c0_seq1	s2_comp8293_c0_seq4	h1_comp10629_c0_seq1	h2_comp13437_c0_seq2	h3_comp10245_c0_seq2	h4_comp11260_c0_seq1	b1_comp3359_c0_seq1	s1_comp2351_c0_seq1	ENSDARG00000086553
b2_comp24542_c0_seq1	s2_comp30071_c0_seq1	h1_comp5783_c0_seq1	h2_comp12240_c0_seq1	h3_comp3681_c0_seq1	h4_comp33299_c0_seq1	b1_comp3530_c0_seq1	s1_comp12475_c0_seq1	ENSDARG00000089646
b2_comp12733_c0_seq1	s2_comp12464_c0_seq1	h1_comp13154_c0_seq1	h2_comp15343_c0_seq2	h3_comp8072_c0_seq1	h4_comp13849_c0_seq1	b1_comp4420_c0_seq2	s1_comp7748_c0_seq1	ENSDARG00000034309
b2_comp10618_c0_seq1	s2_comp1977_c0_seq2	h1_comp7867_c0_seq1	h2_comp10468_c0_seq1	h3_comp3097_c0_seq2	h4_comp8355_c0_seq1	b1_comp2011_c0_seq1	s1_comp9034_c0_seq1	ENSDARG00000091198
b2_comp2392_c0_seq1	s2_comp9565_c0_seq1	h1_comp11397_c0_seq1	h2_comp12943_c0_seq1	h3_comp11707_c0_seq1	h4_comp11523_c0_seq1	b1_comp6764_c0_seq1	s1_comp8198_c0_seq1	ENSDARG00000021004
b2_comp5114_c0_seq3	s2_comp8350_c0_seq2	h1_comp11707_c0_seq1	h2_comp15377_c0_seq4	h3_comp10426_c0_seq6	h4_comp13382_c0_seq1	b1_comp5255_c0_seq6	s1_comp7907_c0_seq7	ENSDARG00000010098
b2_comp2597_c1_seq1	s2_comp28511_c0_seq1	h1_comp10326_c0_seq1	h2_comp11401_c0_seq1	h3_comp12066_c1_seq1	h4_comp8659_c0_seq1	b1_comp7387_c0_seq1	s1_comp4859_c0_seq1	ENSDARG00000055291
b2_comp5060_c0_seq1	s2_comp6898_c0_seq1	h1_comp13261_c0_seq2	h2_comp15219_c1_seq1	h3_comp10887_c0_seq2	h4_comp13929_c0_seq1	b1_comp6806_c0_seq1	s1_comp3575_c0_seq1	ENSDARG00000037836
b2_comp5793_c0_seq2	s2_comp7905_c0_seq2	h1_comp13948_c0_seq3	h2_comp15772_c0_seq1	h3_comp11441_c0_seq4	h4_comp14385_c0_seq2	b1_comp6339_c0_seq3	s1_comp7910_c0_seq2	ENSDARG00000061282
b2_comp3517_c0_seq1	s2_comp8999_c0_seq1	h1_comp9669_c0_seq1	h2_comp11755_c0_seq1	h3_comp11591_c0_seq1	h4_comp10291_c0_seq1	b1_comp6594_c0_seq1	s1_comp8029_c0_seq1	ENSDARG00000077291
b2_comp7044_c0_seq1	s2_comp6704_c0_seq1	h1_comp11214_c0_seq1	h2_comp14045_c0_seq1	h3_comp10375_c0_seq1	h4_comp13235_c0_seq1	b1_comp2228_c0_seq1	s1_comp7171_c0_seq1	ENSDARG00000045928
b2_comp3004_c0_seq1	s2_comp8954_c0_seq1	h1_comp12625_c0_seq1	h2_comp14457_c0_seq1	h3_comp10566_c0_seq1	h4_comp12861_c0_seq1	b1_comp6649_c0_seq1	s1_comp3101_c0_seq1	ENSDARG00000068478
b2_comp2082_c0_seq1	s2_comp2692_c0_seq1	h1_comp12893_c0_seq1	h2_comp14905_c0_seq2	h3_comp9136_c0_seq1	h4_comp12599_c0_seq1	b1_comp5002_c0_seq1	s1_comp7208_c0_seq1	ENSDARG00000057147
b2_comp2023_c0_seq1	s2_comp16794_c0_seq1	h1_comp12784_c0_seq1	h2_comp15043_c0_seq1	h3_comp6017_c0_seq2	h4_comp13281_c0_seq1	b1_comp2335_c0_seq1	s1_comp1646_c0_seq1	ENSDARG00000031985
b2_comp5780_c0_seq1	s2_comp10274_c0_seq1	h1_comp13310_c0_seq1	h2_comp15295_c0_seq1	h3_comp11721_c0_seq1	h4_comp13844_c0_seq1	b1_comp6197_c0_seq1	s1_comp7113_c0_seq1	ENSDARG00000004261
b2_comp6145_c0_seq2	s2_comp8726_c0_seq3	h1_comp13495_c0_seq2	h2_comp15385_c0_seq1	h3_comp9637_c0_seq1	h4_comp14295_c0_seq3	b1_comp6251_c0_seq2	s1_comp7348_c0_seq1	ENSDARG00000024371
b2_comp8594_c0_seq1	s2_comp8797_c0_seq2	h1_comp11075_c0_seq1	h2_comp13509_c0_seq1	h3_comp10676_c0_seq6	h4_comp11545_c0_seq1	b1_comp5483_c0_seq2	s1_comp8339_c0_seq1	ENSDARG00000074552
b2_comp1866_c0_seq1	s2_comp3226_c0_seq1	h1_comp9541_c0_seq1	h2_comp9400_c0_seq1	h3_comp11917_c0_seq1	h4_comp8467_c0_seq1	b1_comp7474_c0_seq1	s1_comp8438_c0_seq1	ENSDARG00000019362
b2_comp5716_c0_seq1	s2_comp7492_c0_seq1	h1_comp11224_c0_seq1	h2_comp13954_c0_seq1	h3_comp10745_c1_seq1	h4_comp12963_c0_seq2	b1_comp5530_c0_seq1	s1_comp6848_c0_seq4	ENSDARG00000038372
b2_comp12092_c0_seq1	s2_comp2953_c0_seq1	h1_comp13011_c0_seq1	h2_comp14293_c0_seq1	h3_comp11288_c0_seq1	h4_comp13191_c0_seq1	b1_comp5065_c0_seq1	s1_comp5476_c0_seq1	ENSDARG00000030743
b2_comp5050_c0_seq1	s2_comp7121_c0_seq1	h1_comp11122_c0_seq1	h2_comp14853_c0_seq1	h3_comp12204_c0_seq1	h4_comp12607_c0_seq1	b1_comp5880_c0_seq1	s1_comp9045_c0_seq1	ENSDARG00000078023
b2_comp1649_c0_seq2	s2_comp4748_c0_seq2	h1_comp15073_c0_seq1	h2_comp9019_c0_seq1	h3_comp9771_c0_seq1	h4_comp10661_c0_seq1	b1_comp1133_c0_seq1	s1_comp4592_c0_seq2	ENSDARG00000030092
b2_comp5179_c0_seq2	s2_comp8150_c0_seq7	h1_comp12540_c0_seq1	h2_comp15465_c0_seq7	h3_comp9814_c0_seq7	h4_comp13746_c0_seq5	b1_comp6342_c0_seq9	s1_comp7757_c0_seq7	ENSDARG00000058231
b2_comp5478_c0_seq4	s2_comp7796_c0_seq3	h1_comp13952_c0_seq1	h2_comp15960_c0_seq6	h3_comp11061_c0_seq1	h4_comp14508_c0_seq1	b1_comp4056_c0_seq2	s1_comp6935_c0_seq4	ENSDARG00000006266
b2_comp12955_c0_seq1	s2_comp21359_c0_seq1	h1_comp11050_c0_seq1	h2_comp14400_c0_seq1	h3_comp13523_c0_seq1	h4_comp11765_c0_seq1	b1_comp1447_c0_seq1	s1_comp9219_c0_seq1	ENSDARG00000045277
b2_comp10455_c0_seq1	s2_comp2578_c0_seq1	h1_comp10595_c0_seq1	h2_comp23657_c0_seq1	h3_comp2150_c0_seq1	h4_comp10445_c0_seq1	b1_comp9619_c0_seq1	s1_comp4614_c0_seq1	ENSDARG00000058206
b2_comp6911_c0_seq1	s2_comp2861_c0_seq1	h1_comp11981_c0_seq1	h2_comp12522_c0_seq1	h3_comp11713_c0_seq1	h4_comp12391_c0_seq1	b1_comp6776_c0_seq1	s1_comp8189_c0_seq1	ENSDARG00000093448
b2_comp5567_c0_seq1	s2_comp2510_c0_seq1	h1_comp11550_c0_seq1	h2_comp14214_c0_seq2	h3_comp6041_c0_seq1	h4_comp12829_c0_seq1	b1_comp5934_c0_seq1	s1_comp1506_c0_seq1	ENSDARG00000061854
b2_comp3235_c0_seq1	s2_comp6842_c0_seq1	h1_comp13600_c0_seq1	h2_comp15485_c0_seq1	h3_comp11264_c0_seq1	h4_comp14143_c0_seq1	b1_comp5929_c0_seq1	s1_comp4342_c0_seq1	ENSDARG00000017219
b2_comp7140_c0_seq1	s2_comp10209_c0_seq1	h1_comp9749_c0_seq1	h2_comp9504_c0_seq1	h3_comp8378_c0_seq1	h4_comp9900_c0_seq1	b1_comp1820_c0_seq1	s1_comp1895_c0_seq1	ENSDARG00000025566
b2_comp5177_c0_seq1	s2_comp8264_c0_seq1	h1_comp12955_c0_seq1	h2_comp15383_c0_seq1	h3_comp8312_c0_seq2	h4_comp13679_c0_seq2	b1_comp6137_c0_seq1	s1_comp7303_c0_seq2	ENSDARG00000020123
b2_comp20021_c0_seq1	s2_comp5972_c0_seq1	h1_comp9360_c0_seq1	h2_comp10671_c0_seq1	h3_comp14333_c0_seq1	h4_comp6350_c0_seq1	b1_comp3553_c0_seq1	s1_comp10200_c0_seq1	ENSDARG00000061774
b2_comp1904_c0_seq1	s2_comp8711_c0_seq1	h1_comp11150_c0_seq1	h2_comp13401_c0_seq1	h3_comp10241_c0_seq2	h4_comp4423_c0_seq1	b1_comp4924_c0_seq2	s1_comp7842_c1_seq3	ENSDARG00000071105
b2_comp3863_c0_seq1	s2_comp7417_c1_seq2	h1_comp12795_c0_seq1	h2_comp14883_c0_seq1	h3_comp2902_c0_seq2	h4_comp12896_c0_seq1	b1_comp4171_c0_seq2	s1_comp8449_c0_seq1	ENSDARG00000017571
b2_comp6342_c0_seq1	s2_comp2826_c0_seq1	h1_comp13571_c0_seq1	h2_comp13940_c0_seq1	h3_comp11588_c0_seq1	h4_comp12610_c1_seq1	b1_comp6585_c0_seq1	s1_comp4246_c0_seq1	ENSDARG00000038199
b2_comp2262_c0_seq1	s2_comp18370_c0_seq1	h1_comp11129_c0_seq1	h2_comp14414_c0_seq1	h3_comp2304_c0_seq1	h4_comp10647_c0_seq1	b1_comp1144_c0_seq1	s1_comp8973_c0_seq1	ENSDARG00000069302
b2_comp47074_c0_seq1	s2_comp48818_c0_seq1	h1_comp22245_c0_seq1	h2_comp48778_c0_seq1	h3_comp17997_c0_seq1	h4_comp4805_c0_seq1	b1_comp18961_c0_seq1	s1_comp19718_c0_seq1	ENSDARG00000008573
b2_comp6184_c0_seq2	s2_comp8536_c0_seq2	h1_comp13865_c0_seq2	h2_comp15870_c0_seq2	h3_comp9802_c0_seq1	h4_comp13093_c0_seq1	b1_comp6298_c0_seq1	s1_comp7966_c0_seq1	ENSDARG00000039117
b2_comp1405_c0_seq1	s2_comp8070_c0_seq1	h1_comp14626_c0_seq1	h2_comp12316_c0_seq1	h3_comp12254_c0_seq1	h4_comp4101_c0_seq1	b1_comp8042_c0_seq1	s1_comp6297_c0_seq1	ENSDARG00000007517
b2_comp2270_c0_seq1	s2_comp2743_c0_seq1	h1_comp6590_c0_seq2	h2_comp4489_c0_seq1	h3_comp11812_c0_seq1	h4_comp4457_c0_seq1	b1_comp7025_c0_seq1	s1_comp4293_c0_seq1	ENSDARG00000011146
b2_comp11007_c0_seq1	s2_comp18851_c0_seq1	h1_comp15351_c0_seq1	h2_comp5757_c0_seq1	h3_comp12344_c0_seq1	h4_comp3530_c0_seq1	b1_comp7685_c0_seq1	s1_comp8959_c0_seq1	ENSDARG00000022340
b2_comp3982_c0_seq1	s2_comp6817_c1_seq1	h1_comp12543_c0_seq2	h2_comp11727_c0_seq1	h3_comp9520_c0_seq1	h4_comp11918_c0_seq1	b1_comp1802_c0_seq1	s1_comp4403_c0_seq2	ENSDARG00000003920
b2_comp3196_c0_seq1	s2_comp15951_c0_seq1	h1_comp8226_c0_seq1	h2_comp14297_c0_seq1	h3_comp7641_c0_seq1	h4_comp3912_c0_seq1	b1_comp8642_c0_seq1	s1_comp10120_c0_seq1	ENSDARG00000054355
b2_comp4637_c0_seq1	s2_comp7887_c0_seq1	h1_comp12563_c0_seq1	h2_comp13833_c0_seq1	h3_comp11931_c0_seq1	h4_comp12649_c0_seq1	b1_comp7471_c0_seq1	s1_comp7084_c0_seq1	ENSDARG00000054433
b2_comp20957_c0_seq1	s2_comp4874_c0_seq1	h1_comp6507_c0_seq1	h2_comp4209_c0_seq1	h3_comp2813_c0_seq1	h4_comp5189_c0_seq1	b1_comp3436_c0_seq1	s1_comp14287_c0_seq1	ENSDARG00000034734
b2_comp5844_c0_seq5	s2_comp7986_c0_seq5	h1_comp12012_c0_seq2	h2_comp11717_c0_seq1	h3_comp9954_c0_seq11	h4_comp12304_c0_seq3	b1_comp6178_c1_seq3	s1_comp6139_c0_seq1	ENSDARG00000007024
b2_comp1968_c0_seq1	s2_comp5270_c0_seq1	h1_comp12569_c0_seq1	h2_comp14649_c0_seq1	h3_comp10416_c0_seq1	h4_comp13763_c0_seq1	b1_comp7252_c0_seq1	s1_comp7709_c0_seq1	ENSDARG00000020048
b2_comp8155_c0_seq1	s2_comp14117_c0_seq1	h1_comp8148_c0_seq2	h2_comp14994_c0_seq1	h3_comp11058_c0_seq1	h4_comp13847_c0_seq1	b1_comp2021_c0_seq1	s1_comp5971_c0_seq1	ENSDARG00000094345
b2_comp7271_c0_seq1	s2_comp2847_c0_seq1	h1_comp3481_c0_seq1	h2_comp9349_c0_seq1	h3_comp3099_c0_seq1	h4_comp4523_c0_seq1	b1_comp6833_c0_seq1	s1_comp8130_c0_seq1	ENSDARG00000093774
b2_comp5724_c0_seq1	s2_comp7621_c0_seq1	h1_comp12731_c0_seq1	h2_comp15089_c0_seq2	h3_comp11207_c0_seq1	h4_comp14301_c0_seq1	b1_comp4685_c0_seq2	s1_comp7677_c0_seq2	ENSDARG00000013830
b2_comp3885_c0_seq1	s2_comp8884_c0_seq1	h1_comp13551_c0_seq1	h2_comp15897_c0_seq1	h3_comp11103_c0_seq1	h4_comp14272_c0_seq1	b1_comp5926_c0_seq1	s1_comp7610_c0_seq1	ENSDARG00000071863
b2_comp1986_c0_seq1	s2_comp6123_c1_seq1	h1_comp8766_c0_seq1	h2_comp12003_c0_seq1	h3_comp6599_c0_seq1	h4_comp9623_c0_seq1	b1_comp1179_c0_seq1	s1_comp6931_c0_seq2	ENSDARG00000035763
b2_comp24122_c0_seq1	s2_comp4993_c0_seq1	h1_comp4078_c0_seq1	h2_comp10171_c0_seq2	h3_comp7361_c0_seq1	h4_comp33598_c0_seq1	b1_comp2919_c0_seq2	s1_comp5777_c0_seq2	ENSDARG00000062568
b2_comp11576_c0_seq1	s2_comp13557_c0_seq1	h1_comp11835_c0_seq1	h2_comp13253_c0_seq1	h3_comp12192_c0_seq1	h4_comp11538_c0_seq1	b1_comp7646_c0_seq1	s1_comp4088_c0_seq1	ENSDARG00000054980
b2_comp4180_c0_seq1	s2_comp15224_c0_seq1	h1_comp9698_c0_seq1	h2_comp10555_c0_seq1	h3_comp8088_c0_seq1	h4_comp11277_c0_seq1	b1_comp4888_c0_seq1	s1_comp8574_c0_seq1	ENSDARG00000003757
b2_comp4491_c0_seq1	s2_comp7931_c0_seq1	h1_comp12524_c0_seq1	h2_comp15033_c0_seq1	h3_comp10746_c0_seq1	h4_comp13330_c0_seq1	b1_comp5538_c0_seq1	s1_comp8707_c0_seq1	ENSDARG00000040666
b2_comp4219_c0_seq1	s2_comp8677_c0_seq1	h1_comp13272_c0_seq2	h2_comp14456_c0_seq1	h3_comp8903_c0_seq2	h4_comp13696_c0_seq1	b1_comp5913_c0_seq1	s1_comp7289_c0_seq1	ENSDARG00000057423
b2_comp5874_c0_seq1	s2_comp7187_c0_seq6	h1_comp13813_c0_seq3	h2_comp15026_c0_seq2	h3_comp11488_c1_seq1	h4_comp14374_c0_seq2	b1_comp5943_c0_seq4	s1_comp6920_c0_seq1	ENSDARG00000045749
b2_comp5689_c0_seq1	s2_comp3548_c0_seq1	h1_comp10962_c0_seq1	h2_comp12342_c0_seq1	h3_comp3165_c0_seq1	h4_comp10805_c0_seq1	b1_comp7094_c0_seq1	s1_comp4398_c0_seq1	ENSDARG00000014472
b2_comp1994_c0_seq2	s2_comp8188_c0_seq2	h1_comp11729_c0_seq1	h2_comp14605_c0_seq1	h3_comp2862_c0_seq2	h4_comp13856_c0_seq2	b1_comp5540_c0_seq1	s1_comp4254_c0_seq1	ENSDARG00000033501
b2_comp5122_c0_seq1	s2_comp9917_c0_seq1	h1_comp13336_c0_seq1	h2_comp15105_c0_seq1	h3_comp11946_c0_seq1	h4_comp13588_c0_seq2	b1_comp5906_c0_seq1	s1_comp8226_c0_seq1	ENSDARG00000003952
b2_comp5776_c0_seq1	s2_comp11405_c0_seq1	h1_comp11430_c0_seq2	h2_comp11709_c0_seq1	h3_comp9773_c0_seq1	h4_comp12413_c0_seq1	b1_comp6930_c0_seq1	s1_comp3556_c0_seq1	ENSDARG00000075180
b2_comp4507_c0_seq1	s2_comp6440_c0_seq1	h1_comp12880_c0_seq1	h2_comp15356_c0_seq1	h3_comp12538_c0_seq1	h4_comp12959_c0_seq1	b1_comp1458_c0_seq1	s1_comp2346_c0_seq1	ENSDARG00000009939
b2_comp2456_c0_seq1	s2_comp6732_c0_seq1	h1_comp3182_c0_seq2	h2_comp14170_c0_seq1	h3_comp10959_c0_seq1	h4_comp13295_c0_seq1	b1_comp4535_c0_seq1	s1_comp12796_c0_seq1	ENSDARG00000010025
b2_comp11629_c0_seq1	s2_comp5931_c0_seq1	h1_comp13274_c0_seq1	h2_comp14668_c0_seq1	h3_comp11188_c0_seq1	h4_comp12142_c0_seq1	b1_comp4817_c0_seq1	s1_comp1739_c0_seq1	ENSDARG00000000489
b2_comp9274_c0_seq1	s2_comp3079_c0_seq1	h1_comp10846_c0_seq1	h2_comp12708_c0_seq1	h3_comp10001_c0_seq1	h4_comp4430_c0_seq1	b1_comp7154_c0_seq1	s1_comp5639_c0_seq1	ENSDARG00000058593
b2_comp4590_c0_seq1	s2_comp7742_c0_seq1	h1_comp8328_c0_seq1	h2_comp10049_c0_seq1	h3_comp8809_c0_seq3	h4_comp42117_c0_seq1	b1_comp5819_c0_seq1	s1_comp12586_c0_seq1	ENSDARG00000017910
b2_comp9702_c0_seq1	s2_comp7657_c0_seq1	h1_comp9722_c0_seq1	h2_comp14581_c0_seq1	h3_comp10244_c0_seq1	h4_comp12881_c0_seq1	b1_comp2622_c0_seq1	s1_comp6527_c0_seq1	ENSDARG00000089626
b2_comp3979_c0_seq1	s2_comp7954_c0_seq4	h1_comp13428_c0_seq1	h2_comp15363_c0_seq4	h3_comp11109_c1_seq9	h4_comp14071_c0_seq2	b1_comp6181_c0_seq6	s1_comp7849_c0_seq2	ENSDARG00000078425
b2_comp7262_c0_seq1	s2_comp7608_c1_seq1	h1_comp12130_c0_seq1	h2_comp13442_c0_seq1	h3_comp10886_c0_seq1	h4_comp11337_c0_seq1	b1_comp6868_c0_seq1	s1_comp8229_c0_seq1	ENSDARG00000001578
b2_comp13657_c0_seq1	s2_comp7354_c0_seq1	h1_comp12407_c0_seq1	h2_comp14296_c0_seq1	h3_comp10616_c0_seq1	h4_comp12093_c0_seq1	b1_comp1495_c0_seq1	s1_comp1938_c0_seq2	ENSDARG00000073872
b2_comp2097_c0_seq1	s2_comp10685_c0_seq1	h1_comp10787_c0_seq1	h2_comp8902_c0_seq1	h3_comp3821_c0_seq1	h4_comp11638_c0_seq1	b1_comp4154_c0_seq2	s1_comp3309_c0_seq1	ENSDARG00000016280
b2_comp8503_c0_seq1	s2_comp12129_c0_seq1	h1_comp12181_c0_seq1	h2_comp14725_c0_seq1	h3_comp11758_c0_seq1	h4_comp13499_c0_seq1	b1_comp3092_c0_seq1	s1_comp7598_c0_seq1	ENSDARG00000014591
b2_comp16894_c0_seq1	s2_comp2495_c0_seq1	h1_comp5841_c0_seq1	h2_comp3947_c0_seq1	h3_comp9915_c0_seq2	h4_comp9604_c0_seq1	b1_comp8185_c0_seq1	s1_comp9371_c0_seq1	ENSDARG00000055536
b2_comp1982_c0_seq1	s2_comp6910_c0_seq1	h1_comp13237_c0_seq1	h2_comp15747_c0_seq1	h3_comp3181_c0_seq1	h4_comp13926_c0_seq1	b1_comp4976_c0_seq2	s1_comp7509_c0_seq1	ENSDARG00000018846
b2_comp18189_c0_seq1	s2_comp6978_c0_seq1	h1_comp14957_c0_seq1	h2_comp13678_c0_seq1	h3_comp12837_c0_seq1	h4_comp12246_c0_seq1	b1_comp8156_c0_seq1	s1_comp9892_c0_seq1	ENSDARG00000027813
b2_comp5354_c0_seq2	s2_comp8236_c0_seq1	h1_comp13503_c0_seq2	h2_comp15281_c0_seq1	h3_comp11863_c0_seq1	h4_comp13664_c0_seq1	b1_comp7042_c0_seq1	s1_comp4304_c0_seq3	ENSDARG00000034710
b2_comp5670_c0_seq3	s2_comp5542_c0_seq1	h1_comp13363_c0_seq2	h2_comp15736_c0_seq1	h3_comp11274_c0_seq1	h4_comp14138_c0_seq1	b1_comp6171_c0_seq2	s1_comp6802_c0_seq1	ENSDARG00000007086
b2_comp3926_c0_seq1	s2_comp5823_c0_seq1	h1_comp9986_c0_seq1	h2_comp13622_c0_seq1	h3_comp10225_c0_seq1	h4_comp12600_c0_seq1	b1_comp7034_c0_seq1	s1_comp7219_c0_seq1	ENSDARG00000058079
b2_comp5837_c0_seq11	s2_comp8256_c0_seq4	h1_comp12632_c0_seq5	h2_comp14433_c0_seq6	h3_comp9370_c0_seq12	h4_comp12962_c0_seq5	b1_comp5466_c0_seq3	s1_comp7405_c0_seq3	ENSDARG00000089787
b2_comp9764_c0_seq1	s2_comp12796_c0_seq1	h1_comp9290_c0_seq1	h2_comp12070_c0_seq1	h3_comp8419_c0_seq1	h4_comp10100_c0_seq1	b1_comp7192_c0_seq1	s1_comp8515_c0_seq1	ENSDARG00000041314
b2_comp2344_c0_seq1	s2_comp6826_c0_seq1	h1_comp11344_c0_seq1	h2_comp13959_c0_seq1	h3_comp10960_c0_seq1	h4_comp12378_c0_seq1	b1_comp4824_c0_seq3	s1_comp2021_c0_seq1	ENSDARG00000044943
b2_comp6264_c0_seq1	s2_comp8277_c0_seq1	h1_comp13578_c0_seq1	h2_comp15548_c0_seq1	h3_comp6018_c0_seq1	h4_comp14128_c0_seq2	b1_comp4062_c0_seq1	s1_comp7544_c1_seq1	ENSDARG00000030004
b2_comp1476_c0_seq1	s2_comp7656_c0_seq1	h1_comp11931_c0_seq2	h2_comp14509_c0_seq1	h3_comp7969_c0_seq3	h4_comp12252_c0_seq2	b1_comp6063_c0_seq1	s1_comp7868_c0_seq1	ENSDARG00000015290
b2_comp1977_c0_seq1	s2_comp8507_c0_seq1	h1_comp13027_c0_seq9	h2_comp15019_c0_seq2	h3_comp9559_c0_seq1	h4_comp13404_c0_seq2	b1_comp5491_c0_seq1	s1_comp4418_c0_seq1	ENSDARG00000031848
b2_comp5443_c0_seq1	s2_comp9738_c0_seq1	h1_comp12468_c0_seq1	h2_comp14393_c0_seq1	h3_comp3066_c0_seq1	h4_comp11330_c0_seq1	b1_comp6946_c0_seq1	s1_comp8256_c0_seq1	ENSDARG00000019489
b2_comp5449_c0_seq3	s2_comp5159_c0_seq1	h1_comp13772_c0_seq1	h2_comp15639_c0_seq1	h3_comp9872_c0_seq1	h4_comp14189_c0_seq1	b1_comp3936_c0_seq2	s1_comp7896_c0_seq1	ENSDARG00000057167
b2_comp1903_c0_seq1	s2_comp10273_c0_seq1	h1_comp13444_c0_seq1	h2_comp9460_c0_seq1	h3_comp11158_c0_seq1	h4_comp13040_c0_seq1	b1_comp1799_c0_seq1	s1_comp5669_c0_seq1	ENSDARG00000038106
b2_comp5481_c0_seq2	s2_comp2837_c0_seq1	h1_comp12454_c0_seq2	h2_comp13867_c0_seq2	h3_comp10361_c0_seq1	h4_comp12964_c0_seq1	b1_comp1791_c0_seq1	s1_comp7364_c0_seq1	ENSDARG00000012187
b2_comp5359_c0_seq2	s2_comp3774_c0_seq2	h1_comp11761_c0_seq2	h2_comp4179_c0_seq1	h3_comp6749_c0_seq2	h4_comp11108_c0_seq2	b1_comp2772_c0_seq2	s1_comp12596_c0_seq1	ENSDARG00000052966
b2_comp5586_c0_seq1	s2_comp1867_c0_seq1	h1_comp5890_c0_seq1	h2_comp11238_c0_seq1	h3_comp9838_c0_seq1	h4_comp6968_c0_seq1	b1_comp2851_c0_seq1	s1_comp9700_c0_seq1	ENSDARG00000070589
b2_comp10345_c0_seq1	s2_comp3060_c0_seq1	h1_comp7675_c0_seq1	h2_comp9995_c0_seq1	h3_comp12353_c0_seq1	h4_comp3850_c0_seq1	b1_comp8148_c0_seq1	s1_comp4719_c0_seq1	ENSDARG00000069496
b2_comp2397_c0_seq1	s2_comp5264_c0_seq1	h1_comp8089_c0_seq1	h2_comp14667_c0_seq1	h3_comp8713_c0_seq2	h4_comp9982_c0_seq1	b1_comp1489_c0_seq1	s1_comp6146_c0_seq1	ENSDARG00000032037
b2_comp7646_c0_seq1	s2_comp7075_c0_seq1	h1_comp12628_c0_seq1	h2_comp14386_c0_seq1	h3_comp10859_c0_seq2	h4_comp12993_c0_seq1	b1_comp3918_c0_seq2	s1_comp4349_c0_seq1	ENSDARG00000039273
b2_comp51641_c0_seq1	s2_comp49906_c0_seq1	h1_comp15850_c0_seq1	h2_comp8807_c0_seq1	h3_comp19802_c0_seq1	h4_comp1830_c0_seq1	b1_comp10721_c0_seq1	s1_comp27865_c0_seq1	ENSDARG00000059075
b2_comp9520_c0_seq1	s2_comp11295_c0_seq1	h1_comp12820_c0_seq1	h2_comp11907_c0_seq1	h3_comp13001_c0_seq1	h4_comp10630_c0_seq1	b1_comp2168_c0_seq2	s1_comp8401_c0_seq1	ENSDARG00000040128
b2_comp3632_c0_seq1	s2_comp13593_c0_seq1	h1_comp12337_c0_seq2	h2_comp12741_c0_seq1	h3_comp9635_c0_seq1	h4_comp12010_c0_seq1	b1_comp4946_c0_seq2	s1_comp4199_c0_seq1	ENSDARG00000016769
b2_comp11864_c0_seq1	s2_comp27597_c0_seq1	h1_comp11898_c0_seq1	h2_comp14824_c0_seq1	h3_comp7421_c0_seq2	h4_comp10828_c0_seq1	b1_comp1337_c0_seq1	s1_comp6951_c0_seq1	ENSDARG00000052170
b2_comp14477_c0_seq1	s2_comp56047_c0_seq1	h1_comp3679_c0_seq1	h2_comp7062_c0_seq1	h3_comp12914_c0_seq1	h4_comp30230_c0_seq1	b1_comp8161_c0_seq1	s1_comp17624_c0_seq1	ENSDARG00000014506
b2_comp2043_c0_seq1	s2_comp5309_c0_seq1	h1_comp11080_c0_seq1	h2_comp9250_c0_seq1	h3_comp9611_c0_seq1	h4_comp10547_c0_seq1	b1_comp7269_c0_seq1	s1_comp8489_c0_seq1	ENSDARG00000041900
b2_comp2413_c0_seq1	s2_comp3391_c0_seq1	h1_comp12241_c0_seq1	h2_comp14544_c0_seq1	h3_comp3170_c0_seq1	h4_comp14469_c0_seq1	b1_comp6762_c0_seq1	s1_comp7465_c0_seq1	ENSDARG00000042247
b2_comp3805_c4_seq1	s2_comp2820_c1_seq1	h1_comp13211_c0_seq1	h2_comp15411_c0_seq1	h3_comp11574_c1_seq1	h4_comp13968_c0_seq1	b1_comp1908_c0_seq1	s1_comp4191_c0_seq1	ENSDARG00000090286
b2_comp4999_c0_seq2	s2_comp6269_c1_seq1	h1_comp13043_c0_seq3	h2_comp15464_c0_seq1	h3_comp9640_c1_seq2	h4_comp13888_c0_seq3	b1_comp3954_c0_seq1	s1_comp2679_c0_seq1	ENSDARG00000037403
b2_comp5930_c0_seq1	s2_comp5540_c0_seq1	h1_comp12987_c0_seq5	h2_comp15265_c0_seq1	h3_comp10733_c0_seq1	h4_comp13254_c0_seq1	b1_comp1996_c0_seq2	s1_comp1654_c0_seq1	ENSDARG00000061737
b2_comp15920_c0_seq1	s2_comp13914_c0_seq1	h1_comp6821_c0_seq1	h2_comp5436_c0_seq1	h3_comp2718_c0_seq2	h4_comp11746_c0_seq1	b1_comp10368_c0_seq1	s1_comp4085_c0_seq1	ENSDARG00000057245
b2_comp4059_c0_seq1	s2_comp7698_c0_seq1	h1_comp10921_c0_seq1	h2_comp14063_c0_seq1	h3_comp2960_c0_seq1	h4_comp13566_c0_seq1	b1_comp6855_c0_seq1	s1_comp8253_c0_seq1	ENSDARG00000075445
b2_comp8965_c0_seq1	s2_comp5190_c0_seq1	h1_comp9135_c0_seq1	h2_comp12132_c0_seq1	h3_comp9493_c0_seq1	h4_comp10103_c0_seq1	b1_comp7266_c0_seq1	s1_comp8676_c0_seq1	ENSDARG00000019976
b2_comp47720_c0_seq1	s2_comp20186_c0_seq1	h1_comp5441_c0_seq1	h2_comp10892_c0_seq1	h3_comp8279_c0_seq1	h4_comp8626_c0_seq1	b1_comp1644_c0_seq1	s1_comp22909_c0_seq1	ENSDARG00000069422
b2_comp17456_c0_seq1	s2_comp7306_c0_seq1	h1_comp9363_c0_seq1	h2_comp9421_c0_seq1	h3_comp8357_c0_seq1	h4_comp9832_c0_seq1	b1_comp9483_c0_seq1	s1_comp3939_c0_seq1	ENSDARG00000032708
b2_comp4743_c0_seq1	s2_comp8548_c0_seq1	h1_comp13608_c0_seq1	h2_comp15419_c0_seq1	h3_comp9806_c0_seq1	h4_comp13990_c0_seq2	b1_comp6293_c0_seq1	s1_comp3523_c0_seq2	ENSDARG00000013552
b2_comp8933_c0_seq1	s2_comp3127_c0_seq1	h1_comp13087_c0_seq1	h2_comp13981_c0_seq1	h3_comp10810_c0_seq1	h4_comp13158_c0_seq1	b1_comp2194_c0_seq1	s1_comp7785_c0_seq2	ENSDARG00000016721
b2_comp5147_c0_seq5	s2_comp7408_c0_seq6	h1_comp12520_c0_seq4	h2_comp15414_c0_seq3	h3_comp11152_c0_seq4	h4_comp13589_c0_seq6	b1_comp5754_c0_seq1	s1_comp6371_c0_seq5	ENSDARG00000019420
b2_comp10087_c0_seq1	s2_comp3506_c0_seq1	h1_comp2891_c0_seq1	h2_comp8701_c0_seq1	h3_comp8972_c0_seq1	h4_comp20475_c0_seq1	b1_comp7131_c0_seq1	s1_comp8751_c0_seq1	ENSDARG00000015394
b2_comp8689_c0_seq1	s2_comp6574_c0_seq1	h1_comp8456_c0_seq1	h2_comp18795_c0_seq1	h3_comp11989_c0_seq1	h4_comp9126_c0_seq1	b1_comp7235_c0_seq1	s1_comp5689_c0_seq1	ENSDARG00000042823
b2_comp2218_c0_seq1	s2_comp2494_c0_seq1	h1_comp8336_c0_seq1	h2_comp10497_c0_seq1	h3_comp11998_c0_seq1	h4_comp11051_c0_seq1	b1_comp8007_c0_seq1	s1_comp3921_c0_seq1	ENSDARG00000037897
b2_comp6646_c0_seq1	s2_comp9553_c0_seq1	h1_comp13619_c0_seq2	h2_comp15502_c0_seq1	h3_comp11432_c0_seq1	h4_comp14185_c0_seq1	b1_comp1967_c0_seq1	s1_comp8191_c0_seq1	ENSDARG00000053485
b2_comp3988_c0_seq1	s2_comp8593_c0_seq2	h1_comp12605_c0_seq2	h2_comp15737_c1_seq1	h3_comp5729_c0_seq1	h4_comp13264_c0_seq1	b1_comp2223_c0_seq2	s1_comp7311_c0_seq2	ENSDARG00000067851
b2_comp5426_c0_seq2	s2_comp8626_c0_seq2	h1_comp13283_c0_seq2	h2_comp14375_c0_seq2	h3_comp10069_c0_seq5	h4_comp14335_c0_seq1	b1_comp5409_c0_seq4	s1_comp6543_c0_seq2	ENSDARG00000019392
b2_comp6193_c0_seq1	s2_comp8075_c0_seq1	h1_comp13711_c0_seq3	h2_comp15435_c0_seq1	h3_comp11371_c0_seq4	h4_comp14247_c0_seq1	b1_comp7037_c0_seq1	s1_comp6602_c1_seq1	ENSDARG00000018174
b2_comp5283_c0_seq1	s2_comp7270_c0_seq1	h1_comp14339_c0_seq1	h2_comp18615_c0_seq1	h3_comp7141_c0_seq1	h4_comp12385_c0_seq1	b1_comp7624_c0_seq1	s1_comp9121_c0_seq1	ENSDARG00000007264
b2_comp4209_c0_seq1	s2_comp7442_c1_seq2	h1_comp13258_c0_seq1	h2_comp15413_c1_seq1	h3_comp3051_c0_seq1	h4_comp12913_c0_seq1	b1_comp4434_c0_seq2	s1_comp7479_c1_seq1	ENSDARG00000088140
b2_comp4106_c0_seq1	s2_comp5793_c0_seq1	h1_comp12230_c0_seq1	h2_comp14630_c0_seq2	h3_comp2361_c0_seq1	h4_comp12898_c0_seq1	b1_comp9310_c0_seq1	s1_comp6025_c0_seq3	ENSDARG00000054597
b2_comp14874_c0_seq1	s2_comp7228_c0_seq1	h1_comp8687_c0_seq1	h2_comp12078_c0_seq1	h3_comp12238_c0_seq1	h4_comp12537_c0_seq1	b1_comp8029_c0_seq1	s1_comp2136_c0_seq1	ENSDARG00000054793
b2_comp1744_c0_seq1	s2_comp5652_c0_seq1	h1_comp12561_c0_seq1	h2_comp15324_c0_seq1	h3_comp11153_c0_seq1	h4_comp13883_c0_seq1	b1_comp6813_c0_seq1	s1_comp3429_c0_seq1	ENSDARG00000014806
b2_comp10738_c0_seq1	s2_comp11906_c0_seq1	h1_comp13403_c0_seq1	h2_comp15348_c0_seq1	h3_comp10843_c0_seq1	h4_comp13772_c0_seq1	b1_comp7256_c0_seq1	s1_comp2528_c0_seq1	ENSDARG00000059906
b2_comp5826_c0_seq1	s2_comp5462_c0_seq1	h1_comp12459_c0_seq1	h2_comp15397_c1_seq1	h3_comp9788_c0_seq1	h4_comp13055_c0_seq1	b1_comp3788_c0_seq1	s1_comp7590_c0_seq1	ENSDARG00000045661
b2_comp10060_c0_seq1	s2_comp13037_c0_seq1	h1_comp11278_c0_seq1	h2_comp12073_c0_seq1	h3_comp9166_c0_seq1	h4_comp5294_c0_seq1	b1_comp7573_c0_seq1	s1_comp2213_c0_seq1	ENSDARG00000069521
b2_comp8927_c0_seq1	s2_comp7111_c0_seq1	h1_comp13257_c0_seq2	h2_comp15360_c0_seq4	h3_comp3207_c0_seq1	h4_comp14208_c0_seq2	b1_comp2240_c0_seq1	s1_comp3671_c0_seq1	ENSDARG00000040555
b2_comp4874_c0_seq1	s2_comp4905_c0_seq1	h1_comp13364_c0_seq1	h2_comp15540_c0_seq1	h3_comp11140_c0_seq1	h4_comp13825_c0_seq1	b1_comp5847_c0_seq2	s1_comp5500_c0_seq1	ENSDARG00000012399
b2_comp2638_c0_seq1	s2_comp7077_c0_seq1	h1_comp11425_c0_seq1	h2_comp14462_c0_seq1	h3_comp11954_c0_seq1	h4_comp12636_c0_seq1	b1_comp7199_c0_seq1	s1_comp7520_c0_seq1	ENSDARG00000071426
b2_comp5112_c0_seq1	s2_comp8695_c0_seq16	h1_comp12487_c0_seq2	h2_comp14574_c0_seq1	h3_comp9000_c0_seq3	h4_comp13424_c0_seq2	b1_comp5418_c0_seq2	s1_comp6639_c0_seq1	ENSDARG00000011219
b2_comp2266_c0_seq1	s2_comp7506_c0_seq1	h1_comp13633_c0_seq1	h2_comp15591_c0_seq3	h3_comp9204_c0_seq1	h4_comp13979_c0_seq1	b1_comp4844_c0_seq2	s1_comp1651_c0_seq1	ENSDARG00000034825
b2_comp8100_c0_seq1	s2_comp4549_c0_seq1	h1_comp12912_c0_seq1	h2_comp14765_c0_seq1	h3_comp5578_c0_seq1	h4_comp13414_c0_seq1	b1_comp7014_c0_seq1	s1_comp3000_c0_seq1	ENSDARG00000035264
b2_comp1996_c0_seq2	s2_comp3086_c0_seq1	h1_comp9444_c0_seq1	h2_comp12137_c0_seq1	h3_comp6020_c0_seq1	h4_comp11287_c0_seq2	b1_comp3818_c0_seq4	s1_comp2423_c0_seq1	ENSDARG00000044102
b2_comp6147_c0_seq1	s2_comp8145_c1_seq1	h1_comp12276_c0_seq1	h2_comp14225_c0_seq1	h3_comp7630_c0_seq1	h4_comp13038_c0_seq1	b1_comp3862_c0_seq1	s1_comp3650_c0_seq2	ENSDARG00000045399
b2_comp14936_c0_seq1	s2_comp21622_c0_seq1	h1_comp12215_c0_seq1	h2_comp15459_c0_seq2	h3_comp10768_c0_seq2	h4_comp12934_c0_seq1	b1_comp7673_c0_seq1	s1_comp6343_c0_seq1	ENSDARG00000027515
b2_comp1673_c0_seq1	s2_comp19821_c0_seq1	h1_comp8854_c0_seq1	h2_comp11392_c0_seq1	h3_comp2370_c0_seq1	h4_comp9930_c0_seq1	b1_comp7633_c0_seq1	s1_comp10204_c0_seq1	ENSDARG00000058444
b2_comp6209_c0_seq2	s2_comp9479_c0_seq1	h1_comp13908_c0_seq5	h2_comp15597_c0_seq3	h3_comp11221_c1_seq2	h4_comp14186_c0_seq3	b1_comp6422_c1_seq2	s1_comp7151_c0_seq1	ENSDARG00000011693
b2_comp4631_c0_seq1	s2_comp27389_c0_seq1	h1_comp6097_c0_seq1	h2_comp11331_c0_seq1	h3_comp2215_c0_seq2	h4_comp5323_c0_seq1	b1_comp8933_c0_seq1	s1_comp16172_c0_seq1	ENSDARG00000038556
b2_comp19122_c0_seq1	s2_comp21894_c0_seq1	h1_comp15920_c0_seq1	h2_comp29390_c0_seq1	h3_comp8455_c0_seq1	h4_comp31150_c0_seq1	b1_comp3131_c0_seq1	s1_comp4637_c0_seq1	ENSDARG00000060981
b2_comp9231_c0_seq1	s2_comp2094_c0_seq2	h1_comp10771_c0_seq1	h2_comp10776_c0_seq1	h3_comp10213_c0_seq1	h4_comp11696_c0_seq1	b1_comp1889_c0_seq1	s1_comp9353_c0_seq1	ENSDARG00000023443
b2_comp5617_c0_seq1	s2_comp7045_c0_seq1	h1_comp12728_c0_seq1	h2_comp13570_c0_seq1	h3_comp10308_c0_seq1	h4_comp13041_c0_seq1	b1_comp5919_c0_seq1	s1_comp5876_c0_seq1	ENSDARG00000022983
b2_comp4964_c0_seq3	s2_comp7346_c0_seq1	h1_comp13635_c0_seq2	h2_comp15301_c0_seq1	h3_comp11325_c0_seq1	h4_comp14085_c0_seq1	b1_comp1296_c0_seq1	s1_comp8885_c0_seq1	ENSDARG00000012820
b2_comp6109_c0_seq1	s2_comp8245_c0_seq1	h1_comp6951_c0_seq1	h2_comp13744_c0_seq2	h3_comp10992_c0_seq1	h4_comp11797_c0_seq1	b1_comp5617_c0_seq4	s1_comp8267_c0_seq1	ENSDARG00000043196
b2_comp5265_c0_seq1	s2_comp8270_c0_seq2	h1_comp13085_c0_seq2	h2_comp15111_c0_seq1	h3_comp10474_c0_seq2	h4_comp11584_c0_seq1	b1_comp1164_c0_seq1	s1_comp6362_c0_seq1	ENSDARG00000035227
b2_comp25057_c0_seq1	s2_comp7253_c0_seq2	h1_comp15121_c0_seq1	h2_comp7071_c0_seq1	h3_comp14473_c0_seq1	h4_comp31164_c0_seq1	b1_comp10142_c0_seq1	s1_comp3325_c0_seq1	ENSDARG00000036190
b2_comp2978_c0_seq2	s2_comp3731_c0_seq1	h1_comp15346_c0_seq1	h2_comp4223_c0_seq1	h3_comp8265_c0_seq2	h4_comp1133_c0_seq1	b1_comp3775_c0_seq1	s1_comp12724_c0_seq1	ENSDARG00000041332
b2_comp5280_c0_seq1	s2_comp5453_c0_seq1	h1_comp13122_c0_seq2	h2_comp14526_c0_seq1	h3_comp7828_c1_seq1	h4_comp14032_c0_seq1	b1_comp5513_c0_seq1	s1_comp4295_c0_seq1	ENSDARG00000015111
b2_comp24960_c0_seq1	s2_comp22555_c0_seq1	h1_comp3238_c0_seq1	h2_comp5308_c0_seq1	h3_comp3543_c0_seq1	h4_comp23704_c0_seq1	b1_comp12276_c0_seq1	s1_comp2706_c0_seq1	ENSDARG00000044328
b2_comp14116_c0_seq1	s2_comp13778_c0_seq1	h1_comp10026_c0_seq1	h2_comp12129_c0_seq1	h3_comp2299_c0_seq1	h4_comp10307_c0_seq1	b1_comp4455_c0_seq1	s1_comp6606_c0_seq2	ENSDARG00000075569
b2_comp6507_c0_seq1	s2_comp9163_c0_seq1	h1_comp7962_c0_seq1	h2_comp4087_c0_seq1	h3_comp2948_c0_seq1	h4_comp4347_c0_seq1	b1_comp1901_c0_seq1	s1_comp8101_c0_seq1	ENSDARG00000005791
b2_comp6258_c0_seq2	s2_comp8686_c0_seq2	h1_comp13752_c0_seq10	h2_comp15637_c0_seq1	h3_comp11344_c0_seq1	h4_comp14068_c0_seq2	b1_comp6248_c0_seq1	s1_comp5605_c0_seq4	ENSDARG00000059333
b2_comp3617_c0_seq1	s2_comp8953_c0_seq1	h1_comp11437_c0_seq1	h2_comp12700_c1_seq1	h3_comp9755_c1_seq1	h4_comp10899_c0_seq1	b1_comp1917_c0_seq1	s1_comp5938_c0_seq1	NO_MATCH_TO_ZEBRA
b2_comp3556_c0_seq1	s2_comp7805_c0_seq1	h1_comp7201_c0_seq1	h2_comp10758_c0_seq1	h3_comp13200_c0_seq1	h4_comp79_c0_seq1	b1_comp2367_c0_seq1	s1_comp6855_c0_seq1	ENSDARG00000078059
b2_comp15284_c0_seq1	s2_comp14355_c0_seq1	h1_comp13013_c0_seq2	h2_comp14438_c0_seq2	h3_comp12471_c0_seq1	h4_comp11626_c0_seq1	b1_comp4384_c2_seq1	s1_comp6281_c0_seq1	ENSDARG00000054272
b2_comp12543_c0_seq1	s2_comp8219_c0_seq1	h1_comp13478_c0_seq2	h2_comp14751_c0_seq1	h3_comp6075_c0_seq1	h4_comp13286_c0_seq1	b1_comp1577_c0_seq1	s1_comp7859_c0_seq1	ENSDARG00000021702
b2_comp7781_c0_seq1	s2_comp6906_c0_seq1	h1_comp12642_c0_seq1	h2_comp14566_c0_seq1	h3_comp11783_c0_seq1	h4_comp13094_c0_seq1	b1_comp2207_c0_seq1	s1_comp8275_c0_seq1	ENSDARG00000021973
b2_comp10594_c0_seq1	s2_comp15296_c0_seq1	h1_comp7601_c0_seq1	h2_comp11475_c0_seq1	h3_comp8502_c0_seq1	h4_comp3600_c0_seq1	b1_comp8544_c0_seq1	s1_comp2405_c0_seq1	ENSDARG00000027200
b2_comp1911_c0_seq1	s2_comp5065_c0_seq1	h1_comp12030_c0_seq1	h2_comp13430_c0_seq1	h3_comp9350_c0_seq1	h4_comp11215_c0_seq1	b1_comp2265_c0_seq1	s1_comp2273_c0_seq1	ENSDARG00000016691
b2_comp37231_c0_seq1	s2_comp18085_c0_seq1	h1_comp8545_c0_seq1	h2_comp31810_c0_seq1	h3_comp8602_c0_seq1	h4_comp32217_c0_seq1	b1_comp10136_c0_seq1	s1_comp11672_c0_seq1	ENSDARG00000037832
b2_comp10910_c0_seq1	s2_comp8502_c0_seq3	h1_comp13675_c0_seq1	h2_comp15445_c0_seq2	h3_comp5559_c0_seq1	h4_comp13641_c0_seq1	b1_comp5358_c0_seq2	s1_comp8393_c0_seq1	ENSDARG00000012140
b2_comp5912_c0_seq1	s2_comp6645_c0_seq1	h1_comp9633_c0_seq1	h2_comp12940_c0_seq2	h3_comp10530_c1_seq2	h4_comp13160_c0_seq1	b1_comp3369_c0_seq1	s1_comp1557_c0_seq1	ENSDARG00000056601
b2_comp15799_c0_seq1	s2_comp30756_c0_seq1	h1_comp7506_c0_seq1	h2_comp12448_c0_seq1	h3_comp9612_c0_seq1	h4_comp10241_c0_seq1	b1_comp9487_c0_seq1	s1_comp6539_c0_seq2	NO_MATCH_TO_ZEBRA
b2_comp6254_c0_seq4	s2_comp7906_c0_seq1	h1_comp13199_c0_seq2	h2_comp15511_c0_seq1	h3_comp11007_c0_seq5	h4_comp13905_c0_seq1	b1_comp5765_c0_seq1	s1_comp6487_c0_seq1	ENSDARG00000042824
b2_comp1498_c0_seq2	s2_comp14427_c0_seq1	h1_comp10273_c0_seq1	h2_comp14564_c0_seq1	h3_comp9675_c0_seq1	h4_comp12929_c0_seq3	b1_comp7463_c0_seq1	s1_comp9178_c0_seq1	ENSDARG00000035759
b2_comp8347_c0_seq1	s2_comp7609_c0_seq1	h1_comp12651_c0_seq1	h2_comp14471_c0_seq1	h3_comp11840_c0_seq1	h4_comp12926_c0_seq1	b1_comp7057_c0_seq1	s1_comp6286_c0_seq1	ENSDARG00000057706
b2_comp4676_c0_seq1	s2_comp3261_c0_seq1	h1_comp11720_c0_seq1	h2_comp13977_c0_seq2	h3_comp11999_c0_seq1	h4_comp12343_c0_seq1	b1_comp7130_c0_seq1	s1_comp8586_c0_seq1	ENSDARG00000035596
b2_comp1780_c0_seq1	s2_comp18262_c0_seq1	h1_comp9866_c0_seq1	h2_comp14292_c0_seq1	h3_comp13274_c0_seq1	h4_comp8469_c0_seq1	b1_comp8777_c0_seq1	s1_comp5833_c0_seq1	ENSDARG00000029446
b2_comp6346_c0_seq1	s2_comp6037_c0_seq1	h1_comp12143_c0_seq1	h2_comp13447_c0_seq1	h3_comp8071_c0_seq2	h4_comp12803_c0_seq1	b1_comp3975_c0_seq1	s1_comp3597_c0_seq1	ENSDARG00000045089
b2_comp3936_c0_seq1	s2_comp9045_c0_seq1	h1_comp8119_c0_seq1	h2_comp8470_c0_seq1	h3_comp11612_c0_seq1	h4_comp4327_c0_seq1	b1_comp6631_c0_seq1	s1_comp8077_c0_seq1	ENSDARG00000021838
b2_comp5945_c0_seq1	s2_comp5062_c0_seq2	h1_comp12856_c0_seq7	h2_comp14402_c0_seq6	h3_comp9756_c0_seq6	h4_comp13029_c0_seq4	b1_comp6070_c0_seq1	s1_comp7267_c0_seq4	ENSDARG00000087401
b2_comp7788_c0_seq1	s2_comp9745_c0_seq1	h1_comp10346_c0_seq1	h2_comp11725_c0_seq1	h3_comp9040_c0_seq1	h4_comp10152_c0_seq1	b1_comp5776_c0_seq1	s1_comp6483_c0_seq1	ENSDARG00000055216
b2_comp2075_c0_seq1	s2_comp7586_c0_seq1	h1_comp13860_c0_seq2	h2_comp15914_c0_seq2	h3_comp11501_c0_seq1	h4_comp14464_c0_seq2	b1_comp6741_c0_seq1	s1_comp7673_c0_seq2	ENSDARG00000060153
b2_comp4580_c0_seq1	s2_comp13856_c0_seq1	h1_comp9860_c0_seq1	h2_comp15734_c0_seq1	h3_comp11429_c0_seq2	h4_comp14456_c0_seq1	b1_comp5985_c0_seq2	s1_comp8422_c0_seq1	ENSDARG00000006019
b2_comp4400_c1_seq1	s2_comp5366_c0_seq2	h1_comp12387_c0_seq3	h2_comp14066_c0_seq2	h3_comp10754_c0_seq4	h4_comp12204_c0_seq1	b1_comp5414_c0_seq3	s1_comp6367_c0_seq1	ENSDARG00000021343
b2_comp6379_c0_seq1	s2_comp8997_c0_seq1	h1_comp10502_c1_seq1	h2_comp12618_c0_seq1	h3_comp10788_c0_seq1	h4_comp11622_c0_seq1	b1_comp1903_c0_seq2	s1_comp8035_c0_seq1	ENSDARG00000007320
b2_comp5309_c0_seq1	s2_comp7789_c1_seq1	h1_comp12711_c0_seq1	h2_comp14130_c0_seq1	h3_comp10459_c0_seq2	h4_comp13729_c0_seq2	b1_comp5991_c0_seq1	s1_comp5818_c0_seq1	ENSDARG00000039116
b2_comp2795_c0_seq1	s2_comp6502_c0_seq1	h1_comp12804_c0_seq1	h2_comp14772_c0_seq1	h3_comp11693_c0_seq1	h4_comp13577_c0_seq1	b1_comp2860_c0_seq1	s1_comp6807_c0_seq1	ENSDARG00000036456
b2_comp3844_c0_seq1	s2_comp10620_c0_seq1	h1_comp12201_c0_seq2	h2_comp14899_c0_seq1	h3_comp10379_c0_seq1	h4_comp12701_c0_seq1	b1_comp5665_c0_seq1	s1_comp7045_c0_seq1	ENSDARG00000009250
b2_comp3167_c0_seq1	s2_comp6398_c0_seq1	h1_comp13301_c0_seq1	h2_comp15113_c0_seq1	h3_comp2983_c0_seq1	h4_comp13890_c0_seq2	b1_comp3991_c0_seq1	s1_comp7076_c0_seq1	ENSDARG00000012194
b2_comp13079_c0_seq1	s2_comp6157_c0_seq1	h1_comp9489_c0_seq1	h2_comp14524_c0_seq4	h3_comp10635_c0_seq1	h4_comp12004_c0_seq1	b1_comp4667_c0_seq2	s1_comp1954_c0_seq1	ENSDARG00000012899
b2_comp1402_c0_seq2	s2_comp15808_c0_seq1	h1_comp12291_c0_seq4	h2_comp14190_c0_seq1	h3_comp7256_c0_seq1	h4_comp12081_c0_seq1	b1_comp4691_c0_seq2	s1_comp9314_c0_seq1	ENSDARG00000045421
b2_comp3868_c0_seq1	s2_comp9575_c0_seq1	h1_comp11500_c0_seq1	h2_comp12744_c0_seq1	h3_comp9434_c0_seq1	h4_comp10860_c0_seq1	b1_comp1991_c0_seq1	s1_comp6473_c0_seq1	ENSDARG00000005451
b2_comp4727_c0_seq4	s2_comp5644_c0_seq1	h1_comp11496_c0_seq2	h2_comp13606_c0_seq2	h3_comp9591_c0_seq2	h4_comp11433_c0_seq1	b1_comp4903_c0_seq3	s1_comp5788_c0_seq4	ENSDARG00000018903
b2_comp5267_c0_seq1	s2_comp8814_c0_seq1	h1_comp13298_c0_seq1	h2_comp15387_c0_seq2	h3_comp5757_c0_seq1	h4_comp14084_c0_seq1	b1_comp6865_c0_seq1	s1_comp7736_c0_seq1	ENSDARG00000014554
b2_comp6830_c0_seq1	s2_comp7840_c0_seq1	h1_comp13281_c0_seq1	h2_comp15056_c0_seq1	h3_comp10882_c0_seq1	h4_comp13600_c0_seq1	b1_comp3588_c0_seq2	s1_comp6678_c0_seq1	ENSDARG00000069828
b2_comp17763_c0_seq1	s2_comp1860_c0_seq1	h1_comp12799_c0_seq1	h2_comp13817_c0_seq1	h3_comp8552_c0_seq3	h4_comp10643_c0_seq1	b1_comp5047_c0_seq1	s1_comp9729_c0_seq1	ENSDARG00000058148
b2_comp4022_c0_seq1	s2_comp2810_c0_seq1	h1_comp10122_c0_seq1	h2_comp13942_c1_seq1	h3_comp6311_c0_seq1	h4_comp11019_c0_seq1	b1_comp3981_c0_seq1	s1_comp6863_c0_seq1	ENSDARG00000035692
b2_comp12551_c0_seq1	s2_comp3653_c0_seq1	h1_comp6334_c0_seq1	h2_comp14502_c0_seq1	h3_comp10764_c0_seq1	h4_comp12541_c0_seq1	b1_comp4886_c0_seq1	s1_comp8626_c0_seq1	ENSDARG00000032552
b2_comp7167_c0_seq1	s2_comp7566_c1_seq1	h1_comp12586_c0_seq1	h2_comp15405_c0_seq1	h3_comp11210_c0_seq1	h4_comp13940_c0_seq1	b1_comp5558_c0_seq1	s1_comp7043_c0_seq1	ENSDARG00000055120
b2_comp3330_c0_seq2	s2_comp35173_c0_seq1	h1_comp18883_c0_seq1	h2_comp4482_c0_seq1	h3_comp2681_c0_seq1	h4_comp27180_c0_seq1	b1_comp1140_c0_seq1	s1_comp11093_c0_seq1	ENSDARG00000056903
b2_comp1898_c0_seq1	s2_comp13502_c0_seq1	h1_comp12975_c0_seq1	h2_comp14616_c0_seq1	h3_comp10707_c0_seq1	h4_comp12678_c0_seq1	b1_comp2074_c0_seq1	s1_comp5497_c0_seq1	ENSDARG00000020742
b2_comp2376_c0_seq1	s2_comp14716_c0_seq1	h1_comp14442_c0_seq1	h2_comp11326_c0_seq1	h3_comp3773_c0_seq1	h4_comp10790_c0_seq1	b1_comp3038_c0_seq1	s1_comp2278_c0_seq2	ENSDARG00000039578
b2_comp2431_c0_seq1	s2_comp5928_c0_seq2	h1_comp11532_c0_seq1	h2_comp13218_c0_seq2	h3_comp10342_c0_seq2	h4_comp8627_c0_seq1	b1_comp4312_c0_seq3	s1_comp5485_c0_seq2	ENSDARG00000003283
b2_comp5269_c0_seq3	s2_comp6107_c0_seq1	h1_comp11576_c0_seq1	h2_comp14318_c0_seq1	h3_comp10976_c3_seq5	h4_comp12862_c0_seq2	b1_comp4798_c0_seq2	s1_comp6562_c0_seq1	ENSDARG00000013397
b2_comp11891_c0_seq1	s2_comp27286_c0_seq1	h1_comp9307_c0_seq1	h2_comp9506_c0_seq1	h3_comp16766_c0_seq1	h4_comp9963_c0_seq1	b1_comp8668_c0_seq1	s1_comp10263_c0_seq1	ENSDARG00000079553
b2_comp1517_c0_seq1	s2_comp3229_c0_seq1	h1_comp13038_c0_seq2	h2_comp14840_c0_seq1	h3_comp11093_c0_seq3	h4_comp13672_c0_seq1	b1_comp7600_c0_seq1	s1_comp8599_c0_seq1	ENSDARG00000058666
b2_comp17490_c0_seq1	s2_comp27213_c0_seq1	h1_comp8042_c0_seq1	h2_comp14841_c0_seq1	h3_comp10899_c0_seq1	h4_comp13047_c0_seq1	b1_comp2152_c0_seq1	s1_comp8919_c0_seq1	ENSDARG00000090078
b2_comp3925_c0_seq2	s2_comp3056_c0_seq2	h1_comp12489_c0_seq1	h2_comp12128_c0_seq2	h3_comp10822_c0_seq1	h4_comp12295_c0_seq1	b1_comp2389_c0_seq1	s1_comp7229_c0_seq1	ENSDARG00000004141
b2_comp11566_c0_seq1	s2_comp25582_c0_seq1	h1_comp10659_c0_seq1	h2_comp12690_c0_seq1	h3_comp8429_c0_seq1	h4_comp6986_c0_seq1	b1_comp8002_c0_seq1	s1_comp9960_c0_seq1	ENSDARG00000019008
b2_comp4152_c0_seq1	s2_comp7407_c0_seq3	h1_comp10700_c0_seq1	h2_comp14329_c0_seq1	h3_comp12640_c0_seq1	h4_comp13027_c0_seq1	b1_comp1134_c0_seq1	s1_comp5622_c0_seq1	ENSDARG00000074031
b2_comp2833_c0_seq1	s2_comp3247_c0_seq1	h1_comp9422_c0_seq1	h2_comp12523_c0_seq1	h3_comp5913_c0_seq1	h4_comp11268_c0_seq1	b1_comp3607_c0_seq1	s1_comp8299_c0_seq1	ENSDARG00000062971
b2_comp4287_c0_seq2	s2_comp7741_c0_seq1	h1_comp12496_c0_seq1	h2_comp15237_c0_seq1	h3_comp6878_c0_seq1	h4_comp13506_c0_seq1	b1_comp4360_c0_seq1	s1_comp7155_c0_seq1	ENSDARG00000061397
b2_comp9941_c0_seq1	s2_comp2258_c0_seq1	h1_comp14337_c0_seq1	h2_comp12161_c0_seq1	h3_comp7872_c0_seq1	h4_comp9016_c0_seq1	b1_comp5435_c0_seq1	s1_comp8816_c0_seq1	ENSDARG00000011272
b2_comp4429_c0_seq1	s2_comp12583_c0_seq1	h1_comp9282_c0_seq1	h2_comp11609_c0_seq1	h3_comp5591_c0_seq1	h4_comp11229_c0_seq1	b1_comp4408_c0_seq1	s1_comp4741_c0_seq1	ENSDARG00000068976
b2_comp40019_c0_seq1	s2_comp34268_c0_seq1	h1_comp5290_c0_seq1	h2_comp6581_c0_seq1	h3_comp3643_c0_seq1	h4_comp58888_c0_seq1	b1_comp10866_c0_seq1	s1_comp20839_c0_seq1	ENSDARG00000021853
b2_comp6829_c0_seq1	s2_comp9471_c0_seq1	h1_comp11971_c0_seq1	h2_comp14394_c0_seq1	h3_comp9724_c0_seq1	h4_comp12550_c0_seq1	b1_comp6716_c0_seq1	s1_comp8148_c0_seq1	ENSDARG00000005423
b2_comp11968_c0_seq1	s2_comp2927_c0_seq2	h1_comp11820_c0_seq1	h2_comp13521_c0_seq1	h3_comp12088_c0_seq1	h4_comp12087_c0_seq1	b1_comp7507_c0_seq1	s1_comp2413_c0_seq1	ENSDARG00000055472
b2_comp25837_c0_seq1	s2_comp29303_c0_seq1	h1_comp4542_c0_seq1	h2_comp28160_c0_seq1	h3_comp20622_c0_seq1	h4_comp55885_c0_seq1	b1_comp12687_c0_seq1	s1_comp22290_c0_seq1	ENSDARG00000069287
b2_comp5980_c0_seq1	s2_comp8861_c0_seq6	h1_comp13901_c0_seq2	h2_comp15993_c0_seq3	h3_comp11531_c1_seq4	h4_comp14545_c0_seq37	b1_comp6278_c0_seq2	s1_comp7962_c1_seq2	ENSDARG00000014053
b2_comp3112_c0_seq1	s2_comp8885_c0_seq2	h1_comp9418_c0_seq3	h2_comp17021_c0_seq1	h3_comp9006_c1_seq2	h4_comp12219_c0_seq2	b1_comp2095_c0_seq1	s1_comp1593_c0_seq2	ENSDARG00000087359
b2_comp7264_c0_seq1	s2_comp5707_c0_seq1	h1_comp11495_c0_seq1	h2_comp13992_c0_seq1	h3_comp9672_c0_seq1	h4_comp12349_c0_seq1	b1_comp6829_c0_seq1	s1_comp4155_c0_seq1	ENSDARG00000037962
b2_comp7222_c0_seq1	s2_comp2731_c0_seq1	h1_comp12473_c0_seq2	h2_comp14541_c0_seq1	h3_comp10410_c0_seq1	h4_comp12876_c0_seq1	b1_comp1787_c0_seq1	s1_comp2512_c0_seq1	ENSDARG00000032102
b2_comp3102_c0_seq1	s2_comp16058_c0_seq1	h1_comp3305_c0_seq1	h2_comp11046_c0_seq1	h3_comp13374_c0_seq1	h4_comp8126_c0_seq1	b1_comp11024_c0_seq1	s1_comp9971_c0_seq1	ENSDARG00000020217
b2_comp11066_c0_seq1	s2_comp7518_c0_seq2	h1_comp6284_c0_seq1	h2_comp11964_c0_seq1	h3_comp6128_c0_seq1	h4_comp4010_c0_seq1	b1_comp4418_c0_seq1	s1_comp5822_c0_seq1	ENSDARG00000045092
b2_comp6247_c0_seq1	s2_comp8476_c0_seq1	h1_comp13391_c0_seq15	h2_comp15452_c0_seq2	h3_comp5760_c0_seq1	h4_comp13886_c0_seq1	b1_comp2192_c0_seq1	s1_comp7513_c0_seq7	ENSDARG00000087157
b2_comp2131_c0_seq2	s2_comp12365_c0_seq1	h1_comp11249_c0_seq1	h2_comp12077_c0_seq1	h3_comp3124_c0_seq1	h4_comp11632_c0_seq2	b1_comp7616_c0_seq1	s1_comp8592_c0_seq1	ENSDARG00000014463
b2_comp6311_c1_seq2	s2_comp9100_c0_seq1	h1_comp13849_c0_seq5	h2_comp15967_c0_seq1	h3_comp11438_c0_seq4	h4_comp14313_c0_seq6	b1_comp5620_c0_seq3	s1_comp7632_c0_seq1	ENSDARG00000075384
b2_comp20474_c0_seq1	s2_comp16826_c0_seq1	h1_comp10371_c0_seq1	h2_comp9589_c0_seq1	h3_comp13043_c0_seq1	h4_comp8590_c0_seq1	b1_comp3468_c0_seq1	s1_comp9554_c0_seq1	ENSDARG00000015638
b2_comp21264_c0_seq1	s2_comp21651_c0_seq1	h1_comp6575_c0_seq1	h2_comp12444_c0_seq1	h3_comp9689_c0_seq1	h4_comp11916_c0_seq1	b1_comp3559_c0_seq1	s1_comp5330_c0_seq1	ENSDARG00000089591
b2_comp5000_c0_seq2	s2_comp20705_c0_seq1	h1_comp9243_c0_seq1	h2_comp10787_c0_seq1	h3_comp2259_c0_seq1	h4_comp10067_c0_seq2	b1_comp8474_c0_seq1	s1_comp3577_c0_seq2	ENSDARG00000076662
b2_comp10699_c0_seq1	s2_comp5375_c0_seq1	h1_comp11037_c0_seq1	h2_comp14032_c0_seq1	h3_comp10684_c0_seq1	h4_comp12762_c0_seq1	b1_comp1253_c0_seq1	s1_comp7684_c0_seq1	ENSDARG00000002663
b2_comp4032_c0_seq1	s2_comp6634_c0_seq1	h1_comp12284_c0_seq1	h2_comp14481_c0_seq1	h3_comp8218_c0_seq1	h4_comp12613_c0_seq1	b1_comp5448_c0_seq1	s1_comp6742_c0_seq1	ENSDARG00000037038
b2_comp5497_c0_seq4	s2_comp8155_c0_seq6	h1_comp11649_c0_seq4	h2_comp14447_c0_seq12	h3_comp12168_c0_seq1	h4_comp13203_c0_seq8	b1_comp2316_c0_seq2	s1_comp6933_c0_seq8	ENSDARG00000027744
b2_comp3835_c0_seq1	s2_comp8180_c0_seq1	h1_comp13077_c0_seq1	h2_comp15218_c0_seq1	h3_comp11684_c0_seq1	h4_comp13980_c0_seq1	b1_comp1930_c0_seq1	s1_comp6849_c0_seq1	ENSDARG00000005924
b2_comp6240_c1_seq1	s2_comp2818_c0_seq1	h1_comp13851_c0_seq1	h2_comp15866_c1_seq2	h3_comp11419_c0_seq2	h4_comp14454_c0_seq1	b1_comp5403_c0_seq1	s1_comp7178_c0_seq1	ENSDARG00000089722
b2_comp4190_c0_seq2	s2_comp16318_c0_seq1	h1_comp12251_c0_seq1	h2_comp13795_c0_seq1	h3_comp10442_c0_seq2	h4_comp12337_c0_seq1	b1_comp4483_c0_seq1	s1_comp2404_c0_seq1	ENSDARG00000005870
b2_comp6365_c0_seq1	s2_comp9014_c0_seq1	h1_comp3476_c0_seq1	h2_comp6964_c0_seq1	h3_comp2946_c0_seq1	h4_comp4290_c0_seq1	b1_comp6595_c0_seq1	s1_comp8046_c0_seq1	ENSDARG00000036629
b2_comp5472_c0_seq2	s2_comp5925_c0_seq2	h1_comp13580_c1_seq3	h2_comp15967_c1_seq2	h3_comp11206_c0_seq4	h4_comp14117_c0_seq1	b1_comp5102_c0_seq2	s1_comp4257_c0_seq1	ENSDARG00000002731
b2_comp6013_c0_seq4	s2_comp7677_c0_seq4	h1_comp11469_c0_seq1	h2_comp13914_c0_seq14	h3_comp10363_c0_seq14	h4_comp10971_c0_seq4	b1_comp6021_c0_seq4	s1_comp7522_c1_seq3	ENSDARG00000035323
b2_comp2374_c0_seq1	s2_comp6998_c0_seq1	h1_comp10881_c0_seq1	h2_comp14483_c0_seq1	h3_comp10926_c0_seq1	h4_comp11623_c0_seq1	b1_comp7506_c0_seq1	s1_comp5430_c0_seq1	ENSDARG00000031214
b2_comp6126_c0_seq1	s2_comp8776_c0_seq2	h1_comp13937_c0_seq1	h2_comp15994_c0_seq2	h3_comp10869_c0_seq2	h4_comp14537_c0_seq2	b1_comp6458_c0_seq8	s1_comp7539_c0_seq5	ENSDARG00000076270
b2_comp23000_c0_seq1	s2_comp5408_c0_seq1	h1_comp6856_c0_seq1	h2_comp9323_c0_seq1	h3_comp8379_c0_seq3	h4_comp10235_c0_seq1	b1_comp11689_c0_seq1	s1_comp11125_c0_seq1	ENSDARG00000041362
b2_comp22017_c0_seq1	s2_comp2282_c0_seq1	h1_comp8431_c0_seq1	h2_comp11781_c0_seq1	h3_comp8098_c0_seq1	h4_comp10969_c0_seq1	b1_comp10206_c0_seq1	s1_comp10742_c0_seq1	ENSDARG00000007760
b2_comp9739_c0_seq1	s2_comp16132_c0_seq1	h1_comp2894_c0_seq1	h2_comp8681_c0_seq1	h3_comp3174_c0_seq1	h4_comp9141_c0_seq1	b1_comp7422_c0_seq1	s1_comp8969_c0_seq1	ENSDARG00000021984
b2_comp5097_c0_seq1	s2_comp7146_c0_seq1	h1_comp12258_c0_seq1	h2_comp13336_c0_seq1	h3_comp6217_c0_seq1	h4_comp8545_c0_seq1	b1_comp8506_c0_seq1	s1_comp4785_c0_seq1	ENSDARG00000052074
b2_comp2111_c0_seq1	s2_comp19306_c0_seq1	h1_comp10809_c0_seq1	h2_comp13153_c0_seq1	h3_comp6034_c0_seq3	h4_comp12951_c0_seq1	b1_comp2872_c0_seq1	s1_comp5518_c0_seq1	ENSDARG00000013236
b2_comp1421_c0_seq1	s2_comp2004_c0_seq1	h1_comp14863_c0_seq1	h2_comp3764_c0_seq1	h3_comp2778_c0_seq1	h4_comp10760_c0_seq1	b1_comp11089_c0_seq1	s1_comp4895_c0_seq1	ENSDARG00000022845
b2_comp3899_c0_seq1	s2_comp2880_c0_seq1	h1_comp7294_c0_seq1	h2_comp14896_c0_seq1	h3_comp9966_c0_seq1	h4_comp12475_c0_seq1	b1_comp6715_c0_seq1	s1_comp8109_c0_seq1	ENSDARG00000019444
b2_comp3720_c1_seq1	s2_comp7684_c0_seq1	h1_comp13757_c0_seq1	h2_comp15759_c0_seq1	h3_comp11404_c0_seq1	h4_comp14339_c1_seq1	b1_comp1899_c0_seq1	s1_comp6504_c0_seq2	ENSDARG00000031855
b2_comp2635_c0_seq1	s2_comp8183_c0_seq1	h1_comp12070_c0_seq1	h2_comp13945_c0_seq1	h3_comp10365_c0_seq1	h4_comp12826_c0_seq1	b1_comp7585_c0_seq1	s1_comp5739_c0_seq1	ENSDARG00000021135
b2_comp6393_c0_seq1	s2_comp2829_c0_seq1	h1_comp13442_c0_seq1	h2_comp15397_c0_seq1	h3_comp10287_c0_seq1	h4_comp13997_c0_seq1	b1_comp6609_c0_seq1	s1_comp8012_c0_seq1	ENSDARG00000016319
b2_comp16413_c0_seq1	s2_comp1246_c0_seq1	h1_comp5843_c0_seq1	h2_comp41066_c0_seq1	h3_comp12475_c0_seq1	h4_comp35790_c0_seq1	b1_comp14813_c0_seq1	s1_comp11609_c0_seq1	ENSDARG00000003795
b2_comp4320_c0_seq1	s2_comp6579_c0_seq1	h1_comp12743_c0_seq1	h2_comp15570_c0_seq1	h3_comp5755_c0_seq1	h4_comp13493_c0_seq1	b1_comp4926_c0_seq1	s1_comp5460_c0_seq1	ENSDARG00000074756
b2_comp24124_c0_seq1	s2_comp18614_c0_seq1	h1_comp14470_c0_seq1	h2_comp8117_c0_seq1	h3_comp13273_c0_seq1	h4_comp25081_c0_seq1	b1_comp9869_c0_seq1	s1_comp8921_c0_seq1	ENSDARG00000092659
b2_comp23105_c0_seq1	s2_comp4564_c0_seq1	h1_comp6826_c0_seq1	h2_comp11532_c0_seq1	h3_comp10235_c0_seq1	h4_comp5200_c0_seq1	b1_comp8696_c0_seq1	s1_comp4462_c0_seq1	ENSDARG00000058597
b2_comp4116_c0_seq1	s2_comp8467_c0_seq1	h1_comp3530_c0_seq1	h2_comp13318_c0_seq1	h3_comp9200_c0_seq1	h4_comp12360_c0_seq1	b1_comp1353_c0_seq1	s1_comp5405_c0_seq1	ENSDARG00000077566
b2_comp4520_c0_seq1	s2_comp7699_c0_seq1	h1_comp11424_c0_seq1	h2_comp13644_c0_seq1	h3_comp12869_c0_seq1	h4_comp11144_c0_seq1	b1_comp4764_c0_seq1	s1_comp6614_c0_seq1	ENSDARG00000091418
b2_comp14777_c0_seq1	s2_comp2164_c0_seq1	h1_comp11431_c0_seq1	h2_comp14143_c0_seq1	h3_comp10712_c0_seq1	h4_comp12978_c0_seq1	b1_comp7012_c0_seq1	s1_comp7013_c0_seq1	ENSDARG00000003931
b2_comp2216_c0_seq1	s2_comp1931_c0_seq1	h1_comp11380_c0_seq1	h2_comp12873_c0_seq2	h3_comp12416_c0_seq1	h4_comp11130_c0_seq1	b1_comp7886_c0_seq1	s1_comp9820_c0_seq1	ENSDARG00000044267
b2_comp3853_c0_seq1	s2_comp2957_c0_seq1	h1_comp12874_c0_seq1	h2_comp14873_c0_seq1	h3_comp11081_c0_seq1	h4_comp13473_c0_seq1	b1_comp6820_c0_seq1	s1_comp5702_c0_seq1	ENSDARG00000017549
b2_comp10106_c0_seq1	s2_comp14382_c0_seq1	h1_comp12422_c0_seq1	h2_comp12723_c0_seq1	h3_comp10925_c0_seq4	h4_comp13503_c0_seq2	b1_comp1400_c0_seq2	s1_comp7510_c0_seq2	ENSDARG00000061242
b2_comp9581_c0_seq1	s2_comp14945_c0_seq1	h1_comp11225_c0_seq1	h2_comp13312_c0_seq4	h3_comp9500_c0_seq2	h4_comp12403_c0_seq2	b1_comp4037_c0_seq3	s1_comp6703_c0_seq4	ENSDARG00000060150
b2_comp7631_c0_seq1	s2_comp2689_c0_seq1	h1_comp7119_c0_seq1	h2_comp11317_c0_seq1	h3_comp11774_c0_seq1	h4_comp7497_c0_seq1	b1_comp2078_c0_seq1	s1_comp4174_c0_seq1	ENSDARG00000059725
b2_comp7114_c0_seq1	s2_comp5576_c0_seq1	h1_comp9987_c0_seq1	h2_comp11741_c0_seq1	h3_comp8638_c0_seq1	h4_comp11956_c0_seq1	b1_comp6808_c0_seq1	s1_comp6822_c0_seq1	ENSDARG00000089976
b2_comp21057_c0_seq1	s2_comp32870_c0_seq1	h1_comp16347_c0_seq1	h2_comp11006_c0_seq1	h3_comp14871_c0_seq1	h4_comp36463_c0_seq1	b1_comp15824_c0_seq1	s1_comp3684_c0_seq1	ENSDARG00000063190
b2_comp16057_c0_seq1	s2_comp15205_c0_seq1	h1_comp10462_c0_seq1	h2_comp23141_c0_seq1	h3_comp12859_c0_seq1	h4_comp29300_c0_seq1	b1_comp7938_c0_seq1	s1_comp6547_c0_seq1	ENSDARG00000005162
b2_comp5887_c0_seq1	s2_comp6443_c0_seq1	h1_comp11983_c0_seq4	h2_comp13047_c0_seq1	h3_comp10085_c0_seq2	h4_comp12366_c0_seq1	b1_comp6214_c0_seq1	s1_comp6387_c0_seq2	ENSDARG00000078520
b2_comp6019_c0_seq1	s2_comp7912_c0_seq2	h1_comp13290_c0_seq1	h2_comp15253_c0_seq2	h3_comp10830_c0_seq2	h4_comp13875_c0_seq1	b1_comp6291_c0_seq1	s1_comp6190_c0_seq1	ENSDARG00000016856
b2_comp1730_c0_seq1	s2_comp8237_c0_seq1	h1_comp8770_c0_seq1	h2_comp13781_c0_seq1	h3_comp12660_c0_seq1	h4_comp12579_c0_seq2	b1_comp8757_c0_seq1	s1_comp7624_c0_seq2	ENSDARG00000008287
b2_comp8868_c0_seq1	s2_comp3455_c0_seq1	h1_comp3594_c0_seq1	h2_comp8115_c0_seq1	h3_comp9104_c0_seq1	h4_comp8484_c0_seq1	b1_comp7502_c0_seq1	s1_comp8795_c0_seq1	ENSDARG00000080010
b2_comp1913_c0_seq1	s2_comp5566_c0_seq1	h1_comp12680_c0_seq2	h2_comp13767_c0_seq1	h3_comp9860_c0_seq1	h4_comp11836_c0_seq1	b1_comp2032_c0_seq1	s1_comp4394_c0_seq1	ENSDARG00000042332
b2_comp5194_c0_seq2	s2_comp3220_c0_seq2	h1_comp13032_c0_seq2	h2_comp14307_c0_seq1	h3_comp5581_c0_seq2	h4_comp13192_c0_seq1	b1_comp2165_c0_seq2	s1_comp5859_c0_seq1	ENSDARG00000044220
b2_comp5508_c0_seq2	s2_comp8167_c0_seq2	h1_comp13870_c0_seq1	h2_comp15856_c0_seq3	h3_comp11472_c0_seq1	h4_comp14428_c0_seq2	b1_comp6494_c0_seq21	s1_comp7005_c0_seq2	ENSDARG00000007671
b2_comp16599_c0_seq1	s2_comp21672_c0_seq1	h1_comp15345_c0_seq1	h2_comp13523_c0_seq1	h3_comp9126_c0_seq1	h4_comp32615_c0_seq1	b1_comp9630_c0_seq1	s1_comp16565_c0_seq1	ENSDARG00000068280
b2_comp5713_c0_seq1	s2_comp7664_c0_seq1	h1_comp3932_c0_seq1	h2_comp10600_c0_seq1	h3_comp7731_c0_seq2	h4_comp5767_c0_seq1	b1_comp2227_c0_seq1	s1_comp5663_c0_seq2	ENSDARG00000089331
b2_comp4601_c0_seq2	s2_comp7691_c0_seq1	h1_comp9212_c0_seq1	h2_comp19424_c0_seq1	h3_comp12606_c0_seq1	h4_comp10098_c0_seq1	b1_comp1402_c0_seq1	s1_comp9141_c0_seq1	ENSDARG00000043976
b2_comp3837_c0_seq2	s2_comp2741_c0_seq1	h1_comp9320_c0_seq1	h2_comp8333_c0_seq1	h3_comp11768_c0_seq1	h4_comp11468_c0_seq2	b1_comp4205_c0_seq1	s1_comp2396_c0_seq1	ENSDARG00000040121
b2_comp6119_c0_seq8	s2_comp8514_c0_seq1	h1_comp13853_c0_seq2	h2_comp15865_c0_seq5	h3_comp11492_c0_seq20	h4_comp14404_c1_seq3	b1_comp6179_c0_seq9	s1_comp6936_c0_seq1	ENSDARG00000069298
b2_comp6267_c0_seq2	s2_comp8418_c0_seq4	h1_comp13925_c0_seq5	h2_comp15931_c0_seq1	h3_comp11530_c0_seq2	h4_comp14519_c0_seq5	b1_comp6241_c0_seq1	s1_comp6892_c0_seq7	ENSDARG00000074686
b2_comp20159_c0_seq1	s2_comp2001_c0_seq2	h1_comp12465_c0_seq1	h2_comp11242_c0_seq1	h3_comp9358_c0_seq1	h4_comp10142_c0_seq2	b1_comp4719_c0_seq1	s1_comp10206_c0_seq1	ENSDARG00000040623
b2_comp3876_c0_seq1	s2_comp8060_c0_seq1	h1_comp13117_c0_seq1	h2_comp15119_c0_seq2	h3_comp10618_c0_seq1	h4_comp13949_c0_seq1	b1_comp5891_c0_seq1	s1_comp7068_c0_seq1	ENSDARG00000075434
b2_comp7577_c0_seq1	s2_comp3313_c0_seq1	h1_comp11972_c0_seq1	h2_comp13935_c0_seq1	h3_comp10232_c0_seq1	h4_comp12710_c0_seq1	b1_comp4187_c0_seq1	s1_comp7450_c0_seq1	ENSDARG00000035987
b2_comp4630_c1_seq1	s2_comp6121_c0_seq1	h1_comp10080_c0_seq1	h2_comp14651_c1_seq1	h3_comp12220_c0_seq1	h4_comp12225_c0_seq1	b1_comp1999_c0_seq1	s1_comp4886_c0_seq1	ENSDARG00000092546
b2_comp6470_c0_seq1	s2_comp5965_c0_seq1	h1_comp11879_c0_seq1	h2_comp13830_c0_seq1	h3_comp9969_c0_seq1	h4_comp12334_c0_seq1	b1_comp6473_c0_seq1	s1_comp4135_c0_seq1	ENSDARG00000053831
b2_comp5425_c0_seq1	s2_comp7444_c0_seq1	h1_comp12953_c0_seq1	h2_comp15144_c0_seq1	h3_comp11026_c0_seq1	h4_comp13807_c0_seq1	b1_comp3913_c0_seq1	s1_comp4387_c0_seq1	ENSDARG00000009724
b2_comp1391_c0_seq2	s2_comp5759_c0_seq1	h1_comp9943_c0_seq1	h2_comp12932_c0_seq1	h3_comp10345_c0_seq4	h4_comp12286_c0_seq1	b1_comp6116_c0_seq3	s1_comp4065_c0_seq1	ENSDARG00000016345
b2_comp6036_c0_seq1	s2_comp7409_c0_seq1	h1_comp13840_c0_seq1	h2_comp15177_c0_seq1	h3_comp3017_c0_seq1	h4_comp14433_c0_seq2	b1_comp6150_c0_seq2	s1_comp8364_c0_seq1	ENSDARG00000014031
b2_comp25455_c0_seq1	s2_comp36284_c0_seq1	h1_comp21250_c0_seq1	h2_comp6689_c0_seq1	h3_comp26603_c0_seq1	h4_comp499_c0_seq1	b1_comp11718_c0_seq1	s1_comp12003_c0_seq1	ENSDARG00000079516
b2_comp6001_c0_seq1	s2_comp8495_c1_seq1	h1_comp13658_c0_seq1	h2_comp15927_c0_seq1	h3_comp11380_c0_seq1	h4_comp14275_c0_seq1	b1_comp5802_c0_seq1	s1_comp6834_c0_seq1	ENSDARG00000057121
b2_comp7596_c0_seq1	s2_comp7894_c0_seq1	h1_comp10322_c0_seq1	h2_comp13081_c0_seq1	h3_comp2909_c0_seq1	h4_comp11223_c0_seq1	b1_comp6933_c0_seq1	s1_comp1741_c0_seq1	ENSDARG00000035625
b2_comp5486_c0_seq1	s2_comp7451_c0_seq1	h1_comp10872_c0_seq1	h2_comp15473_c1_seq2	h3_comp10937_c0_seq1	h4_comp13347_c0_seq1	b1_comp5178_c0_seq1	s1_comp6042_c0_seq1	ENSDARG00000015343
b2_comp3314_c0_seq1	s2_comp3157_c0_seq1	h1_comp13925_c1_seq1	h2_comp9930_c0_seq1	h3_comp8990_c0_seq1	h4_comp7761_c0_seq1	b1_comp6736_c0_seq1	s1_comp5998_c0_seq1	ENSDARG00000017906
b2_comp5105_c0_seq7	s2_comp8604_c0_seq1	h1_comp11756_c0_seq1	h2_comp9212_c0_seq1	h3_comp12951_c0_seq1	h4_comp8170_c0_seq1	b1_comp4701_c0_seq4	s1_comp7031_c0_seq1	ENSDARG00000079128
b2_comp3486_c0_seq1	s2_comp7046_c0_seq1	h1_comp9685_c0_seq1	h2_comp14049_c0_seq1	h3_comp10325_c0_seq1	h4_comp10816_c0_seq2	b1_comp3740_c0_seq1	s1_comp9888_c0_seq1	ENSDARG00000069476
b2_comp2078_c0_seq1	s2_comp7236_c0_seq1	h1_comp3509_c0_seq1	h2_comp10175_c0_seq1	h3_comp2889_c0_seq1	h4_comp7511_c0_seq1	b1_comp5480_c0_seq1	s1_comp2192_c0_seq1	ENSDARG00000045618
b2_comp7318_c0_seq1	s2_comp2678_c0_seq1	h1_comp10409_c0_seq1	h2_comp10617_c0_seq1	h3_comp5571_c0_seq1	h4_comp10980_c0_seq1	b1_comp3942_c0_seq1	s1_comp8207_c0_seq1	ENSDARG00000009640
b2_comp2268_c0_seq1	s2_comp7638_c0_seq1	h1_comp3604_c0_seq1	h2_comp11596_c0_seq1	h3_comp11225_c0_seq4	h4_comp7738_c0_seq1	b1_comp6950_c0_seq1	s1_comp4299_c0_seq1	ENSDARG00000058463
b2_comp18272_c0_seq1	s2_comp18519_c0_seq1	h1_comp15500_c0_seq1	h2_comp6974_c0_seq1	h3_comp2569_c0_seq1	h4_comp6470_c0_seq1	b1_comp3253_c0_seq1	s1_comp17171_c0_seq1	ENSDARG00000022995
b2_comp3856_c0_seq1	s2_comp11280_c0_seq1	h1_comp13662_c0_seq2	h2_comp15443_c0_seq2	h3_comp11228_c0_seq1	h4_comp14292_c0_seq1	b1_comp5341_c0_seq1	s1_comp7889_c1_seq1	ENSDARG00000060397
b2_comp1398_c0_seq1	s2_comp2624_c0_seq1	h1_comp9955_c0_seq1	h2_comp11433_c0_seq1	h3_comp13495_c0_seq1	h4_comp5723_c0_seq1	b1_comp1390_c0_seq1	s1_comp9448_c0_seq1	ENSDARG00000088371
b2_comp5102_c0_seq1	s2_comp8337_c0_seq1	h1_comp13736_c0_seq8	h2_comp15917_c0_seq5	h3_comp11471_c0_seq20	h4_comp14451_c0_seq2	b1_comp6165_c0_seq2	s1_comp6561_c0_seq1	ENSDARG00000000837
b2_comp3776_c0_seq1	s2_comp6748_c0_seq1	h1_comp7429_c0_seq1	h2_comp9935_c0_seq1	h3_comp3429_c0_seq1	h4_comp25812_c0_seq1	b1_comp4620_c0_seq1	s1_comp1145_c0_seq1	ENSDARG00000016664
b2_comp10645_c0_seq1	s2_comp1959_c0_seq1	h1_comp8128_c0_seq1	h2_comp11950_c0_seq1	h3_comp4853_c0_seq1	h4_comp3794_c0_seq1	b1_comp8371_c0_seq1	s1_comp4524_c0_seq1	ENSDARG00000052371
b2_comp1700_c0_seq1	s2_comp6419_c0_seq1	h1_comp11973_c0_seq1	h2_comp14425_c0_seq1	h3_comp12494_c0_seq1	h4_comp12773_c0_seq1	b1_comp9149_c0_seq1	s1_comp5507_c0_seq1	ENSDARG00000027345
b2_comp5253_c0_seq2	s2_comp7768_c0_seq2	h1_comp11702_c0_seq1	h2_comp13186_c0_seq1	h3_comp9983_c0_seq1	h4_comp12089_c0_seq2	b1_comp7651_c0_seq1	s1_comp8878_c0_seq1	ENSDARG00000006242
b2_comp25898_c0_seq1	s2_comp22495_c0_seq1	h1_comp6430_c0_seq1	h2_comp12280_c0_seq1	h3_comp9036_c0_seq1	h4_comp10490_c0_seq1	b1_comp9416_c0_seq1	s1_comp10336_c0_seq1	ENSDARG00000010411
b2_comp3534_c0_seq1	s2_comp8989_c0_seq1	h1_comp13618_c0_seq1	h2_comp15681_c0_seq1	h3_comp11308_c0_seq1	h4_comp14139_c0_seq1	b1_comp6608_c0_seq1	s1_comp3216_c0_seq1	ENSDARG00000058053
b2_comp3948_c0_seq1	s2_comp6894_c0_seq3	h1_comp12493_c0_seq1	h2_comp14585_c0_seq2	h3_comp10872_c0_seq1	h4_comp13635_c0_seq2	b1_comp7021_c0_seq1	s1_comp2518_c0_seq2	ENSDARG00000028367
b2_comp2307_c0_seq1	s2_comp8581_c0_seq1	h1_comp13172_c0_seq2	h2_comp15163_c0_seq2	h3_comp10964_c0_seq1	h4_comp13761_c0_seq2	b1_comp1800_c0_seq1	s1_comp7361_c0_seq2	ENSDARG00000074809
b2_comp5828_c0_seq1	s2_comp8565_c0_seq1	h1_comp12853_c0_seq1	h2_comp15830_c0_seq2	h3_comp11459_c0_seq1	h4_comp14228_c0_seq1	b1_comp4182_c0_seq1	s1_comp6541_c0_seq1	ENSDARG00000070682
b2_comp5096_c0_seq1	s2_comp2714_c0_seq1	h1_comp11230_c0_seq2	h2_comp11684_c0_seq1	h3_comp9679_c0_seq1	h4_comp11258_c0_seq1	b1_comp7352_c0_seq1	s1_comp8216_c0_seq1	ENSDARG00000026183
b2_comp4921_c0_seq1	s2_comp8040_c0_seq1	h1_comp10134_c0_seq3	h2_comp14681_c0_seq1	h3_comp11030_c0_seq2	h4_comp13941_c0_seq4	b1_comp6325_c0_seq2	s1_comp6649_c0_seq1	ENSDARG00000038401
b2_comp1529_c0_seq1	s2_comp6728_c0_seq1	h1_comp15173_c0_seq1	h2_comp7603_c0_seq1	h3_comp5815_c0_seq1	h4_comp6064_c0_seq1	b1_comp1521_c0_seq1	s1_comp6047_c0_seq1	ENSDARG00000011958
b2_comp1474_c0_seq1	s2_comp21443_c0_seq1	h1_comp8145_c0_seq1	h2_comp11670_c0_seq1	h3_comp5171_c0_seq1	h4_comp9053_c0_seq1	b1_comp7499_c0_seq1	s1_comp11414_c0_seq1	ENSDARG00000090730
b2_comp4985_c0_seq1	s2_comp6901_c0_seq2	h1_comp12441_c0_seq2	h2_comp8451_c0_seq2	h3_comp6657_c0_seq2	h4_comp12084_c0_seq4	b1_comp4500_c0_seq2	s1_comp6156_c0_seq1	ENSDARG00000043134
b2_comp1349_c0_seq1	s2_comp5293_c0_seq1	h1_comp6665_c0_seq1	h2_comp12990_c0_seq1	h3_comp7651_c0_seq1	h4_comp9375_c0_seq1	b1_comp1085_c0_seq1	s1_comp10037_c0_seq1	ENSDARG00000042799
b2_comp5446_c0_seq1	s2_comp8764_c0_seq1	h1_comp12897_c0_seq1	h2_comp11323_c0_seq1	h3_comp7569_c0_seq1	h4_comp13658_c0_seq1	b1_comp1904_c0_seq1	s1_comp3043_c0_seq1	ENSDARG00000053684
b2_comp5030_c0_seq1	s2_comp8190_c0_seq1	h1_comp13351_c0_seq1	h2_comp15803_c1_seq7	h3_comp11401_c0_seq7	h4_comp14548_c1_seq2	b1_comp6460_c0_seq1	s1_comp8146_c0_seq1	ENSDARG00000091136
b2_comp20836_c0_seq1	s2_comp23352_c0_seq1	h1_comp3096_c0_seq1	h2_comp9980_c0_seq1	h3_comp7876_c0_seq1	h4_comp26239_c0_seq1	b1_comp2833_c0_seq1	s1_comp13519_c0_seq1	ENSDARG00000009657
b2_comp12461_c0_seq1	s2_comp1984_c0_seq1	h1_comp7838_c0_seq1	h2_comp11453_c0_seq1	h3_comp12346_c0_seq1	h4_comp9926_c0_seq1	b1_comp1306_c0_seq1	s1_comp6341_c0_seq1	ENSDARG00000076334
b2_comp18389_c0_seq1	s2_comp2116_c0_seq1	h1_comp11559_c0_seq1	h2_comp11872_c0_seq1	h3_comp7718_c0_seq2	h4_comp10414_c0_seq2	b1_comp5866_c0_seq1	s1_comp1607_c0_seq1	ENSDARG00000045482
b2_comp30281_c0_seq1	s2_comp28788_c0_seq1	h1_comp24153_c0_seq1	h2_comp11576_c0_seq1	h3_comp14112_c0_seq1	h4_comp5177_c0_seq1	b1_comp10375_c0_seq1	s1_comp618_c0_seq1	ENSDARG00000045364
b2_comp2539_c0_seq1	s2_comp2636_c0_seq1	h1_comp3188_c0_seq1	h2_comp7001_c0_seq1	h3_comp8321_c0_seq2	h4_comp6252_c0_seq1	b1_comp9623_c0_seq1	s1_comp13496_c0_seq1	ENSDARG00000015536
b2_comp4050_c0_seq1	s2_comp9635_c0_seq1	h1_comp11675_c0_seq1	h2_comp11353_c0_seq1	h3_comp11284_c1_seq1	h4_comp9762_c0_seq1	b1_comp3525_c0_seq1	s1_comp2172_c0_seq1	ENSDARG00000016516
b2_comp6072_c0_seq1	s2_comp8533_c0_seq1	h1_comp12373_c0_seq1	h2_comp15362_c0_seq2	h3_comp10951_c0_seq2	h4_comp13626_c0_seq2	b1_comp6428_c0_seq2	s1_comp8622_c0_seq1	ENSDARG00000004173
b2_comp5353_c0_seq1	s2_comp5403_c0_seq1	h1_comp12472_c0_seq1	h2_comp14641_c0_seq1	h3_comp10767_c0_seq1	h4_comp13904_c0_seq1	b1_comp1797_c0_seq1	s1_comp5725_c0_seq1	ENSDARG00000086332
b2_comp8631_c0_seq1	s2_comp11535_c0_seq1	h1_comp11417_c0_seq1	h2_comp11183_c0_seq1	h3_comp9052_c0_seq1	h4_comp9215_c0_seq1	b1_comp7225_c0_seq1	s1_comp2267_c0_seq1	ENSDARG00000059351
b2_comp9981_c0_seq1	s2_comp14224_c0_seq1	h1_comp10124_c0_seq1	h2_comp13262_c0_seq1	h3_comp8166_c0_seq1	h4_comp11239_c0_seq1	b1_comp7399_c0_seq1	s1_comp8992_c0_seq1	ENSDARG00000095579
b2_comp4135_c0_seq1	s2_comp12668_c0_seq1	h1_comp11753_c0_seq1	h2_comp13701_c0_seq1	h3_comp7189_c0_seq1	h4_comp12534_c0_seq1	b1_comp2698_c0_seq1	s1_comp7325_c0_seq1	ENSDARG00000014692
b2_comp9208_c0_seq1	s2_comp2997_c0_seq1	h1_comp12747_c0_seq1	h2_comp14682_c0_seq1	h3_comp3193_c0_seq1	h4_comp13243_c0_seq1	b1_comp7289_c0_seq1	s1_comp2353_c0_seq1	ENSDARG00000035084
b2_comp6668_c0_seq1	s2_comp7917_c0_seq1	h1_comp11984_c0_seq1	h2_comp14431_c0_seq1	h3_comp11702_c0_seq1	h4_comp12739_c0_seq2	b1_comp6200_c0_seq1	s1_comp6859_c0_seq3	ENSDARG00000028163
b2_comp16836_c0_seq1	s2_comp2602_c0_seq2	h1_comp10403_c0_seq2	h2_comp8949_c0_seq1	h3_comp8855_c0_seq1	h4_comp10281_c0_seq1	b1_comp8370_c0_seq1	s1_comp5750_c0_seq1	ENSDARG00000075768
b2_comp2265_c0_seq1	s2_comp7759_c0_seq1	h1_comp12951_c0_seq2	h2_comp14945_c0_seq2	h3_comp9867_c0_seq2	h4_comp13864_c0_seq1	b1_comp6100_c0_seq2	s1_comp8508_c0_seq1	ENSDARG00000093366
b2_comp16664_c0_seq1	s2_comp17501_c0_seq1	h1_comp5504_c0_seq1	h2_comp11459_c0_seq1	h3_comp12998_c0_seq1	h4_comp6756_c0_seq1	b1_comp4271_c0_seq1	s1_comp9825_c0_seq1	ENSDARG00000057624
b2_comp4017_c0_seq1	s2_comp9799_c0_seq1	h1_comp13328_c0_seq1	h2_comp14670_c0_seq1	h3_comp5800_c0_seq1	h4_comp14065_c0_seq1	b1_comp6905_c0_seq1	s1_comp7332_c0_seq1	ENSDARG00000029982
b2_comp17895_c0_seq1	s2_comp7525_c0_seq1	h1_comp11462_c0_seq1	h2_comp11464_c0_seq1	h3_comp14120_c0_seq1	h4_comp38211_c0_seq1	b1_comp9499_c0_seq1	s1_comp3782_c0_seq1	ENSDARG00000036059
b2_comp4255_c0_seq1	s2_comp3575_c0_seq1	h1_comp11706_c1_seq1	h2_comp12068_c0_seq1	h3_comp7913_c0_seq1	h4_comp3649_c0_seq1	b1_comp4921_c1_seq1	s1_comp2295_c0_seq1	ENSDARG00000056085
b2_comp2713_c0_seq2	s2_comp8051_c0_seq2	h1_comp12863_c0_seq2	h2_comp14523_c0_seq2	h3_comp6497_c0_seq1	h4_comp12065_c0_seq1	b1_comp2082_c0_seq1	s1_comp7678_c0_seq3	ENSDARG00000026908
b2_comp10928_c0_seq1	s2_comp7169_c0_seq1	h1_comp8015_c0_seq3	h2_comp20537_c0_seq1	h3_comp11991_c0_seq1	h4_comp10695_c0_seq1	b1_comp7181_c0_seq1	s1_comp2999_c0_seq1	ENSDARG00000042252
b2_comp10743_c0_seq1	s2_comp6638_c0_seq1	h1_comp10989_c0_seq1	h2_comp12971_c0_seq1	h3_comp10137_c0_seq2	h4_comp11899_c0_seq1	b1_comp3691_c0_seq1	s1_comp6222_c0_seq1	ENSDARG00000019636
b2_comp5320_c0_seq1	s2_comp6155_c0_seq1	h1_comp12841_c0_seq1	h2_comp14912_c0_seq1	h3_comp11366_c0_seq1	h4_comp13498_c1_seq1	b1_comp6232_c0_seq1	s1_comp6599_c0_seq1	ENSDARG00000058861
b2_comp8772_c0_seq1	s2_comp8395_c0_seq1	h1_comp13799_c0_seq1	h2_comp15332_c0_seq3	h3_comp10820_c0_seq1	h4_comp14179_c0_seq2	b1_comp5701_c0_seq2	s1_comp7827_c0_seq1	ENSDARG00000004866
b2_comp13493_c0_seq1	s2_comp36204_c0_seq1	h1_comp3721_c0_seq1	h2_comp8746_c0_seq1	h3_comp4283_c0_seq1	h4_comp9040_c0_seq1	b1_comp7326_c0_seq1	s1_comp9392_c0_seq1	ENSDARG00000041340
b2_comp6134_c0_seq1	s2_comp14609_c0_seq1	h1_comp11912_c0_seq1	h2_comp14084_c0_seq1	h3_comp4227_c0_seq1	h4_comp12745_c0_seq1	b1_comp2048_c0_seq1	s1_comp8680_c0_seq1	ENSDARG00000045352
b2_comp3902_c0_seq1	s2_comp5781_c0_seq1	h1_comp6696_c0_seq1	h2_comp10516_c0_seq1	h3_comp4804_c0_seq1	h4_comp10545_c0_seq1	b1_comp5659_c0_seq2	s1_comp4200_c0_seq1	ENSDARG00000046048
b2_comp4026_c0_seq1	s2_comp8320_c0_seq1	h1_comp13787_c0_seq1	h2_comp15731_c0_seq1	h3_comp11785_c0_seq1	h4_comp14317_c0_seq1	b1_comp5581_c0_seq1	s1_comp7890_c0_seq1	ENSDARG00000016443
b2_comp3754_c0_seq1	s2_comp7678_c0_seq1	h1_comp13825_c0_seq1	h2_comp16001_c0_seq25	h3_comp11546_c0_seq2	h4_comp14397_c0_seq1	b1_comp6693_c0_seq1	s1_comp7395_c0_seq1	ENSDARG00000019772
b2_comp6200_c0_seq9	s2_comp8550_c0_seq2	h1_comp13464_c0_seq9	h2_comp15640_c0_seq9	h3_comp11391_c0_seq2	h4_comp14270_c0_seq14	b1_comp6526_c1_seq103	s1_comp5629_c0_seq1	ENSDARG00000016749
b2_comp16306_c0_seq1	s2_comp6495_c0_seq1	h1_comp12356_c0_seq3	h2_comp14245_c0_seq1	h3_comp5298_c0_seq1	h4_comp13186_c0_seq1	b1_comp10053_c0_seq1	s1_comp6078_c0_seq1	ENSDARG00000043497
b2_comp6098_c0_seq1	s2_comp8780_c0_seq5	h1_comp13296_c0_seq1	h2_comp14578_c0_seq2	h3_comp10838_c0_seq1	h4_comp13920_c0_seq3	b1_comp6412_c0_seq3	s1_comp7481_c0_seq6	ENSDARG00000002917
b2_comp6748_c0_seq1	s2_comp9420_c0_seq1	h1_comp6350_c0_seq1	h2_comp11510_c0_seq1	h3_comp11676_c0_seq1	h4_comp7620_c0_seq1	b1_comp6734_c0_seq1	s1_comp4358_c0_seq1	ENSDARG00000032970
b2_comp6467_c0_seq1	s2_comp9125_c0_seq1	h1_comp3474_c0_seq1	h2_comp7208_c0_seq1	h3_comp8296_c0_seq1	h4_comp9976_c0_seq1	b1_comp6650_c0_seq1	s1_comp8080_c0_seq1	ENSDARG00000014867
b2_comp1516_c0_seq2	s2_comp7052_c0_seq1	h1_comp12818_c0_seq2	h2_comp15012_c0_seq2	h3_comp2915_c0_seq1	h4_comp13656_c0_seq2	b1_comp1854_c0_seq2	s1_comp7266_c0_seq1	ENSDARG00000042956
b2_comp5312_c0_seq1	s2_comp2124_c0_seq1	h1_comp11733_c0_seq2	h2_comp14284_c0_seq1	h3_comp10016_c0_seq1	h4_comp12598_c0_seq1	b1_comp6055_c0_seq1	s1_comp6563_c0_seq3	ENSDARG00000063636
b2_comp3091_c0_seq1	s2_comp8665_c0_seq1	h1_comp13396_c0_seq1	h2_comp14036_c0_seq1	h3_comp9808_c0_seq1	h4_comp14051_c0_seq1	b1_comp5646_c0_seq2	s1_comp7536_c0_seq3	ENSDARG00000089372
b2_comp1957_c0_seq1	s2_comp11971_c0_seq1	h1_comp13135_c0_seq1	h2_comp15269_c0_seq1	h3_comp10821_c0_seq1	h4_comp13963_c0_seq1	b1_comp4054_c0_seq1	s1_comp7727_c0_seq1	ENSDARG00000016173
b2_comp5436_c0_seq1	s2_comp8794_c0_seq2	h1_comp13287_c0_seq7	h2_comp15082_c0_seq7	h3_comp10478_c1_seq9	h4_comp13819_c0_seq7	b1_comp6088_c0_seq4	s1_comp7746_c0_seq3	ENSDARG00000074570
b2_comp5089_c0_seq1	s2_comp7893_c0_seq1	h1_comp13737_c0_seq1	h2_comp15777_c0_seq2	h3_comp9003_c0_seq1	h4_comp14420_c0_seq1	b1_comp3811_c0_seq1	s1_comp5590_c0_seq1	ENSDARG00000042071
b2_comp3800_c0_seq1	s2_comp3646_c0_seq2	h1_comp13677_c0_seq2	h2_comp15533_c0_seq2	h3_comp11364_c0_seq5	h4_comp14181_c0_seq2	b1_comp1979_c0_seq2	s1_comp4177_c0_seq2	ENSDARG00000010194
b2_comp11900_c0_seq1	s2_comp5384_c0_seq2	h1_comp13596_c0_seq3	h2_comp14798_c0_seq1	h3_comp8849_c0_seq2	h4_comp13966_c0_seq1	b1_comp6436_c0_seq1	s1_comp8598_c0_seq1	ENSDARG00000051768
b2_comp1850_c0_seq1	s2_comp38323_c0_seq1	h1_comp11219_c0_seq1	h2_comp9496_c0_seq1	h3_comp6628_c0_seq1	h4_comp46280_c0_seq1	b1_comp9356_c0_seq1	s1_comp10152_c0_seq1	ENSDARG00000009881
b2_comp6594_c0_seq1	s2_comp6827_c0_seq1	h1_comp8678_c0_seq1	h2_comp11707_c0_seq1	h3_comp8941_c0_seq1	h4_comp9845_c0_seq1	b1_comp3995_c0_seq1	s1_comp8139_c0_seq1	ENSDARG00000040439
b2_comp2320_c0_seq1	s2_comp5102_c0_seq2	h1_comp8604_c0_seq1	h2_comp9254_c0_seq1	h3_comp7438_c0_seq1	h4_comp11332_c0_seq2	b1_comp1247_c0_seq1	s1_comp9243_c0_seq1	ENSDARG00000030053
b2_comp18013_c0_seq1	s2_comp349_c0_seq1	h1_comp4925_c0_seq1	h2_comp5532_c0_seq1	h3_comp13539_c0_seq1	h4_comp30457_c0_seq1	b1_comp15162_c0_seq1	s1_comp957_c0_seq1	ENSDARG00000038027
b2_comp8889_c0_seq1	s2_comp7941_c0_seq1	h1_comp12287_c0_seq1	h2_comp14178_c0_seq1	h3_comp3764_c0_seq1	h4_comp12749_c0_seq1	b1_comp7265_c0_seq1	s1_comp7128_c0_seq1	ENSDARG00000042827
b2_comp5137_c0_seq1	s2_comp6346_c0_seq3	h1_comp13412_c0_seq2	h2_comp12870_c0_seq1	h3_comp7687_c0_seq1	h4_comp11384_c0_seq1	b1_comp8600_c0_seq1	s1_comp5807_c1_seq1	ENSDARG00000076224
b2_comp8375_c0_seq1	s2_comp2867_c0_seq1	h1_comp12010_c0_seq1	h2_comp13538_c0_seq1	h3_comp11806_c0_seq1	h4_comp12302_c0_seq1	b1_comp7030_c0_seq1	s1_comp6014_c0_seq2	ENSDARG00000008383
b2_comp25060_c0_seq1	s2_comp20513_c0_seq1	h1_comp6822_c0_seq1	h2_comp7583_c0_seq1	h3_comp2455_c0_seq2	h4_comp42088_c0_seq1	b1_comp9811_c0_seq1	s1_comp3589_c0_seq1	ENSDARG00000092018
b2_comp4467_c0_seq1	s2_comp21023_c0_seq1	h1_comp16169_c0_seq1	h2_comp15883_c1_seq1	h3_comp13368_c0_seq1	h4_comp13983_c0_seq1	b1_comp6286_c0_seq1	s1_comp5207_c0_seq1	ENSDARG00000080006
b2_comp10800_c0_seq1	s2_comp3260_c0_seq1	h1_comp13850_c0_seq1	h2_comp14982_c0_seq1	h3_comp11194_c0_seq2	h4_comp14497_c0_seq5	b1_comp5673_c0_seq1	s1_comp4162_c0_seq1	ENSDARG00000037393
b2_comp3438_c0_seq1	s2_comp6630_c0_seq1	h1_comp13278_c0_seq2	h2_comp15065_c0_seq2	h3_comp10811_c0_seq1	h4_comp14011_c1_seq1	b1_comp3384_c0_seq1	s1_comp4215_c0_seq1	ENSDARG00000033364
b2_comp35982_c0_seq1	s2_comp4877_c0_seq1	h1_comp6076_c0_seq1	h2_comp28263_c0_seq1	h3_comp16008_c0_seq1	h4_comp5429_c0_seq1	b1_comp12613_c0_seq1	s1_comp12723_c0_seq1	NO_MATCH_TO_ZEBRA
b2_comp6336_c0_seq1	s2_comp8950_c0_seq1	h1_comp7864_c0_seq1	h2_comp7777_c0_seq1	h3_comp6653_c0_seq1	h4_comp4293_c0_seq1	b1_comp6576_c0_seq1	s1_comp4161_c0_seq1	ENSDARG00000089241
b2_comp7625_c0_seq1	s2_comp5374_c0_seq1	h1_comp12217_c0_seq1	h2_comp14741_c0_seq1	h3_comp10865_c0_seq1	h4_comp13000_c0_seq1	b1_comp5970_c0_seq1	s1_comp8280_c0_seq1	ENSDARG00000044642
b2_comp12719_c0_seq1	s2_comp2306_c0_seq1	h1_comp11548_c0_seq1	h2_comp14707_c0_seq1	h3_comp10760_c0_seq1	h4_comp4569_c0_seq1	b1_comp7842_c0_seq1	s1_comp2539_c0_seq1	ENSDARG00000041088
b2_comp5876_c0_seq1	s2_comp3045_c0_seq1	h1_comp13834_c0_seq1	h2_comp15846_c0_seq2	h3_comp11503_c0_seq2	h4_comp14438_c0_seq1	b1_comp4808_c0_seq1	s1_comp6623_c0_seq1	ENSDARG00000076805
b2_comp1823_c0_seq1	s2_comp7405_c0_seq1	h1_comp12641_c0_seq1	h2_comp14706_c0_seq1	h3_comp7714_c1_seq2	h4_comp13378_c0_seq1	b1_comp4133_c0_seq1	s1_comp2543_c0_seq1	ENSDARG00000005643
b2_comp5942_c0_seq1	s2_comp5113_c0_seq1	h1_comp11483_c0_seq1	h2_comp13851_c0_seq1	h3_comp5961_c0_seq1	h4_comp12258_c0_seq1	b1_comp4058_c0_seq1	s1_comp8224_c0_seq1	ENSDARG00000063344
b2_comp5237_c1_seq1	s2_comp16850_c0_seq1	h1_comp13102_c1_seq2	h2_comp12160_c0_seq1	h3_comp9986_c0_seq2	h4_comp13606_c0_seq2	b1_comp2671_c0_seq1	s1_comp6595_c0_seq1	ENSDARG00000032997
b2_comp1584_c0_seq2	s2_comp13852_c0_seq1	h1_comp13583_c0_seq3	h2_comp15437_c0_seq1	h3_comp8714_c0_seq1	h4_comp13479_c0_seq1	b1_comp7771_c0_seq1	s1_comp6353_c0_seq1	ENSDARG00000090142
b2_comp24534_c0_seq1	s2_comp23732_c0_seq1	h1_comp15225_c0_seq1	h2_comp8166_c0_seq1	h3_comp7186_c0_seq1	h4_comp10384_c0_seq1	b1_comp4520_c0_seq1	s1_comp4997_c0_seq1	ENSDARG00000037654
b2_comp2423_c0_seq1	s2_comp12037_c0_seq1	h1_comp12803_c0_seq1	h2_comp15431_c0_seq1	h3_comp11858_c0_seq1	h4_comp13701_c0_seq1	b1_comp4082_c0_seq1	s1_comp7729_c0_seq1	ENSDARG00000016706
b2_comp10235_c0_seq1	s2_comp20255_c0_seq1	h1_comp8155_c0_seq1	h2_comp10438_c0_seq1	h3_comp9289_c0_seq1	h4_comp11703_c0_seq1	b1_comp2448_c0_seq1	s1_comp2360_c0_seq1	ENSDARG00000039913
b2_comp8640_c0_seq1	s2_comp14758_c0_seq1	h1_comp14203_c0_seq1	h2_comp13607_c0_seq2	h3_comp12004_c0_seq1	h4_comp19494_c0_seq1	b1_comp2183_c0_seq1	s1_comp8389_c0_seq1	ENSDARG00000038694
b2_comp2440_c0_seq1	s2_comp6011_c0_seq2	h1_comp10347_c0_seq1	h2_comp11817_c0_seq1	h3_comp3012_c0_seq2	h4_comp12210_c0_seq2	b1_comp1285_c0_seq2	s1_comp1538_c0_seq2	ENSDARG00000069302
b2_comp2229_c0_seq1	s2_comp2517_c0_seq1	h1_comp14997_c0_seq1	h2_comp11309_c0_seq1	h3_comp8728_c0_seq1	h4_comp26231_c0_seq1	b1_comp8479_c0_seq1	s1_comp5543_c0_seq1	ENSDARG00000087216
b2_comp5704_c0_seq2	s2_comp8348_c0_seq2	h1_comp13552_c0_seq2	h2_comp15067_c0_seq2	h3_comp11208_c1_seq4	h4_comp10940_c0_seq1	b1_comp5429_c0_seq1	s1_comp4320_c0_seq1	ENSDARG00000034700
b2_comp20434_c0_seq1	s2_comp1853_c0_seq1	h1_comp15048_c0_seq1	h2_comp9787_c0_seq1	h3_comp13533_c0_seq1	h4_comp6199_c0_seq1	b1_comp10839_c0_seq1	s1_comp1697_c0_seq1	ENSDARG00000024895
b2_comp2141_c1_seq1	s2_comp3270_c1_seq2	h1_comp13749_c1_seq1	h2_comp14862_c0_seq1	h3_comp7924_c0_seq1	h4_comp12946_c0_seq1	b1_comp4855_c0_seq1	s1_comp7276_c0_seq1	ENSDARG00000008447
b2_comp5271_c0_seq1	s2_comp3033_c0_seq1	h1_comp13520_c0_seq1	h2_comp15328_c0_seq2	h3_comp7867_c0_seq1	h4_comp13368_c0_seq1	b1_comp5485_c0_seq1	s1_comp6612_c0_seq1	ENSDARG00000061896
b2_comp6224_c0_seq2	s2_comp7137_c0_seq2	h1_comp13397_c0_seq1	h2_comp15599_c0_seq1	h3_comp11256_c0_seq3	h4_comp14462_c0_seq4	b1_comp5666_c1_seq1	s1_comp7838_c0_seq2	ENSDARG00000076045
b2_comp8033_c0_seq1	s2_comp3111_c0_seq1	h1_comp12023_c0_seq1	h2_comp14543_c0_seq1	h3_comp2900_c0_seq1	h4_comp12870_c0_seq1	b1_comp1828_c0_seq1	s1_comp7010_c0_seq1	ENSDARG00000068385
b2_comp4762_c0_seq1	s2_comp8159_c0_seq1	h1_comp13249_c0_seq1	h2_comp15285_c0_seq1	h3_comp2316_c0_seq1	h4_comp14166_c0_seq4	b1_comp5095_c0_seq1	s1_comp6496_c0_seq1	ENSDARG00000044073
b2_comp3797_c0_seq3	s2_comp8030_c0_seq2	h1_comp11685_c0_seq2	h2_comp13414_c0_seq1	h3_comp5748_c0_seq2	h4_comp12232_c0_seq1	b1_comp2217_c0_seq1	s1_comp6294_c0_seq1	ENSDARG00000031616
b2_comp3216_c0_seq1	s2_comp7338_c0_seq3	h1_comp11956_c0_seq1	h2_comp13729_c0_seq2	h3_comp10220_c0_seq2	h4_comp12999_c0_seq8	b1_comp3888_c0_seq3	s1_comp4229_c0_seq1	ENSDARG00000031981
b2_comp17842_c0_seq1	s2_comp5221_c0_seq1	h1_comp3180_c0_seq1	h2_comp3737_c0_seq1	h3_comp13345_c0_seq1	h4_comp9771_c0_seq1	b1_comp3471_c0_seq1	s1_comp10038_c0_seq1	ENSDARG00000069977
b2_comp2127_c0_seq1	s2_comp7234_c1_seq2	h1_comp9524_c0_seq1	h2_comp11443_c0_seq1	h3_comp8958_c0_seq4	h4_comp9190_c0_seq1	b1_comp4084_c0_seq1	s1_comp7136_c0_seq3	ENSDARG00000043608
b2_comp3423_c0_seq1	s2_comp14654_c0_seq1	h1_comp8439_c0_seq1	h2_comp4338_c0_seq1	h3_comp7059_c0_seq1	h4_comp7405_c0_seq1	b1_comp8102_c0_seq1	s1_comp2043_c0_seq1	ENSDARG00000086639
b2_comp3870_c0_seq1	s2_comp7577_c0_seq2	h1_comp13197_c0_seq1	h2_comp15408_c1_seq1	h3_comp11111_c0_seq1	h4_comp14103_c0_seq2	b1_comp1893_c0_seq1	s1_comp2307_c0_seq2	ENSDARG00000044975
b2_comp5833_c1_seq1	s2_comp7838_c0_seq2	h1_comp12146_c0_seq1	h2_comp14685_c0_seq1	h3_comp9544_c0_seq3	h4_comp13079_c0_seq2	b1_comp6143_c0_seq1	s1_comp6350_c0_seq2	ENSDARG00000020169
b2_comp24304_c0_seq1	s2_comp22348_c0_seq1	h1_comp8146_c0_seq1	h2_comp8924_c0_seq1	h3_comp4288_c0_seq1	h4_comp1805_c0_seq1	b1_comp14318_c0_seq1	s1_comp3415_c0_seq1	ENSDARG00000011983
b2_comp4634_c0_seq1	s2_comp7300_c0_seq3	h1_comp10884_c0_seq1	h2_comp14770_c0_seq1	h3_comp8816_c0_seq1	h4_comp13256_c0_seq1	b1_comp5529_c0_seq1	s1_comp7435_c0_seq1	ENSDARG00000035875
b2_comp6889_c0_seq1	s2_comp9300_c0_seq1	h1_comp11326_c0_seq1	h2_comp12525_c0_seq1	h3_comp11725_c0_seq1	h4_comp11624_c0_seq1	b1_comp6782_c0_seq1	s1_comp8162_c0_seq1	ENSDARG00000035557
b2_comp19132_c0_seq1	s2_comp15237_c0_seq1	h1_comp5557_c0_seq1	h2_comp7601_c0_seq1	h3_comp13115_c0_seq1	h4_comp8471_c0_seq1	b1_comp10096_c0_seq1	s1_comp9465_c0_seq1	ENSDARG00000040747
b2_comp5178_c0_seq1	s2_comp5554_c0_seq1	h1_comp9957_c0_seq1	h2_comp13106_c0_seq1	h3_comp8397_c0_seq1	h4_comp11649_c0_seq1	b1_comp2114_c0_seq1	s1_comp8283_c0_seq1	ENSDARG00000011125
b2_comp5212_c0_seq2	s2_comp12271_c0_seq1	h1_comp16134_c0_seq1	h2_comp8291_c0_seq1	h3_comp6612_c0_seq2	h4_comp11061_c0_seq1	b1_comp8374_c0_seq1	s1_comp6503_c0_seq1	ENSDARG00000045257
b2_comp36389_c0_seq1	s2_comp26220_c0_seq1	h1_comp16111_c0_seq1	h2_comp3184_c0_seq1	h3_comp5466_c0_seq1	h4_comp40395_c0_seq1	b1_comp15400_c0_seq1	s1_comp12516_c0_seq1	ENSDARG00000058212
b2_comp2134_c0_seq1	s2_comp7855_c0_seq1	h1_comp13935_c2_seq1	h2_comp14403_c0_seq1	h3_comp10834_c0_seq1	h4_comp13215_c0_seq1	b1_comp7333_c1_seq1	s1_comp2968_c0_seq1	ENSDARG00000070657
b2_comp4983_c0_seq1	s2_comp14455_c0_seq1	h1_comp11725_c0_seq1	h2_comp13624_c0_seq1	h3_comp10027_c0_seq1	h4_comp12332_c0_seq1	b1_comp1215_c0_seq1	s1_comp6697_c0_seq1	ENSDARG00000020730
b2_comp5441_c0_seq1	s2_comp9680_c0_seq1	h1_comp10091_c0_seq1	h2_comp13079_c0_seq1	h3_comp10478_c2_seq1	h4_comp7934_c0_seq1	b1_comp5797_c0_seq1	s1_comp4345_c0_seq1	ENSDARG00000016132
b2_comp6027_c0_seq2	s2_comp8865_c0_seq5	h1_comp13968_c0_seq3	h2_comp16003_c2_seq1	h3_comp10977_c0_seq16	h4_comp14567_c0_seq3	b1_comp5917_c0_seq4	s1_comp7893_c0_seq10	ENSDARG00000078512
b2_comp9064_c0_seq1	s2_comp2588_c0_seq1	h1_comp9795_c0_seq1	h2_comp14569_c0_seq1	h3_comp3219_c0_seq1	h4_comp13779_c0_seq1	b1_comp4866_c0_seq1	s1_comp7754_c0_seq1	ENSDARG00000068219
b2_comp22255_c0_seq1	s2_comp20478_c0_seq1	h1_comp5394_c0_seq1	h2_comp10128_c0_seq1	h3_comp14878_c0_seq1	h4_comp39179_c0_seq1	b1_comp10054_c0_seq1	s1_comp13305_c0_seq1	ENSDARG00000002690
b2_comp2251_c0_seq2	s2_comp8456_c0_seq1	h1_comp13544_c0_seq1	h2_comp15699_c0_seq1	h3_comp4913_c0_seq1	h4_comp14399_c0_seq2	b1_comp6013_c0_seq3	s1_comp7283_c0_seq1	ENSDARG00000056196
b2_comp9192_c0_seq1	s2_comp7161_c0_seq1	h1_comp12501_c0_seq1	h2_comp14093_c0_seq1	h3_comp10448_c0_seq1	h4_comp12718_c0_seq1	b1_comp3785_c0_seq1	s1_comp6319_c0_seq1	ENSDARG00000042112
b2_comp20422_c0_seq1	s2_comp2264_c0_seq1	h1_comp3265_c0_seq1	h2_comp4277_c0_seq1	h3_comp12555_c0_seq1	h4_comp9633_c0_seq1	b1_comp2732_c0_seq2	s1_comp5835_c0_seq2	ENSDARG00000003058
b2_comp19498_c0_seq1	s2_comp16654_c0_seq1	h1_comp4653_c0_seq1	h2_comp9191_c0_seq1	h3_comp6052_c0_seq1	h4_comp9648_c0_seq2	b1_comp2951_c0_seq1	s1_comp9023_c0_seq1	ENSDARG00000014571
b2_comp3036_c0_seq1	s2_comp7044_c0_seq1	h1_comp12138_c0_seq1	h2_comp14187_c0_seq1	h3_comp10208_c0_seq1	h4_comp13244_c0_seq1	b1_comp4068_c0_seq1	s1_comp6576_c0_seq1	ENSDARG00000008735
b2_comp4869_c0_seq1	s2_comp7139_c0_seq2	h1_comp11688_c0_seq1	h2_comp15302_c0_seq2	h3_comp3110_c0_seq1	h4_comp13128_c0_seq1	b1_comp7586_c0_seq1	s1_comp1676_c0_seq1	ENSDARG00000034368
b2_comp1374_c0_seq1	s2_comp16370_c0_seq1	h1_comp7565_c0_seq1	h2_comp10330_c0_seq1	h3_comp6734_c0_seq1	h4_comp11846_c0_seq2	b1_comp1512_c0_seq1	s1_comp6261_c0_seq1	ENSDARG00000033811
b2_comp23109_c0_seq1	s2_comp13127_c1_seq1	h1_comp11943_c0_seq1	h2_comp10714_c0_seq1	h3_comp9430_c0_seq1	h4_comp7331_c0_seq1	b1_comp9447_c0_seq1	s1_comp8809_c0_seq1	ENSDARG00000077119
b2_comp6702_c0_seq1	s2_comp9202_c0_seq1	h1_comp9177_c0_seq1	h2_comp11436_c0_seq1	h3_comp8951_c0_seq1	h4_comp10854_c0_seq1	b1_comp1949_c0_seq1	s1_comp3991_c0_seq1	ENSDARG00000087263
b2_comp13772_c0_seq1	s2_comp5104_c0_seq1	h1_comp3204_c0_seq1	h2_comp10700_c0_seq2	h3_comp2123_c0_seq2	h4_comp8364_c0_seq1	b1_comp1987_c0_seq1	s1_comp11079_c0_seq1	ENSDARG00000002506
b2_comp20593_c0_seq1	s2_comp5336_c0_seq2	h1_comp9160_c0_seq1	h2_comp9220_c0_seq1	h3_comp18454_c0_seq1	h4_comp4061_c0_seq1	b1_comp10440_c0_seq1	s1_comp2088_c0_seq1	NO_MATCH_TO_ZEBRA
b2_comp3869_c0_seq1	s2_comp2790_c0_seq1	h1_comp13248_c0_seq1	h2_comp15258_c0_seq1	h3_comp9286_c0_seq1	h4_comp13982_c0_seq1	b1_comp5828_c0_seq1	s1_comp7774_c0_seq1	ENSDARG00000014556
b2_comp5259_c0_seq1	s2_comp8218_c0_seq1	h1_comp13018_c0_seq1	h2_comp14763_c0_seq2	h3_comp11332_c0_seq2	h4_comp13932_c0_seq1	b1_comp6024_c0_seq1	s1_comp7801_c0_seq3	ENSDARG00000036388
b2_comp32021_c0_seq1	s2_comp14770_c0_seq1	h1_comp12154_c0_seq1	h2_comp11483_c0_seq1	h3_comp7504_c0_seq1	h4_comp6932_c0_seq1	b1_comp10979_c0_seq1	s1_comp1659_c0_seq1	ENSDARG00000077748
b2_comp9128_c0_seq1	s2_comp11060_c0_seq1	h1_comp11640_c0_seq1	h2_comp13086_c0_seq1	h3_comp10058_c1_seq1	h4_comp11870_c0_seq1	b1_comp2922_c0_seq1	s1_comp2236_c0_seq1	ENSDARG00000077732
b2_comp4868_c0_seq3	s2_comp6568_c0_seq1	h1_comp13305_c0_seq1	h2_comp15014_c0_seq3	h3_comp7179_c0_seq4	h4_comp12444_c0_seq1	b1_comp6481_c0_seq1	s1_comp8513_c0_seq1	ENSDARG00000028071
b2_comp5107_c0_seq1	s2_comp3264_c0_seq1	h1_comp11766_c0_seq1	h2_comp13953_c0_seq1	h3_comp10091_c1_seq2	h4_comp13486_c0_seq1	b1_comp7093_c0_seq1	s1_comp5977_c0_seq1	ENSDARG00000086300
b2_comp4695_c0_seq1	s2_comp13066_c0_seq1	h1_comp13360_c0_seq1	h2_comp15481_c0_seq1	h3_comp11943_c0_seq1	h4_comp13783_c0_seq1	b1_comp2573_c0_seq1	s1_comp7525_c0_seq1	ENSDARG00000027078
b2_comp14149_c0_seq1	s2_comp16840_c0_seq1	h1_comp8050_c0_seq1	h2_comp10602_c0_seq1	h3_comp8946_c0_seq1	h4_comp11127_c0_seq1	b1_comp1230_c0_seq1	s1_comp10095_c0_seq1	ENSDARG00000032603
b2_comp23112_c0_seq1	s2_comp17868_c0_seq1	h1_comp15847_c0_seq1	h2_comp25471_c0_seq1	h3_comp13313_c0_seq1	h4_comp6782_c0_seq1	b1_comp9721_c0_seq1	s1_comp682_c0_seq1	ENSDARG00000039213
b2_comp4787_c0_seq2	s2_comp7526_c0_seq2	h1_comp12513_c0_seq6	h2_comp14411_c0_seq1	h3_comp10469_c0_seq1	h4_comp9060_c0_seq1	b1_comp1604_c0_seq1	s1_comp5510_c0_seq1	ENSDARG00000013371
b2_comp3606_c0_seq1	s2_comp8488_c0_seq1	h1_comp13827_c0_seq2	h2_comp15796_c0_seq2	h3_comp8481_c0_seq1	h4_comp14283_c0_seq2	b1_comp5218_c0_seq1	s1_comp7071_c0_seq1	ENSDARG00000077004
b2_comp20582_c0_seq1	s2_comp7235_c0_seq1	h1_comp9648_c0_seq1	h2_comp8258_c0_seq1	h3_comp6831_c0_seq1	h4_comp11573_c0_seq1	b1_comp9937_c0_seq1	s1_comp3751_c0_seq1	ENSDARG00000018020
b2_comp1894_c0_seq2	s2_comp13685_c0_seq1	h1_comp10411_c0_seq1	h2_comp13243_c0_seq2	h3_comp6760_c0_seq1	h4_comp10733_c0_seq1	b1_comp5440_c0_seq2	s1_comp6773_c0_seq1	ENSDARG00000043854
b2_comp11960_c0_seq1	s2_comp8470_c0_seq1	h1_comp12311_c0_seq1	h2_comp13585_c0_seq1	h3_comp2221_c0_seq1	h4_comp13134_c0_seq1	b1_comp7514_c0_seq1	s1_comp6550_c0_seq1	ENSDARG00000052350
b2_comp4779_c0_seq1	s2_comp5654_c0_seq2	h1_comp9336_c0_seq1	h2_comp13132_c0_seq2	h3_comp9668_c0_seq1	h4_comp11412_c0_seq1	b1_comp4385_c0_seq2	s1_comp2655_c0_seq1	ENSDARG00000029609
b2_comp1453_c0_seq1	s2_comp5239_c0_seq1	h1_comp12630_c0_seq1	h2_comp14768_c0_seq1	h3_comp2903_c0_seq1	h4_comp12920_c0_seq1	b1_comp5052_c0_seq1	s1_comp6024_c0_seq1	ENSDARG00000042630
b2_comp7379_c0_seq1	s2_comp6992_c0_seq2	h1_comp10575_c0_seq1	h2_comp13664_c0_seq1	h3_comp11719_c0_seq1	h4_comp12618_c0_seq1	b1_comp6884_c0_seq1	s1_comp2911_c0_seq1	ENSDARG00000039515
b2_comp4162_c0_seq1	s2_comp15725_c0_seq1	h1_comp11985_c0_seq1	h2_comp14076_c0_seq1	h3_comp6683_c0_seq1	h4_comp12460_c0_seq1	b1_comp4435_c0_seq1	s1_comp6355_c0_seq1	ENSDARG00000089661
b2_comp5781_c0_seq1	s2_comp8783_c0_seq5	h1_comp13837_c1_seq1	h2_comp15556_c0_seq1	h3_comp11287_c0_seq5	h4_comp14237_c0_seq8	b1_comp5881_c0_seq2	s1_comp7756_c0_seq1	ENSDARG00000019228
b2_comp6183_c0_seq1	s2_comp8375_c0_seq1	h1_comp13492_c0_seq1	h2_comp15346_c0_seq3	h3_comp10447_c0_seq1	h4_comp13527_c0_seq3	b1_comp6452_c0_seq1	s1_comp6500_c0_seq2	ENSDARG00000012137
b2_comp5305_c0_seq1	s2_comp2696_c0_seq1	h1_comp11432_c0_seq1	h2_comp14000_c0_seq1	h3_comp10014_c0_seq1	h4_comp12567_c0_seq1	b1_comp5113_c0_seq1	s1_comp7375_c0_seq1	ENSDARG00000025350
b2_comp6022_c0_seq1	s2_comp6849_c0_seq1	h1_comp12705_c0_seq2	h2_comp13994_c0_seq1	h3_comp7901_c0_seq1	h4_comp13392_c0_seq1	b1_comp5694_c0_seq2	s1_comp4421_c0_seq1	ENSDARG00000041619
b2_comp14638_c0_seq1	s2_comp12708_c0_seq1	h1_comp10975_c0_seq1	h2_comp14234_c0_seq1	h3_comp13295_c0_seq1	h4_comp9730_c0_seq1	b1_comp9258_c0_seq1	s1_comp7438_c0_seq1	ENSDARG00000062756
b2_comp3415_c0_seq1	s2_comp12492_c0_seq1	h1_comp11107_c0_seq1	h2_comp13291_c0_seq1	h3_comp2374_c0_seq2	h4_comp10590_c0_seq1	b1_comp7634_c0_seq1	s1_comp7094_c0_seq1	ENSDARG00000026072
b2_comp9769_c0_seq1	s2_comp10821_c0_seq1	h1_comp11041_c0_seq1	h2_comp13490_c0_seq1	h3_comp9568_c0_seq1	h4_comp11902_c0_seq1	b1_comp7063_c0_seq1	s1_comp4016_c0_seq1	ENSDARG00000038635
b2_comp2623_c0_seq1	s2_comp31351_c0_seq1	h1_comp4848_c0_seq1	h2_comp12508_c0_seq1	h3_comp7514_c0_seq1	h4_comp2868_c0_seq1	b1_comp1428_c0_seq1	s1_comp15888_c0_seq1	ENSDARG00000075677
b2_comp6400_c0_seq1	s2_comp2876_c0_seq1	h1_comp14001_c0_seq1	h2_comp7406_c0_seq1	h3_comp2929_c0_seq1	h4_comp7955_c0_seq1	b1_comp6615_c0_seq1	s1_comp8068_c0_seq1	ENSDARG00000005513
b2_comp7891_c0_seq1	s2_comp10621_c0_seq1	h1_comp3432_c0_seq1	h2_comp4517_c0_seq1	h3_comp11700_c0_seq1	h4_comp15997_c0_seq1	b1_comp2209_c0_seq1	s1_comp2406_c0_seq1	ENSDARG00000070437
b2_comp17841_c0_seq1	s2_comp6427_c0_seq1	h1_comp3081_c0_seq1	h2_comp5800_c0_seq1	h3_comp9571_c0_seq1	h4_comp45953_c0_seq1	b1_comp2999_c0_seq1	s1_comp4048_c0_seq1	ENSDARG00000060288
b2_comp1510_c0_seq1	s2_comp8335_c0_seq4	h1_comp10696_c0_seq1	h2_comp11997_c0_seq1	h3_comp12186_c0_seq1	h4_comp11502_c0_seq1	b1_comp7617_c0_seq1	s1_comp5525_c0_seq1	ENSDARG00000018006
b2_comp4057_c0_seq1	s2_comp7597_c0_seq2	h1_comp12824_c0_seq1	h2_comp14866_c0_seq1	h3_comp5617_c0_seq1	h4_comp13042_c0_seq1	b1_comp6488_c0_seq14	s1_comp6726_c0_seq1	ENSDARG00000069043
b2_comp1509_c0_seq2	s2_comp4465_c0_seq2	h1_comp12916_c0_seq1	h2_comp14981_c0_seq1	h3_comp10540_c0_seq11	h4_comp13715_c0_seq3	b1_comp1807_c0_seq1	s1_comp3739_c0_seq2	ENSDARG00000037140
b2_comp4769_c0_seq2	s2_comp19791_c0_seq1	h1_comp3631_c0_seq1	h2_comp11763_c0_seq1	h3_comp13249_c0_seq1	h4_comp9596_c0_seq1	b1_comp8127_c0_seq1	s1_comp9356_c0_seq1	ENSDARG00000063570
b2_comp2189_c0_seq2	s2_comp2493_c0_seq1	h1_comp9726_c0_seq1	h2_comp10483_c0_seq1	h3_comp9891_c0_seq1	h4_comp10473_c0_seq1	b1_comp10322_c0_seq1	s1_comp6311_c0_seq1	ENSDARG00000018411
b2_comp5110_c0_seq1	s2_comp3230_c0_seq1	h1_comp10848_c0_seq1	h2_comp13246_c0_seq1	h3_comp9857_c0_seq1	h4_comp11640_c0_seq1	b1_comp5805_c0_seq1	s1_comp8559_c0_seq1	ENSDARG00000038901
b2_comp8519_c0_seq1	s2_comp7625_c0_seq1	h1_comp13767_c0_seq1	h2_comp15463_c0_seq1	h3_comp5664_c0_seq1	h4_comp14340_c0_seq2	b1_comp6069_c0_seq1	s1_comp2455_c0_seq1	ENSDARG00000021242
b2_comp6472_c0_seq1	s2_comp7001_c0_seq1	h1_comp11358_c0_seq1	h2_comp13549_c0_seq1	h3_comp9961_c0_seq1	h4_comp13290_c0_seq1	b1_comp5037_c0_seq1	s1_comp3961_c0_seq1	ENSDARG00000043276
b2_comp5916_c0_seq1	s2_comp8886_c0_seq1	h1_comp10666_c0_seq1	h2_comp15612_c0_seq1	h3_comp11303_c0_seq1	h4_comp14350_c0_seq1	b1_comp2306_c0_seq1	s1_comp7433_c0_seq1	ENSDARG00000074827
b2_comp6263_c0_seq2	s2_comp8925_c0_seq12	h1_comp13955_c0_seq1	h2_comp15989_c1_seq9	h3_comp11350_c0_seq5	h4_comp14496_c0_seq1	b1_comp6521_c0_seq1	s1_comp7993_c1_seq10	ENSDARG00000042982
b2_comp2032_c0_seq1	s2_comp8174_c0_seq6	h1_comp13236_c0_seq2	h2_comp15189_c0_seq7	h3_comp5524_c0_seq4	h4_comp13994_c0_seq1	b1_comp2315_c0_seq1	s1_comp7771_c0_seq5	ENSDARG00000076900
b2_comp7043_c0_seq1	s2_comp9807_c0_seq1	h1_comp9975_c0_seq1	h2_comp11747_c0_seq1	h3_comp8620_c0_seq1	h4_comp11664_c0_seq1	b1_comp6795_c0_seq1	s1_comp3675_c0_seq1	ENSDARG00000019404
b2_comp2348_c0_seq2	s2_comp3398_c0_seq1	h1_comp9182_c0_seq2	h2_comp11346_c0_seq1	h3_comp8937_c0_seq1	h4_comp4114_c1_seq1	b1_comp5493_c1_seq1	s1_comp3257_c0_seq1	ENSDARG00000055283
b2_comp5184_c0_seq1	s2_comp5829_c0_seq1	h1_comp11937_c0_seq1	h2_comp13050_c0_seq1	h3_comp11494_c0_seq8	h4_comp13650_c0_seq2	b1_comp5292_c0_seq1	s1_comp6332_c0_seq3	ENSDARG00000033871
b2_comp17518_c0_seq1	s2_comp8276_c0_seq1	h1_comp6163_c0_seq1	h2_comp8398_c0_seq1	h3_comp13729_c0_seq1	h4_comp10872_c0_seq1	b1_comp9365_c0_seq1	s1_comp6827_c0_seq1	ENSDARG00000071509
b2_comp5406_c0_seq1	s2_comp8498_c0_seq1	h1_comp13690_c0_seq1	h2_comp15825_c0_seq1	h3_comp9740_c0_seq1	h4_comp13871_c0_seq1	b1_comp2652_c0_seq1	s1_comp7254_c0_seq1	ENSDARG00000010641
b2_comp15304_c0_seq1	s2_comp12294_c0_seq1	h1_comp8303_c0_seq1	h2_comp13717_c0_seq1	h3_comp12086_c0_seq1	h4_comp4079_c0_seq1	b1_comp7569_c0_seq1	s1_comp3644_c0_seq1	ENSDARG00000026709
b2_comp9048_c0_seq1	s2_comp3245_c0_seq1	h1_comp13354_c0_seq2	h2_comp14794_c0_seq2	h3_comp11354_c0_seq2	h4_comp13857_c0_seq1	b1_comp7049_c0_seq1	s1_comp7739_c0_seq7	ENSDARG00000024717
b2_comp5726_c0_seq2	s2_comp18487_c0_seq1	h1_comp10591_c0_seq1	h2_comp13245_c0_seq1	h3_comp8271_c0_seq1	h4_comp10295_c0_seq1	b1_comp6072_c0_seq1	s1_comp9358_c0_seq1	ENSDARG00000038910
b2_comp3411_c0_seq2	s2_comp2362_c0_seq2	h1_comp9452_c0_seq1	h2_comp13377_c0_seq1	h3_comp9982_c0_seq2	h4_comp12055_c0_seq1	b1_comp5062_c0_seq3	s1_comp5327_c0_seq1	ENSDARG00000023214
b2_comp3397_c0_seq1	s2_comp4585_c0_seq1	h1_comp11239_c0_seq1	h2_comp4914_c0_seq1	h3_comp9238_c0_seq1	h4_comp10077_c0_seq1	b1_comp9781_c0_seq1	s1_comp13456_c0_seq1	ENSDARG00000043624
b2_comp13114_c0_seq1	s2_comp6505_c0_seq1	h1_comp10804_c0_seq1	h2_comp4556_c0_seq1	h3_comp8769_c0_seq3	h4_comp11356_c0_seq1	b1_comp7644_c0_seq1	s1_comp5630_c0_seq1	ENSDARG00000020527
b2_comp1811_c0_seq1	s2_comp16672_c0_seq1	h1_comp10377_c0_seq1	h2_comp11270_c0_seq1	h3_comp12670_c0_seq1	h4_comp6529_c0_seq1	b1_comp8451_c0_seq1	s1_comp4816_c0_seq1	ENSDARG00000031439
b2_comp5755_c0_seq1	s2_comp8220_c0_seq2	h1_comp12988_c0_seq1	h2_comp15179_c0_seq2	h3_comp5775_c0_seq3	h4_comp14165_c0_seq1	b1_comp1971_c0_seq1	s1_comp6861_c0_seq1	ENSDARG00000010658
b2_comp3825_c0_seq1	s2_comp8364_c0_seq1	h1_comp13649_c0_seq2	h2_comp15606_c0_seq1	h3_comp5900_c0_seq1	h4_comp14188_c0_seq1	b1_comp5346_c0_seq1	s1_comp4328_c0_seq2	ENSDARG00000079687
b2_comp5221_c0_seq2	s2_comp8393_c0_seq2	h1_comp13896_c0_seq2	h2_comp15876_c0_seq2	h3_comp5778_c0_seq4	h4_comp14482_c0_seq1	b1_comp4159_c0_seq1	s1_comp6921_c0_seq1	ENSDARG00000079235
b2_comp1788_c0_seq1	s2_comp25482_c0_seq1	h1_comp5732_c0_seq1	h2_comp11029_c0_seq1	h3_comp7962_c0_seq1	h4_comp4165_c0_seq1	b1_comp8442_c0_seq1	s1_comp10366_c0_seq1	ENSDARG00000030241
b2_comp16518_c0_seq1	s2_comp4635_c0_seq1	h1_comp9089_c0_seq1	h2_comp9881_c0_seq1	h3_comp12781_c0_seq1	h4_comp8395_c0_seq1	b1_comp7797_c0_seq1	s1_comp4483_c0_seq1	ENSDARG00000017617
b2_comp7561_c0_seq1	s2_comp8131_c0_seq2	h1_comp13884_c2_seq9	h2_comp15750_c1_seq2	h3_comp10072_c0_seq1	h4_comp11310_c0_seq1	b1_comp2177_c0_seq1	s1_comp7320_c0_seq2	ENSDARG00000021140
b2_comp6148_c0_seq1	s2_comp5143_c0_seq2	h1_comp13266_c0_seq1	h2_comp15333_c0_seq1	h3_comp11040_c0_seq1	h4_comp13735_c0_seq1	b1_comp6903_c0_seq1	s1_comp3730_c0_seq1	ENSDARG00000089722
b2_comp2036_c1_seq1	s2_comp5559_c1_seq1	h1_comp8835_c0_seq1	h2_comp14229_c0_seq1	h3_comp11184_c0_seq1	h4_comp14362_c0_seq2	b1_comp5370_c0_seq2	s1_comp6026_c0_seq2	ENSDARG00000091127
b2_comp3827_c0_seq2	s2_comp8849_c0_seq1	h1_comp13615_c0_seq1	h2_comp15448_c0_seq1	h3_comp10222_c0_seq2	h4_comp14327_c0_seq1	b1_comp6309_c0_seq1	s1_comp7511_c0_seq1	ENSDARG00000037781
b2_comp4568_c1_seq1	s2_comp3940_c1_seq1	h1_comp12391_c0_seq1	h2_comp10658_c0_seq1	h3_comp5717_c0_seq1	h4_comp12900_c0_seq1	b1_comp7340_c0_seq1	s1_comp7180_c0_seq3	ENSDARG00000011934
b2_comp8113_c0_seq1	s2_comp9956_c0_seq1	h1_comp9130_c0_seq1	h2_comp18614_c0_seq1	h3_comp5939_c0_seq1	h4_comp17007_c0_seq1	b1_comp6985_c0_seq1	s1_comp4206_c0_seq1	ENSDARG00000087803
b2_comp15963_c0_seq1	s2_comp6929_c0_seq1	h1_comp5382_c0_seq1	h2_comp12183_c0_seq1	h3_comp8400_c0_seq1	h4_comp4054_c0_seq1	b1_comp9457_c0_seq1	s1_comp2457_c0_seq1	ENSDARG00000005049
b2_comp21107_c0_seq1	s2_comp14189_c0_seq1	h1_comp10259_c0_seq1	h2_comp12928_c0_seq1	h3_comp9091_c0_seq1	h4_comp4038_c0_seq1	b1_comp9596_c0_seq1	s1_comp8667_c0_seq1	ENSDARG00000011545
b2_comp8270_c0_seq1	s2_comp7313_c0_seq1	h1_comp12678_c0_seq1	h2_comp14631_c0_seq1	h3_comp10910_c0_seq1	h4_comp13354_c0_seq1	b1_comp6942_c0_seq1	s1_comp5478_c0_seq1	ENSDARG00000007385
b2_comp11687_c0_seq1	s2_comp2617_c0_seq1	h1_comp8503_c0_seq1	h2_comp12170_c0_seq1	h3_comp9148_c0_seq1	h4_comp9781_c0_seq1	b1_comp7977_c0_seq1	s1_comp8991_c0_seq1	ENSDARG00000088449
b2_comp4735_c0_seq1	s2_comp2767_c0_seq1	h1_comp6555_c0_seq1	h2_comp15587_c0_seq4	h3_comp12007_c0_seq1	h4_comp10778_c0_seq1	b1_comp7096_c0_seq1	s1_comp5981_c0_seq1	ENSDARG00000035676
b2_comp5902_c0_seq1	s2_comp7143_c0_seq2	h1_comp13547_c0_seq2	h2_comp15607_c0_seq1	h3_comp10043_c0_seq3	h4_comp14342_c0_seq2	b1_comp5412_c0_seq2	s1_comp6646_c0_seq2	ENSDARG00000010267
b2_comp3781_c0_seq2	s2_comp9785_c0_seq1	h1_comp12766_c0_seq2	h2_comp15120_c0_seq1	h3_comp9804_c0_seq4	h4_comp13061_c0_seq1	b1_comp4132_c0_seq1	s1_comp3627_c0_seq1	ENSDARG00000014727
b2_comp6309_c0_seq58	s2_comp8873_c0_seq49	h1_comp13785_c0_seq3	h2_comp15780_c0_seq1	h3_comp11538_c0_seq11	h4_comp14512_c0_seq34	b1_comp6456_c0_seq20	s1_comp7894_c0_seq8	ENSDARG00000029497
b2_comp3266_c0_seq1	s2_comp18018_c0_seq1	h1_comp11611_c0_seq1	h2_comp12023_c0_seq2	h3_comp10293_c0_seq1	h4_comp11445_c0_seq1	b1_comp10415_c0_seq1	s1_comp8794_c0_seq1	ENSDARG00000076805
b2_comp5324_c0_seq2	s2_comp5530_c0_seq1	h1_comp13082_c0_seq1	h2_comp15621_c0_seq1	h3_comp11112_c0_seq2	h4_comp14093_c0_seq4	b1_comp5643_c0_seq1	s1_comp7135_c0_seq3	ENSDARG00000070654
b2_comp3003_c0_seq1	s2_comp56198_c0_seq1	h1_comp23325_c0_seq1	h2_comp529_c0_seq1	h3_comp7633_c0_seq1	h4_comp5223_c0_seq1	b1_comp10842_c0_seq1	s1_comp12242_c0_seq1	ENSDARG00000091304
b2_comp2175_c0_seq1	s2_comp7831_c0_seq3	h1_comp11728_c0_seq1	h2_comp14285_c0_seq1	h3_comp10559_c0_seq1	h4_comp12548_c0_seq1	b1_comp4846_c0_seq1	s1_comp7636_c0_seq2	NO_MATCH_TO_ZEBRA
b2_comp4945_c0_seq2	s2_comp2899_c0_seq1	h1_comp7354_c0_seq1	h2_comp11499_c0_seq1	h3_comp2987_c0_seq1	h4_comp9949_c0_seq1	b1_comp3952_c0_seq1	s1_comp8043_c0_seq1	ENSDARG00000038040
b2_comp4225_c0_seq1	s2_comp5299_c0_seq2	h1_comp10483_c0_seq1	h2_comp12519_c0_seq1	h3_comp8505_c0_seq1	h4_comp13261_c0_seq2	b1_comp1763_c0_seq1	s1_comp5964_c0_seq1	ENSDARG00000061165
b2_comp7609_c0_seq1	s2_comp5440_c0_seq1	h1_comp7148_c0_seq1	h2_comp9059_c0_seq1	h3_comp11762_c0_seq1	h4_comp10357_c0_seq1	b1_comp6957_c0_seq1	s1_comp4211_c0_seq1	ENSDARG00000068738
b2_comp16886_c0_seq1	s2_comp1999_c0_seq1	h1_comp11709_c0_seq1	h2_comp14034_c0_seq1	h3_comp6681_c0_seq1	h4_comp10991_c0_seq1	b1_comp4678_c0_seq1	s1_comp1618_c0_seq2	ENSDARG00000017049
b2_comp5120_c0_seq1	s2_comp6314_c0_seq1	h1_comp13340_c0_seq1	h2_comp15529_c0_seq1	h3_comp9599_c0_seq2	h4_comp14013_c0_seq2	b1_comp7327_c0_seq1	s1_comp2105_c0_seq1	ENSDARG00000005927
b2_comp5889_c0_seq3	s2_comp2856_c0_seq1	h1_comp13460_c0_seq2	h2_comp15409_c0_seq1	h3_comp9207_c0_seq2	h4_comp13969_c0_seq1	b1_comp1885_c0_seq2	s1_comp7833_c0_seq1	ENSDARG00000030872
b2_comp20227_c0_seq1	s2_comp28304_c0_seq1	h1_comp25154_c0_seq1	h2_comp10385_c0_seq1	h3_comp6714_c0_seq1	h4_comp11271_c0_seq1	b1_comp10350_c0_seq1	s1_comp11366_c0_seq1	ENSDARG00000026806
b2_comp1859_c0_seq1	s2_comp5303_c0_seq1	h1_comp12986_c0_seq1	h2_comp12982_c0_seq1	h3_comp12200_c0_seq1	h4_comp8711_c0_seq1	b1_comp8145_c0_seq1	s1_comp4646_c0_seq1	ENSDARG00000012577
b2_comp2203_c0_seq1	s2_comp6966_c0_seq1	h1_comp12094_c0_seq1	h2_comp10463_c0_seq1	h3_comp7790_c0_seq1	h4_comp13075_c0_seq1	b1_comp6857_c0_seq1	s1_comp5724_c0_seq1	ENSDARG00000009087
b2_comp3406_c0_seq1	s2_comp16411_c0_seq1	h1_comp8864_c0_seq1	h2_comp8479_c0_seq1	h3_comp2388_c0_seq1	h4_comp4163_c0_seq1	b1_comp4458_c0_seq1	s1_comp11286_c0_seq1	ENSDARG00000054220
b2_comp7848_c0_seq1	s2_comp10039_c0_seq1	h1_comp12527_c0_seq1	h2_comp14514_c0_seq2	h3_comp10548_c0_seq1	h4_comp13189_c0_seq1	b1_comp1842_c0_seq2	s1_comp7573_c0_seq1	ENSDARG00000059841
b2_comp17931_c0_seq1	s2_comp20108_c0_seq1	h1_comp7395_c0_seq1	h2_comp8190_c0_seq2	h3_comp8594_c0_seq2	h4_comp8695_c0_seq1	b1_comp3490_c0_seq1	s1_comp3641_c0_seq2	ENSDARG00000018968
b2_comp2675_c0_seq1	s2_comp9098_c0_seq1	h1_comp7873_c0_seq1	h2_comp10963_c0_seq1	h3_comp11623_c0_seq1	h4_comp9855_c0_seq1	b1_comp6661_c0_seq1	s1_comp6625_c0_seq1	ENSDARG00000046119
b2_comp21132_c0_seq1	s2_comp18751_c0_seq1	h1_comp5124_c0_seq1	h2_comp30066_c0_seq1	h3_comp5308_c0_seq1	h4_comp9570_c0_seq1	b1_comp1121_c0_seq1	s1_comp10540_c0_seq1	ENSDARG00000070314
b2_comp10091_c0_seq1	s2_comp7295_c0_seq2	h1_comp9922_c0_seq1	h2_comp13176_c0_seq1	h3_comp7036_c0_seq1	h4_comp12401_c0_seq1	b1_comp5955_c0_seq1	s1_comp6810_c0_seq1	ENSDARG00000031681
b2_comp39670_c0_seq1	s2_comp23119_c0_seq1	h1_comp4491_c0_seq1	h2_comp4034_c0_seq1	h3_comp3743_c0_seq1	h4_comp28571_c0_seq1	b1_comp9476_c0_seq1	s1_comp4977_c0_seq1	ENSDARG00000001169
b2_comp6519_c0_seq1	s2_comp9145_c0_seq1	h1_comp10726_c0_seq1	h2_comp13560_c0_seq1	h3_comp9168_c0_seq1	h4_comp12071_c0_seq1	b1_comp6673_c0_seq1	s1_comp4244_c0_seq1	ENSDARG00000011405
b2_comp13982_c0_seq1	s2_comp24087_c0_seq1	h1_comp7245_c0_seq1	h2_comp8162_c0_seq1	h3_comp3570_c0_seq1	h4_comp9301_c0_seq1	b1_comp10107_c0_seq1	s1_comp4128_c0_seq1	ENSDARG00000057060
b2_comp6010_c0_seq1	s2_comp12469_c0_seq1	h1_comp13742_c0_seq1	h2_comp15829_c0_seq2	h3_comp9144_c0_seq1	h4_comp14314_c0_seq1	b1_comp6329_c0_seq1	s1_comp8477_c0_seq1	ENSDARG00000086254
b2_comp5444_c0_seq2	s2_comp2963_c0_seq1	h1_comp13371_c0_seq3	h2_comp15256_c0_seq1	h3_comp10892_c0_seq3	h4_comp13921_c0_seq3	b1_comp5703_c0_seq2	s1_comp6054_c0_seq1	ENSDARG00000090912
b2_comp2280_c0_seq1	s2_comp5733_c0_seq1	h1_comp12007_c0_seq1	h2_comp14950_c0_seq1	h3_comp5735_c0_seq1	h4_comp13582_c0_seq1	b1_comp1832_c0_seq1	s1_comp4438_c0_seq1	ENSDARG00000014230
b2_comp4882_c0_seq2	s2_comp2618_c0_seq1	h1_comp12178_c0_seq3	h2_comp13788_c0_seq2	h3_comp7711_c0_seq1	h4_comp9193_c0_seq1	b1_comp9387_c0_seq1	s1_comp9035_c0_seq1	ENSDARG00000068141
b2_comp2029_c0_seq1	s2_comp4871_c0_seq1	h1_comp12881_c0_seq1	h2_comp14235_c0_seq1	h3_comp6005_c0_seq1	h4_comp9180_c1_seq1	b1_comp7219_c0_seq1	s1_comp5585_c0_seq2	ENSDARG00000070161
b2_comp1979_c0_seq1	s2_comp13649_c0_seq1	h1_comp10844_c0_seq1	h2_comp12751_c0_seq1	h3_comp10080_c0_seq2	h4_comp11662_c0_seq1	b1_comp2142_c0_seq1	s1_comp5517_c0_seq1	ENSDARG00000011921
b2_comp18053_c0_seq1	s2_comp2354_c0_seq1	h1_comp16004_c0_seq1	h2_comp31362_c0_seq1	h3_comp14620_c0_seq1	h4_comp36182_c0_seq1	b1_comp12544_c0_seq1	s1_comp11209_c0_seq1	ENSDARG00000043976
b2_comp5455_c0_seq1	s2_comp8022_c0_seq1	h1_comp11250_c0_seq1	h2_comp12313_c0_seq1	h3_comp8526_c0_seq1	h4_comp11071_c0_seq1	b1_comp4579_c0_seq1	s1_comp4502_c0_seq1	ENSDARG00000078042
b2_comp2418_c0_seq1	s2_comp1981_c0_seq1	h1_comp10175_c0_seq1	h2_comp13174_c0_seq2	h3_comp8197_c0_seq4	h4_comp13022_c0_seq1	b1_comp4376_c0_seq1	s1_comp4608_c0_seq1	ENSDARG00000061797
b2_comp13818_c0_seq1	s2_comp14094_c0_seq1	h1_comp7564_c0_seq1	h2_comp13288_c0_seq1	h3_comp9754_c0_seq4	h4_comp11349_c0_seq1	b1_comp5930_c0_seq2	s1_comp8511_c0_seq1	ENSDARG00000073734
b2_comp5624_c0_seq1	s2_comp8194_c0_seq1	h1_comp9857_c0_seq1	h2_comp11278_c0_seq1	h3_comp3016_c0_seq1	h4_comp10457_c0_seq1	b1_comp4157_c0_seq1	s1_comp8351_c0_seq1	ENSDARG00000031511
b2_comp2015_c0_seq1	s2_comp6311_c0_seq1	h1_comp7854_c0_seq1	h2_comp10518_c0_seq1	h3_comp3213_c0_seq1	h4_comp8982_c0_seq1	b1_comp2020_c0_seq1	s1_comp8672_c0_seq1	NO_MATCH_TO_ZEBRA
b2_comp7106_c0_seq1	s2_comp6994_c0_seq1	h1_comp12653_c0_seq1	h2_comp13265_c0_seq4	h3_comp10498_c0_seq1	h4_comp13194_c0_seq1	b1_comp6778_c0_seq1	s1_comp4185_c0_seq1	ENSDARG00000036299
b2_comp4111_c0_seq1	s2_comp8362_c0_seq1	h1_comp10345_c0_seq1	h2_comp14064_c0_seq1	h3_comp13107_c0_seq1	h4_comp8147_c0_seq1	b1_comp5567_c0_seq2	s1_comp2410_c0_seq2	ENSDARG00000003391
b2_comp2170_c0_seq1	s2_comp7650_c0_seq1	h1_comp13489_c0_seq7	h2_comp15061_c0_seq1	h3_comp8974_c0_seq1	h4_comp14046_c0_seq2	b1_comp4158_c0_seq2	s1_comp2293_c0_seq1	ENSDARG00000069940
b2_comp1805_c0_seq2	s2_comp13564_c0_seq1	h1_comp12522_c0_seq1	h2_comp13761_c0_seq1	h3_comp12174_c0_seq1	h4_comp13437_c0_seq1	b1_comp4404_c0_seq1	s1_comp2120_c0_seq1	ENSDARG00000076066
b2_comp6592_c0_seq1	s2_comp6357_c0_seq1	h1_comp9086_c0_seq1	h2_comp10503_c0_seq1	h3_comp2924_c0_seq1	h4_comp10087_c0_seq1	b1_comp6675_c0_seq1	s1_comp4089_c0_seq1	ENSDARG00000044521
b2_comp7069_c0_seq1	s2_comp12811_c0_seq1	h1_comp11064_c0_seq1	h2_comp13223_c0_seq1	h3_comp11708_c0_seq1	h4_comp12244_c0_seq1	b1_comp6810_c0_seq1	s1_comp8376_c0_seq1	ENSDARG00000063177
b2_comp16053_c0_seq1	s2_comp8555_c0_seq1	h1_comp12141_c0_seq1	h2_comp13200_c0_seq1	h3_comp10501_c0_seq1	h4_comp13150_c0_seq1	b1_comp1582_c0_seq1	s1_comp8771_c0_seq1	ENSDARG00000060120
b2_comp11799_c1_seq1	s2_comp5164_c0_seq1	h1_comp11786_c0_seq1	h2_comp13779_c0_seq1	h3_comp9972_c0_seq1	h4_comp10509_c0_seq1	b1_comp1291_c0_seq1	s1_comp5474_c0_seq1	ENSDARG00000054897
b2_comp5410_c0_seq1	s2_comp2985_c0_seq1	h1_comp12726_c0_seq1	h2_comp15164_c0_seq1	h3_comp11222_c0_seq2	h4_comp13919_c0_seq1	b1_comp7446_c0_seq1	s1_comp7820_c0_seq1	ENSDARG00000024049
b2_comp36396_c0_seq1	s2_comp3557_c0_seq1	h1_comp5281_c0_seq1	h2_comp4079_c0_seq1	h3_comp8281_c0_seq1	h4_comp8462_c0_seq1	b1_comp9650_c0_seq1	s1_comp4137_c0_seq1	ENSDARG00000045567
b2_comp2651_c0_seq2	s2_comp26279_c0_seq1	h1_comp16295_c0_seq1	h2_comp43567_c0_seq1	h3_comp7882_c0_seq1	h4_comp64228_c0_seq1	b1_comp2946_c0_seq1	s1_comp11112_c0_seq1	ENSDARG00000037963
b2_comp5877_c0_seq1	s2_comp8767_c0_seq4	h1_comp13895_c0_seq1	h2_comp15751_c0_seq1	h3_comp11475_c0_seq2	h4_comp14274_c0_seq4	b1_comp6463_c0_seq2	s1_comp7714_c0_seq1	ENSDARG00000071062
b2_comp6026_c0_seq1	s2_comp5933_c0_seq1	h1_comp11691_c0_seq1	h2_comp14426_c0_seq1	h3_comp10268_c0_seq1	h4_comp11374_c0_seq1	b1_comp7562_c0_seq1	s1_comp2393_c0_seq1	ENSDARG00000043502
b2_comp6280_c2_seq3	s2_comp7515_c0_seq1	h1_comp7373_c0_seq2	h2_comp14607_c0_seq1	h3_comp10458_c0_seq2	h4_comp12875_c0_seq1	b1_comp6487_c2_seq26	s1_comp6101_c0_seq1	ENSDARG00000057630
b2_comp6451_c0_seq1	s2_comp9073_c0_seq1	h1_comp8630_c0_seq1	h2_comp8155_c0_seq1	h3_comp2935_c0_seq1	h4_comp8047_c0_seq1	b1_comp6632_c0_seq1	s1_comp8079_c0_seq1	ENSDARG00000018334
b2_comp3834_c0_seq1	s2_comp9335_c0_seq1	h1_comp12768_c0_seq1	h2_comp15090_c0_seq1	h3_comp10970_c0_seq1	h4_comp13630_c0_seq1	b1_comp6800_c0_seq1	s1_comp8160_c0_seq1	ENSDARG00000053136
b2_comp19259_c0_seq1	s2_comp7307_c0_seq1	h1_comp11320_c0_seq1	h2_comp13748_c0_seq1	h3_comp7831_c0_seq1	h4_comp13037_c0_seq1	b1_comp1421_c0_seq1	s1_comp8505_c0_seq1	ENSDARG00000055076
b2_comp4544_c0_seq1	s2_comp7229_c0_seq2	h1_comp13703_c0_seq1	h2_comp15573_c0_seq1	h3_comp11316_c0_seq1	h4_comp14030_c0_seq1	b1_comp5105_c0_seq3	s1_comp4748_c0_seq1	ENSDARG00000071448
b2_comp5554_c0_seq2	s2_comp3633_c0_seq2	h1_comp13585_c0_seq6	h2_comp15186_c0_seq1	h3_comp9558_c0_seq1	h4_comp13755_c0_seq4	b1_comp5241_c0_seq1	s1_comp5420_c0_seq2	ENSDARG00000017494
b2_comp1870_c0_seq1	s2_comp12485_c0_seq1	h1_comp3513_c0_seq1	h2_comp19013_c0_seq1	h3_comp3226_c0_seq2	h4_comp19969_c0_seq1	b1_comp7240_c0_seq1	s1_comp8637_c0_seq1	ENSDARG00000091001
b2_comp12447_c0_seq1	s2_comp7033_c0_seq1	h1_comp10783_c0_seq1	h2_comp13773_c0_seq1	h3_comp10139_c0_seq1	h4_comp10192_c0_seq1	b1_comp16780_c0_seq1	s1_comp2137_c0_seq1	ENSDARG00000028896
b2_comp14565_c0_seq1	s2_comp6104_c0_seq1	h1_comp13273_c0_seq1	h2_comp14213_c0_seq1	h3_comp2342_c0_seq2	h4_comp10613_c0_seq1	b1_comp15997_c0_seq1	s1_comp9542_c0_seq1	ENSDARG00000008100
b2_comp2834_c0_seq1	s2_comp2033_c0_seq1	h1_comp13124_c0_seq1	h2_comp11760_c0_seq1	h3_comp8435_c0_seq1	h4_comp12182_c0_seq1	b1_comp5407_c0_seq1	s1_comp6844_c0_seq1	ENSDARG00000011777
b2_comp4366_c0_seq2	s2_comp3212_c0_seq1	h1_comp12177_c0_seq1	h2_comp14965_c0_seq1	h3_comp11134_c0_seq3	h4_comp12056_c0_seq1	b1_comp4397_c0_seq2	s1_comp8478_c0_seq1	NO_MATCH_TO_ZEBRA
b2_comp5525_c1_seq1	s2_comp3144_c0_seq1	h1_comp13335_c0_seq1	h2_comp15176_c1_seq1	h3_comp10990_c0_seq1	h4_comp14111_c1_seq1	b1_comp6763_c0_seq1	s1_comp8147_c0_seq1	ENSDARG00000019881
b2_comp2407_c0_seq1	s2_comp2439_c0_seq1	h1_comp11367_c0_seq1	h2_comp12624_c0_seq1	h3_comp10351_c0_seq2	h4_comp12419_c0_seq1	b1_comp5213_c0_seq1	s1_comp10643_c0_seq1	ENSDARG00000026024
b2_comp6413_c0_seq1	s2_comp9061_c0_seq1	h1_comp3494_c1_seq1	h2_comp8007_c0_seq1	h3_comp2984_c0_seq1	h4_comp14620_c0_seq1	b1_comp1948_c0_seq1	s1_comp8059_c0_seq1	ENSDARG00000006316
b2_comp6070_c0_seq1	s2_comp8815_c0_seq4	h1_comp11642_c0_seq2	h2_comp15039_c0_seq2	h3_comp11321_c0_seq3	h4_comp14082_c0_seq2	b1_comp1926_c0_seq1	s1_comp7502_c0_seq8	ENSDARG00000034273
b2_comp19273_c0_seq1	s2_comp2579_c0_seq2	h1_comp11051_c0_seq1	h2_comp10943_c0_seq1	h3_comp2726_c0_seq2	h4_comp12687_c0_seq1	b1_comp8230_c0_seq1	s1_comp10685_c0_seq1	ENSDARG00000032997
b2_comp1540_c0_seq1	s2_comp5450_c0_seq1	h1_comp9226_c0_seq1	h2_comp13095_c0_seq1	h3_comp9378_c0_seq1	h4_comp11770_c0_seq1	b1_comp1826_c0_seq1	s1_comp4198_c0_seq1	ENSDARG00000057882
b2_comp6511_c0_seq1	s2_comp2849_c0_seq1	h1_comp12381_c0_seq1	h2_comp14327_c0_seq1	h3_comp10929_c0_seq1	h4_comp13056_c0_seq1	b1_comp3835_c0_seq2	s1_comp4258_c0_seq1	ENSDARG00000061383
b2_comp5899_c0_seq1	s2_comp5831_c0_seq2	h1_comp12140_c0_seq6	h2_comp15932_c0_seq2	h3_comp11241_c0_seq2	h4_comp14463_c0_seq4	b1_comp5649_c0_seq2	s1_comp7236_c0_seq4	ENSDARG00000036993
b2_comp17002_c0_seq1	s2_comp7795_c0_seq1	h1_comp11975_c0_seq1	h2_comp14755_c0_seq1	h3_comp6528_c0_seq1	h4_comp12409_c0_seq1	b1_comp4554_c0_seq2	s1_comp7006_c0_seq1	ENSDARG00000020469
b2_comp1848_c0_seq1	s2_comp8756_c0_seq1	h1_comp13672_c0_seq1	h2_comp15782_c0_seq1	h3_comp11313_c0_seq1	h4_comp14264_c0_seq1	b1_comp5518_c0_seq2	s1_comp7486_c0_seq1	ENSDARG00000087194
b2_comp1937_c0_seq2	s2_comp8004_c0_seq1	h1_comp13666_c0_seq2	h2_comp15593_c0_seq4	h3_comp10233_c0_seq1	h4_comp14168_c0_seq1	b1_comp6528_c0_seq3	s1_comp8484_c0_seq1	ENSDARG00000074488
b2_comp11396_c0_seq1	s2_comp7000_c0_seq1	h1_comp11345_c0_seq1	h2_comp13974_c0_seq1	h3_comp11938_c0_seq1	h4_comp11713_c0_seq1	b1_comp5339_c0_seq1	s1_comp7483_c0_seq1	ENSDARG00000061124
b2_comp14602_c0_seq1	s2_comp1866_c0_seq1	h1_comp6099_c0_seq1	h2_comp14973_c0_seq1	h3_comp6840_c0_seq1	h4_comp10870_c0_seq1	b1_comp4559_c0_seq1	s1_comp9340_c0_seq1	ENSDARG00000035559
b2_comp5509_c0_seq1	s2_comp7450_c0_seq1	h1_comp12033_c0_seq1	h2_comp13340_c1_seq1	h3_comp8361_c0_seq1	h4_comp11315_c0_seq1	b1_comp5904_c0_seq1	s1_comp6314_c0_seq1	ENSDARG00000020454
b2_comp33019_c0_seq1	s2_comp5806_c0_seq1	h1_comp3122_c0_seq1	h2_comp4256_c0_seq1	h3_comp4491_c0_seq1	h4_comp32297_c0_seq1	b1_comp11583_c0_seq1	s1_comp9241_c0_seq1	ENSDARG00000020473
b2_comp2388_c0_seq1	s2_comp2171_c0_seq2	h1_comp11094_c0_seq2	h2_comp12709_c0_seq2	h3_comp11349_c0_seq20	h4_comp12930_c0_seq4	b1_comp4963_c0_seq1	s1_comp3762_c0_seq1	ENSDARG00000000779
b2_comp3219_c0_seq1	s2_comp2878_c0_seq1	h1_comp11854_c0_seq1	h2_comp13952_c0_seq1	h3_comp9958_c0_seq1	h4_comp14454_c1_seq1	b1_comp6625_c0_seq1	s1_comp4220_c0_seq1	ENSDARG00000015551
b2_comp6021_c0_seq4	s2_comp8858_c0_seq1	h1_comp13668_c0_seq7	h2_comp15988_c0_seq4	h3_comp10898_c0_seq12	h4_comp14558_c0_seq1	b1_comp5845_c0_seq2	s1_comp5815_c0_seq2	ENSDARG00000076924
b2_comp3808_c0_seq1	s2_comp2821_c1_seq1	h1_comp13589_c2_seq1	h2_comp6218_c0_seq1	h3_comp2937_c1_seq1	h4_comp13541_c0_seq1	b1_comp6566_c0_seq1	s1_comp8001_c0_seq1	ENSDARG00000086583
b2_comp5926_c0_seq2	s2_comp2716_c0_seq1	h1_comp13030_c0_seq1	h2_comp14656_c0_seq1	h3_comp7855_c0_seq1	h4_comp13287_c0_seq1	b1_comp5901_c0_seq2	s1_comp8227_c0_seq1	ENSDARG00000057853
b2_comp15950_c0_seq1	s2_comp2756_c0_seq1	h1_comp12017_c0_seq1	h2_comp13752_c0_seq1	h3_comp10330_c0_seq1	h4_comp12736_c0_seq1	b1_comp7803_c0_seq1	s1_comp8733_c0_seq1	ENSDARG00000015722
b2_comp5393_c0_seq1	s2_comp9238_c0_seq1	h1_comp11297_c1_seq1	h2_comp11589_c0_seq1	h3_comp5833_c0_seq1	h4_comp11819_c0_seq1	b1_comp3867_c0_seq1	s1_comp8127_c0_seq1	ENSDARG00000000069
b2_comp2784_c0_seq1	s2_comp2852_c0_seq2	h1_comp10729_c0_seq1	h2_comp13405_c0_seq1	h3_comp9760_c0_seq1	h4_comp12066_c0_seq1	b1_comp6579_c2_seq1	s1_comp4389_c0_seq1	ENSDARG00000092155
b2_comp2854_c0_seq1	s2_comp8993_c0_seq1	h1_comp13333_c0_seq2	h2_comp16000_c2_seq1	h3_comp10779_c0_seq1	h4_comp13853_c0_seq2	b1_comp5475_c0_seq1	s1_comp7762_c0_seq3	ENSDARG00000069630
b2_comp6373_c0_seq1	s2_comp2830_c0_seq1	h1_comp7005_c0_seq1	h2_comp9794_c0_seq1	h3_comp11596_c0_seq1	h4_comp7577_c0_seq1	b1_comp6600_c0_seq1	s1_comp8036_c0_seq1	ENSDARG00000055996
b2_comp1912_c0_seq1	s2_comp13080_c0_seq1	h1_comp5324_c0_seq1	h2_comp12006_c0_seq1	h3_comp8128_c0_seq1	h4_comp4355_c0_seq1	b1_comp7413_c0_seq1	s1_comp8446_c0_seq1	ENSDARG00000069286
b2_comp16901_c0_seq1	s2_comp5649_c0_seq1	h1_comp13218_c0_seq1	h2_comp15052_c0_seq1	h3_comp10944_c0_seq1	h4_comp12564_c0_seq1	b1_comp9049_c0_seq1	s1_comp4727_c0_seq1	ENSDARG00000054539
b2_comp2048_c0_seq1	s2_comp3044_c0_seq1	h1_comp5098_c0_seq1	h2_comp11356_c0_seq1	h3_comp3162_c0_seq1	h4_comp5368_c0_seq1	b1_comp6992_c0_seq1	s1_comp2248_c0_seq1	ENSDARG00000015325
b2_comp3285_c0_seq1	s2_comp1913_c0_seq1	h1_comp10428_c0_seq1	h2_comp11825_c0_seq2	h3_comp8867_c0_seq1	h4_comp9440_c0_seq1	b1_comp9971_c0_seq1	s1_comp6598_c0_seq1	ENSDARG00000020228
b2_comp5289_c0_seq1	s2_comp7663_c0_seq1	h1_comp11354_c0_seq1	h2_comp15288_c0_seq1	h3_comp7917_c0_seq1	h4_comp12732_c0_seq2	b1_comp1976_c0_seq1	s1_comp5540_c0_seq1	ENSDARG00000035564
b2_comp1355_c0_seq1	s2_comp24449_c0_seq1	h1_comp17879_c0_seq1	h2_comp11132_c0_seq1	h3_comp6195_c0_seq1	h4_comp11103_c0_seq1	b1_comp9043_c0_seq1	s1_comp12251_c0_seq1	ENSDARG00000030949
b2_comp6676_c0_seq1	s2_comp8813_c1_seq5	h1_comp13260_c0_seq1	h2_comp15858_c0_seq3	h3_comp10832_c0_seq2	h4_comp13065_c0_seq1	b1_comp4013_c0_seq1	s1_comp4339_c0_seq1	ENSDARG00000002197
b2_comp16073_c0_seq1	s2_comp6125_c0_seq1	h1_comp3036_c0_seq1	h2_comp13148_c0_seq1	h3_comp10472_c0_seq2	h4_comp13497_c0_seq2	b1_comp1173_c0_seq1	s1_comp3020_c0_seq1	ENSDARG00000058203
b2_comp5390_c0_seq2	s2_comp6872_c0_seq1	h1_comp13769_c0_seq1	h2_comp15842_c0_seq1	h3_comp11463_c0_seq1	h4_comp14452_c0_seq1	b1_comp5636_c0_seq2	s1_comp4247_c0_seq1	ENSDARG00000000241
b2_comp2062_c0_seq1	s2_comp7504_c0_seq1	h1_comp11969_c0_seq1	h2_comp14432_c0_seq1	h3_comp5563_c0_seq1	h4_comp13218_c0_seq1	b1_comp6909_c0_seq1	s1_comp6986_c0_seq1	ENSDARG00000076381
b2_comp6216_c0_seq1	s2_comp8869_c0_seq1	h1_comp13293_c0_seq1	h2_comp15094_c0_seq1	h3_comp11577_c0_seq1	h4_comp13629_c0_seq2	b1_comp6498_c0_seq1	s1_comp3136_c0_seq1	ENSDARG00000016771
b2_comp20365_c0_seq1	s2_comp6428_c0_seq1	h1_comp8311_c0_seq1	h2_comp5417_c0_seq1	h3_comp8857_c0_seq1	h4_comp8582_c0_seq1	b1_comp4743_c0_seq2	s1_comp4026_c0_seq2	ENSDARG00000006283
b2_comp14953_c0_seq1	s2_comp9279_c0_seq1	h1_comp18685_c0_seq1	h2_comp7000_c0_seq1	h3_comp16494_c0_seq1	h4_comp6671_c0_seq1	b1_comp3074_c0_seq1	s1_comp4373_c0_seq1	ENSDARG00000069734
b2_comp7144_c0_seq1	s2_comp2918_c0_seq1	h1_comp10522_c0_seq1	h2_comp13101_c0_seq1	h3_comp9927_c0_seq2	h4_comp11455_c0_seq1	b1_comp6856_c0_seq1	s1_comp1801_c0_seq1	ENSDARG00000043467
b2_comp10729_c0_seq1	s2_comp8055_c0_seq1	h1_comp14186_c0_seq1	h2_comp12056_c0_seq1	h3_comp7964_c0_seq1	h4_comp11535_c0_seq1	b1_comp7230_c0_seq1	s1_comp5388_c0_seq1	ENSDARG00000061228
b2_comp6053_c0_seq1	s2_comp7939_c0_seq1	h1_comp6624_c0_seq1	h2_comp15831_c0_seq1	h3_comp7898_c0_seq2	h4_comp14405_c0_seq1	b1_comp6228_c0_seq1	s1_comp8217_c0_seq1	ENSDARG00000073764
b2_comp5646_c0_seq1	s2_comp5980_c0_seq1	h1_comp10153_c0_seq1	h2_comp10726_c0_seq1	h3_comp2944_c0_seq1	h4_comp10975_c0_seq1	b1_comp6629_c0_seq1	s1_comp6492_c0_seq1	ENSDARG00000023290
b2_comp1800_c0_seq2	s2_comp7651_c0_seq1	h1_comp12335_c0_seq1	h2_comp14842_c0_seq1	h3_comp10446_c0_seq3	h4_comp12880_c0_seq1	b1_comp1393_c0_seq1	s1_comp7091_c0_seq1	ENSDARG00000056447
b2_comp9927_c0_seq1	s2_comp12245_c0_seq1	h1_comp12281_c0_seq1	h2_comp13486_c0_seq1	h3_comp3088_c0_seq1	h4_comp5717_c0_seq1	b1_comp7559_c0_seq1	s1_comp5883_c0_seq2	ENSDARG00000034753
b2_comp4024_c0_seq3	s2_comp8338_c0_seq3	h1_comp13667_c0_seq1	h2_comp15689_c0_seq1	h3_comp9917_c1_seq2	h4_comp14173_c0_seq1	b1_comp2694_c0_seq1	s1_comp6030_c0_seq2	ENSDARG00000038865
b2_comp3025_c0_seq1	s2_comp6093_c0_seq1	h1_comp11715_c0_seq1	h2_comp14951_c0_seq1	h3_comp5527_c0_seq1	h4_comp11809_c0_seq1	b1_comp7412_c0_seq1	s1_comp8590_c0_seq1	ENSDARG00000070573
b2_comp3812_c0_seq1	s2_comp8083_c0_seq2	h1_comp12796_c0_seq1	h2_comp14766_c0_seq1	h3_comp10075_c0_seq2	h4_comp13513_c0_seq1	b1_comp6127_c1_seq1	s1_comp5457_c0_seq1	ENSDARG00000087303
b2_comp9934_c0_seq1	s2_comp14541_c0_seq1	h1_comp11368_c0_seq1	h2_comp12651_c0_seq1	h3_comp11953_c0_seq1	h4_comp11451_c0_seq1	b1_comp7454_c0_seq1	s1_comp3151_c0_seq1	ENSDARG00000058041
b2_comp7943_c0_seq1	s2_comp5249_c0_seq1	h1_comp13914_c0_seq3	h2_comp15912_c0_seq2	h3_comp8676_c0_seq2	h4_comp14473_c0_seq3	b1_comp5831_c0_seq1	s1_comp4583_c0_seq1	ENSDARG00000021439
b2_comp4076_c0_seq2	s2_comp7889_c0_seq1	h1_comp13226_c0_seq3	h2_comp13769_c0_seq2	h3_comp10867_c0_seq1	h4_comp13985_c0_seq3	b1_comp5500_c0_seq1	s1_comp7428_c0_seq4	ENSDARG00000067796
b2_comp11131_c0_seq1	s2_comp2071_c0_seq1	h1_comp11782_c0_seq2	h2_comp13730_c0_seq2	h3_comp12341_c0_seq1	h4_comp11575_c0_seq2	b1_comp1245_c0_seq1	s1_comp9285_c0_seq1	ENSDARG00000053097
b2_comp4800_c0_seq1	s2_comp11942_c0_seq1	h1_comp8245_c0_seq1	h2_comp13125_c0_seq1	h3_comp11844_c0_seq1	h4_comp11533_c0_seq1	b1_comp3642_c0_seq1	s1_comp8497_c0_seq1	ENSDARG00000075627
b2_comp5276_c0_seq1	s2_comp7197_c0_seq1	h1_comp12292_c0_seq1	h2_comp13432_c0_seq1	h3_comp10481_c0_seq1	h4_comp12432_c0_seq1	b1_comp6958_c0_seq1	s1_comp5972_c0_seq1	ENSDARG00000058733
b2_comp8664_c0_seq1	s2_comp2052_c0_seq2	h1_comp11681_c0_seq1	h2_comp12726_c0_seq1	h3_comp10317_c0_seq2	h4_comp11736_c0_seq1	b1_comp7087_c0_seq1	s1_comp8792_c0_seq1	ENSDARG00000013333
b2_comp2401_c0_seq2	s2_comp12414_c0_seq1	h1_comp13108_c0_seq1	h2_comp15444_c0_seq1	h3_comp11014_c0_seq6	h4_comp14141_c0_seq2	b1_comp4256_c0_seq1	s1_comp7169_c0_seq3	ENSDARG00000078479
b2_comp19081_c0_seq1	s2_comp18561_c0_seq1	h1_comp6233_c0_seq1	h2_comp15632_c0_seq4	h3_comp6365_c0_seq1	h4_comp11926_c0_seq1	b1_comp2970_c0_seq1	s1_comp6608_c0_seq1	ENSDARG00000045036
b2_comp3970_c0_seq1	s2_comp2937_c0_seq1	h1_comp11997_c0_seq5	h2_comp14627_c0_seq2	h3_comp3228_c0_seq1	h4_comp12639_c0_seq2	b1_comp6738_c0_seq1	s1_comp4218_c0_seq4	ENSDARG00000058005
b2_comp5019_c0_seq1	s2_comp8432_c0_seq1	h1_comp11845_c0_seq1	h2_comp13003_c0_seq1	h3_comp9045_c0_seq1	h4_comp12415_c0_seq1	b1_comp5839_c0_seq1	s1_comp5911_c0_seq1	ENSDARG00000031776
b2_comp6283_c4_seq2	s2_comp8613_c0_seq2	h1_comp13931_c0_seq3	h2_comp15950_c0_seq4	h3_comp9939_c0_seq2	h4_comp14502_c0_seq5	b1_comp6159_c0_seq2	s1_comp7927_c0_seq1	ENSDARG00000088143
b2_comp11124_c0_seq1	s2_comp3742_c0_seq1	h1_comp12242_c0_seq1	h2_comp14227_c0_seq1	h3_comp9234_c0_seq1	h4_comp11743_c0_seq1	b1_comp4573_c0_seq1	s1_comp5939_c0_seq1	ENSDARG00000013841
b2_comp3785_c0_seq1	s2_comp6948_c0_seq1	h1_comp13535_c0_seq1	h2_comp15650_c0_seq2	h3_comp11323_c0_seq2	h4_comp14214_c0_seq1	b1_comp6733_c0_seq1	s1_comp6087_c0_seq1	ENSDARG00000026039
b2_comp10606_c0_seq1	s2_comp12142_c0_seq1	h1_comp11718_c0_seq1	h2_comp13268_c0_seq1	h3_comp9522_c0_seq1	h4_comp11826_c0_seq1	b1_comp7377_c1_seq1	s1_comp6799_c0_seq1	ENSDARG00000046004
b2_comp16288_c0_seq1	s2_comp30353_c0_seq1	h1_comp16038_c0_seq1	h2_comp12324_c0_seq1	h3_comp3596_c0_seq1	h4_comp30961_c0_seq1	b1_comp9860_c0_seq1	s1_comp2935_c0_seq1	ENSDARG00000039350
b2_comp1468_c0_seq1	s2_comp21381_c0_seq1	h1_comp17285_c0_seq1	h2_comp8372_c0_seq1	h3_comp12407_c0_seq1	h4_comp6319_c0_seq1	b1_comp1670_c0_seq1	s1_comp17319_c0_seq1	ENSDARG00000038950
b2_comp2123_c0_seq1	s2_comp2112_c0_seq1	h1_comp2816_c0_seq1	h2_comp4535_c0_seq1	h3_comp3737_c0_seq1	h4_comp3650_c0_seq1	b1_comp7197_c0_seq1	s1_comp8755_c0_seq1	ENSDARG00000039346
b2_comp2241_c0_seq2	s2_comp5194_c1_seq1	h1_comp7072_c0_seq1	h2_comp8683_c0_seq1	h3_comp5481_c0_seq1	h4_comp6908_c0_seq1	b1_comp5348_c0_seq1	s1_comp8371_c0_seq1	ENSDARG00000009753
b2_comp10408_c0_seq1	s2_comp21796_c0_seq1	h1_comp7356_c0_seq1	h2_comp9686_c0_seq1	h3_comp9592_c0_seq1	h4_comp20562_c0_seq1	b1_comp7500_c0_seq1	s1_comp6479_c1_seq1	ENSDARG00000052975
b2_comp22360_c0_seq1	s2_comp33601_c0_seq1	h1_comp18181_c0_seq1	h2_comp31803_c0_seq1	h3_comp16222_c0_seq1	h4_comp5454_c0_seq1	b1_comp13284_c0_seq1	s1_comp18370_c0_seq1	ENSDARG00000008064
b2_comp12366_c0_seq1	s2_comp22036_c0_seq1	h1_comp11903_c0_seq1	h2_comp14844_c0_seq1	h3_comp8918_c0_seq1	h4_comp10809_c0_seq1	b1_comp5490_c0_seq1	s1_comp6205_c0_seq1	ENSDARG00000025081
b2_comp5708_c0_seq2	s2_comp8394_c0_seq7	h1_comp10803_c0_seq5	h2_comp14915_c0_seq19	h3_comp10231_c0_seq16	h4_comp14108_c0_seq2	b1_comp6303_c0_seq16	s1_comp6312_c0_seq1	ENSDARG00000028345
b2_comp3933_c0_seq2	s2_comp8349_c0_seq2	h1_comp13393_c0_seq2	h2_comp3794_c0_seq1	h3_comp6821_c0_seq3	h4_comp13637_c0_seq1	b1_comp4996_c0_seq2	s1_comp6791_c0_seq2	ENSDARG00000019588
b2_comp1592_c0_seq1	s2_comp6244_c0_seq1	h1_comp8324_c0_seq1	h2_comp29307_c0_seq1	h3_comp7158_c0_seq1	h4_comp10300_c0_seq1	b1_comp10055_c0_seq1	s1_comp5225_c0_seq1	ENSDARG00000001804
b2_comp2202_c0_seq1	s2_comp8021_c0_seq1	h1_comp14190_c0_seq1	h2_comp13272_c0_seq1	h3_comp9855_c0_seq1	h4_comp12796_c0_seq1	b1_comp7806_c0_seq1	s1_comp6263_c0_seq2	ENSDARG00000061161
b2_comp5115_c0_seq1	s2_comp7961_c0_seq1	h1_comp10822_c0_seq3	h2_comp14856_c0_seq1	h3_comp11024_c0_seq2	h4_comp13845_c0_seq2	b1_comp6354_c0_seq3	s1_comp5494_c0_seq1	ENSDARG00000005652
b2_comp14721_c0_seq1	s2_comp4615_c0_seq1	h1_comp5929_c0_seq1	h2_comp13878_c0_seq1	h3_comp13037_c0_seq1	h4_comp10874_c0_seq1	b1_comp1486_c0_seq1	s1_comp7553_c0_seq1	ENSDARG00000088357
b2_comp7030_c0_seq1	s2_comp5138_c0_seq1	h1_comp6775_c0_seq1	h2_comp13038_c0_seq1	h3_comp8699_c0_seq1	h4_comp11459_c0_seq1	b1_comp1792_c0_seq1	s1_comp6782_c0_seq1	ENSDARG00000042660
b2_comp6049_c0_seq1	s2_comp6936_c0_seq1	h1_comp13083_c2_seq1	h2_comp11905_c0_seq1	h3_comp7853_c0_seq1	h4_comp12247_c0_seq1	b1_comp7209_c1_seq1	s1_comp2538_c0_seq1	ENSDARG00000033609
b2_comp7251_c0_seq1	s2_comp10180_c0_seq1	h1_comp11229_c0_seq1	h2_comp13045_c0_seq1	h3_comp5712_c0_seq1	h4_comp12211_c0_seq1	b1_comp3793_c0_seq1	s1_comp4213_c0_seq1	ENSDARG00000008936
b2_comp19049_c0_seq1	s2_comp1960_c0_seq1	h1_comp14362_c0_seq1	h2_comp11313_c0_seq1	h3_comp13481_c0_seq1	h4_comp4214_c0_seq1	b1_comp9162_c0_seq1	s1_comp6710_c0_seq1	ENSDARG00000038059
b2_comp22155_c0_seq1	s2_comp12989_c0_seq1	h1_comp2738_c0_seq1	h2_comp12812_c0_seq2	h3_comp13837_c0_seq1	h4_comp6847_c0_seq1	b1_comp1132_c0_seq1	s1_comp7131_c0_seq1	ENSDARG00000031014
b2_comp10391_c0_seq1	s2_comp12443_c0_seq1	h1_comp5930_c0_seq1	h2_comp9993_c0_seq1	h3_comp6179_c0_seq1	h4_comp19488_c0_seq1	b1_comp7505_c0_seq1	s1_comp4783_c0_seq1	ENSDARG00000004680
b2_comp5175_c0_seq2	s2_comp5487_c0_seq1	h1_comp6930_c0_seq3	h2_comp9118_c0_seq2	h3_comp5808_c0_seq2	h4_comp8154_c0_seq1	b1_comp5484_c0_seq3	s1_comp6239_c0_seq2	ENSDARG00000008706
b2_comp1668_c0_seq1	s2_comp18623_c0_seq1	h1_comp9015_c0_seq1	h2_comp9614_c0_seq1	h3_comp7108_c0_seq1	h4_comp26966_c0_seq1	b1_comp3161_c0_seq1	s1_comp2729_c0_seq1	ENSDARG00000089862
b2_comp5321_c0_seq1	s2_comp6845_c0_seq3	h1_comp11799_c0_seq1	h2_comp14132_c0_seq2	h3_comp8415_c0_seq1	h4_comp11520_c0_seq1	b1_comp4863_c0_seq1	s1_comp4238_c0_seq2	ENSDARG00000004517
b2_comp5626_c0_seq2	s2_comp8449_c0_seq6	h1_comp13006_c0_seq8	h2_comp15148_c0_seq1	h3_comp9870_c0_seq4	h4_comp13756_c0_seq15	b1_comp5760_c0_seq1	s1_comp7745_c0_seq1	ENSDARG00000079204
b2_comp5388_c0_seq1	s2_comp15643_c0_seq1	h1_comp10904_c0_seq1	h2_comp15183_c0_seq1	h3_comp11295_c0_seq1	h4_comp13726_c0_seq1	b1_comp4410_c0_seq1	s1_comp6172_c0_seq1	ENSDARG00000091161
b2_comp20448_c0_seq1	s2_comp3875_c0_seq1	h1_comp9806_c0_seq1	h2_comp4449_c0_seq1	h3_comp20985_c0_seq1	h4_comp6429_c0_seq1	b1_comp12326_c0_seq1	s1_comp9015_c0_seq1	ENSDARG00000013845
b2_comp11720_c0_seq1	s2_comp7565_c0_seq1	h1_comp11828_c0_seq1	h2_comp14893_c0_seq2	h3_comp11138_c1_seq1	h4_comp13445_c0_seq1	b1_comp7588_c0_seq1	s1_comp6814_c0_seq2	ENSDARG00000070787
b2_comp3896_c0_seq1	s2_comp10033_c0_seq1	h1_comp11447_c0_seq1	h2_comp14074_c0_seq1	h3_comp10102_c0_seq1	h4_comp12801_c0_seq1	b1_comp3946_c0_seq1	s1_comp8254_c0_seq1	ENSDARG00000056167
b2_comp5691_c0_seq1	s2_comp8894_c0_seq1	h1_comp13418_c0_seq1	h2_comp14654_c0_seq1	h3_comp10303_c0_seq1	h4_comp14404_c0_seq1	b1_comp6048_c0_seq1	s1_comp7843_c0_seq1	ENSDARG00000035879
b2_comp2642_c0_seq1	s2_comp6347_c0_seq2	h1_comp13276_c0_seq2	h2_comp13177_c0_seq1	h3_comp10702_c0_seq1	h4_comp12477_c0_seq2	b1_comp8253_c0_seq1	s1_comp7207_c0_seq5	ENSDARG00000063310
b2_comp9084_c0_seq1	s2_comp6233_c0_seq1	h1_comp8166_c0_seq1	h2_comp12107_c0_seq1	h3_comp9171_c0_seq1	h4_comp9744_c0_seq1	b1_comp4411_c0_seq1	s1_comp3229_c0_seq1	ENSDARG00000095459
b2_comp17221_c0_seq1	s2_comp4955_c0_seq1	h1_comp13701_c0_seq1	h2_comp12658_c0_seq1	h3_comp11514_c1_seq1	h4_comp10496_c0_seq1	b1_comp9179_c0_seq1	s1_comp2671_c0_seq1	ENSDARG00000067969
b2_comp13647_c0_seq1	s2_comp2928_c0_seq1	h1_comp8662_c0_seq2	h2_comp12168_c0_seq1	h3_comp8877_c0_seq1	h4_comp11975_c0_seq1	b1_comp2106_c0_seq2	s1_comp8778_c0_seq1	ENSDARG00000025977
b2_comp34101_c0_seq1	s2_comp36045_c0_seq1	h1_comp18301_c0_seq1	h2_comp32951_c0_seq1	h3_comp548_c0_seq1	h4_comp53861_c0_seq1	b1_comp10761_c0_seq1	s1_comp26637_c0_seq1	ENSDARG00000087074
b2_comp4040_c0_seq1	s2_comp8523_c0_seq2	h1_comp13500_c0_seq1	h2_comp15401_c0_seq1	h3_comp11080_c0_seq1	h4_comp14204_c0_seq1	b1_comp5639_c0_seq2	s1_comp7551_c0_seq5	ENSDARG00000007421
b2_comp9752_c0_seq1	s2_comp5155_c0_seq1	h1_comp6429_c0_seq1	h2_comp14078_c0_seq1	h3_comp3083_c0_seq2	h4_comp11891_c0_seq1	b1_comp7428_c0_seq1	s1_comp1660_c0_seq1	ENSDARG00000044565
b2_comp11135_c0_seq1	s2_comp8301_c0_seq5	h1_comp12761_c0_seq1	h2_comp14831_c0_seq2	h3_comp11048_c0_seq1	h4_comp13446_c1_seq1	b1_comp7535_c0_seq1	s1_comp6590_c0_seq5	ENSDARG00000068708
b2_comp6603_c0_seq1	s2_comp7897_c0_seq3	h1_comp13924_c0_seq1	h2_comp15946_c0_seq1	h3_comp11312_c0_seq6	h4_comp14494_c0_seq1	b1_comp5945_c1_seq1	s1_comp5624_c0_seq3	ENSDARG00000021004
b2_comp2644_c0_seq1	s2_comp25149_c0_seq1	h1_comp7843_c0_seq1	h2_comp12983_c0_seq1	h3_comp6273_c0_seq1	h4_comp9064_c0_seq1	b1_comp10457_c0_seq1	s1_comp12766_c0_seq1	ENSDARG00000039456
b2_comp27597_c0_seq1	s2_comp2339_c0_seq1	h1_comp16449_c0_seq1	h2_comp34498_c0_seq1	h3_comp6348_c0_seq1	h4_comp45768_c0_seq1	b1_comp12291_c0_seq1	s1_comp16238_c0_seq1	ENSDARG00000045484
b2_comp4936_c0_seq1	s2_comp2896_c0_seq1	h1_comp13389_c0_seq1	h2_comp15195_c0_seq1	h3_comp2986_c0_seq1	h4_comp13862_c0_seq1	b1_comp5726_c0_seq1	s1_comp6926_c0_seq1	ENSDARG00000028163
b2_comp12529_c0_seq1	s2_comp17585_c0_seq1	h1_comp10396_c0_seq1	h2_comp11112_c0_seq1	h3_comp12153_c0_seq1	h4_comp10675_c0_seq1	b1_comp1290_c0_seq1	s1_comp9112_c0_seq1	ENSDARG00000052374
b2_comp12103_c0_seq1	s2_comp25616_c0_seq1	h1_comp9545_c0_seq1	h2_comp12011_c0_seq1	h3_comp11878_c0_seq1	h4_comp11237_c0_seq1	b1_comp7487_c0_seq1	s1_comp6740_c0_seq1	ENSDARG00000077402
b2_comp10511_c0_seq1	s2_comp7401_c0_seq1	h1_comp14097_c0_seq1	h2_comp14273_c0_seq2	h3_comp10284_c0_seq3	h4_comp13411_c0_seq1	b1_comp1266_c0_seq2	s1_comp1797_c0_seq1	ENSDARG00000074126
b2_comp9819_c0_seq1	s2_comp6031_c0_seq2	h1_comp10357_c0_seq1	h2_comp13476_c0_seq1	h3_comp5346_c0_seq1	h4_comp10105_c0_seq1	b1_comp9526_c0_seq1	s1_comp1743_c0_seq1	ENSDARG00000019417
b2_comp3452_c0_seq1	s2_comp21192_c0_seq1	h1_comp9178_c0_seq1	h2_comp13993_c0_seq1	h3_comp12371_c0_seq1	h4_comp10107_c0_seq1	b1_comp4247_c0_seq1	s1_comp5641_c0_seq1	ENSDARG00000074506
b2_comp2150_c0_seq2	s2_comp7493_c0_seq1	h1_comp10590_c0_seq1	h2_comp13233_c0_seq2	h3_comp7847_c0_seq1	h4_comp11789_c0_seq1	b1_comp5840_c0_seq1	s1_comp4289_c0_seq1	ENSDARG00000026655
b2_comp14183_c0_seq1	s2_comp5559_c0_seq1	h1_comp6414_c0_seq1	h2_comp12476_c0_seq1	h3_comp8870_c0_seq2	h4_comp37876_c0_seq1	b1_comp9313_c0_seq1	s1_comp1620_c0_seq1	ENSDARG00000069674
b2_comp24768_c0_seq1	s2_comp3124_c0_seq1	h1_comp10569_c0_seq2	h2_comp9560_c0_seq1	h3_comp10851_c0_seq1	h4_comp12164_c0_seq1	b1_comp8852_c0_seq1	s1_comp1811_c0_seq1	ENSDARG00000012340
b2_comp2323_c0_seq1	s2_comp8720_c0_seq1	h1_comp10796_c0_seq1	h2_comp6363_c0_seq1	h3_comp7634_c0_seq1	h4_comp12461_c0_seq1	b1_comp7029_c0_seq1	s1_comp8324_c0_seq1	ENSDARG00000093997
b2_comp1338_c0_seq1	s2_comp3845_c0_seq1	h1_comp9926_c0_seq1	h2_comp11457_c0_seq2	h3_comp12372_c0_seq1	h4_comp11246_c0_seq2	b1_comp1730_c0_seq1	s1_comp5712_c0_seq1	ENSDARG00000012672
b2_comp21496_c0_seq1	s2_comp21973_c0_seq1	h1_comp7883_c0_seq1	h2_comp33996_c0_seq1	h3_comp4803_c0_seq1	h4_comp5610_c0_seq1	b1_comp12113_c0_seq1	s1_comp17249_c0_seq1	ENSDARG00000068157
b2_comp4004_c1_seq1	s2_comp8267_c0_seq1	h1_comp13962_c0_seq1	h2_comp15986_c0_seq4	h3_comp11536_c0_seq1	h4_comp14527_c1_seq3	b1_comp4015_c0_seq1	s1_comp7922_c0_seq2	ENSDARG00000055705
b2_comp5218_c0_seq1	s2_comp2554_c0_seq1	h1_comp7576_c0_seq2	h2_comp14613_c1_seq1	h3_comp3540_c0_seq1	h4_comp10567_c0_seq1	b1_comp5716_c0_seq1	s1_comp1965_c0_seq1	ENSDARG00000037618
b2_comp13720_c0_seq1	s2_comp2041_c0_seq1	h1_comp14963_c0_seq1	h2_comp11912_c0_seq1	h3_comp9750_c0_seq1	h4_comp11295_c0_seq1	b1_comp4530_c0_seq1	s1_comp4856_c0_seq1	ENSDARG00000058806
b2_comp18549_c0_seq1	s2_comp41737_c0_seq1	h1_comp3364_c0_seq1	h2_comp27581_c0_seq1	h3_comp12964_c0_seq1	h4_comp33661_c0_seq1	b1_comp11080_c0_seq1	s1_comp13663_c0_seq1	ENSDARG00000070795
b2_comp13602_c0_seq1	s2_comp7655_c0_seq3	h1_comp3264_c0_seq1	h2_comp11064_c0_seq1	h3_comp13616_c0_seq1	h4_comp7132_c0_seq1	b1_comp8546_c0_seq1	s1_comp1880_c0_seq2	ENSDARG00000033143
b2_comp5417_c0_seq1	s2_comp7978_c0_seq1	h1_comp13940_c0_seq1	h2_comp15974_c2_seq16	h3_comp7574_c0_seq1	h4_comp14523_c0_seq4	b1_comp2143_c0_seq2	s1_comp7447_c0_seq2	ENSDARG00000060010
b2_comp1868_c0_seq1	s2_comp12835_c0_seq1	h1_comp11796_c0_seq1	h2_comp14044_c0_seq1	h3_comp10215_c0_seq1	h4_comp12082_c0_seq1	b1_comp7051_c0_seq1	s1_comp8503_c0_seq1	ENSDARG00000068978
b2_comp13628_c0_seq1	s2_comp11898_c0_seq1	h1_comp13715_c0_seq2	h2_comp15096_c0_seq1	h3_comp7006_c0_seq3	h4_comp14116_c0_seq2	b1_comp6244_c0_seq1	s1_comp7583_c0_seq1	ENSDARG00000089638
b2_comp3335_c0_seq1	s2_comp9070_c0_seq1	h1_comp12733_c0_seq1	h2_comp14335_c0_seq1	h3_comp10828_c0_seq1	h4_comp13361_c0_seq1	b1_comp1932_c0_seq1	s1_comp8084_c0_seq1	ENSDARG00000039579
b2_comp13280_c0_seq1	s2_comp16160_c0_seq1	h1_comp15841_c0_seq1	h2_comp10845_c0_seq2	h3_comp13002_c0_seq1	h4_comp23976_c0_seq1	b1_comp8749_c0_seq1	s1_comp10295_c0_seq1	ENSDARG00000004527
b2_comp18971_c0_seq1	s2_comp42500_c0_seq1	h1_comp11163_c0_seq1	h2_comp9878_c0_seq1	h3_comp12059_c0_seq1	h4_comp11105_c0_seq1	b1_comp2641_c0_seq1	s1_comp11930_c0_seq1	ENSDARG00000053840
b2_comp1865_c0_seq1	s2_comp2503_c0_seq1	h1_comp6898_c0_seq1	h2_comp10321_c0_seq1	h3_comp6198_c0_seq1	h4_comp9153_c0_seq1	b1_comp1200_c0_seq1	s1_comp7547_c0_seq1	ENSDARG00000041599
b2_comp5025_c0_seq1	s2_comp9429_c0_seq1	h1_comp12221_c0_seq1	h2_comp14435_c0_seq1	h3_comp11643_c0_seq1	h4_comp13171_c0_seq1	b1_comp1945_c0_seq1	s1_comp4224_c0_seq1	ENSDARG00000005039
b2_comp5130_c0_seq1	s2_comp8703_c0_seq2	h1_comp12875_c0_seq1	h2_comp15562_c0_seq2	h3_comp11322_c0_seq2	h4_comp14207_c0_seq1	b1_comp5040_c0_seq1	s1_comp7140_c0_seq1	ENSDARG00000068724
b2_comp7598_c0_seq1	s2_comp7913_c0_seq1	h1_comp12664_c0_seq1	h2_comp14925_c0_seq1	h3_comp10826_c0_seq1	h4_comp13609_c0_seq2	b1_comp5623_c0_seq2	s1_comp7715_c0_seq1	ENSDARG00000089791
b2_comp1521_c0_seq1	s2_comp2733_c0_seq1	h1_comp10150_c0_seq1	h2_comp12326_c0_seq1	h3_comp5020_c0_seq1	h4_comp11293_c0_seq1	b1_comp6923_c0_seq1	s1_comp1491_c0_seq1	ENSDARG00000013966
b2_comp2937_c0_seq2	s2_comp2075_c0_seq2	h1_comp10826_c0_seq1	h2_comp14137_c0_seq2	h3_comp3028_c0_seq2	h4_comp8482_c0_seq1	b1_comp3594_c0_seq2	s1_comp5917_c0_seq2	ENSDARG00000086183
b2_comp12188_c0_seq1	s2_comp2766_c0_seq1	h1_comp8589_c0_seq1	h2_comp12014_c0_seq1	h3_comp13338_c0_seq1	h4_comp10576_c0_seq1	b1_comp8008_c0_seq1	s1_comp9787_c0_seq1	ENSDARG00000052437
b2_comp8884_c0_seq1	s2_comp5762_c0_seq1	h1_comp11471_c0_seq1	h2_comp13777_c0_seq1	h3_comp6977_c0_seq3	h4_comp11396_c0_seq1	b1_comp2099_c0_seq1	s1_comp5852_c1_seq1	ENSDARG00000042562
b2_comp4065_c0_seq1	s2_comp21501_c0_seq1	h1_comp11280_c0_seq2	h2_comp13302_c0_seq2	h3_comp2332_c0_seq1	h4_comp23384_c0_seq1	b1_comp7861_c0_seq1	s1_comp3453_c0_seq1	ENSDARG00000011555
b2_comp2292_c0_seq2	s2_comp5513_c0_seq1	h1_comp3582_c0_seq1	h2_comp13535_c0_seq1	h3_comp9784_c0_seq1	h4_comp11549_c0_seq1	b1_comp6918_c0_seq1	s1_comp2323_c0_seq1	ENSDARG00000033738
b2_comp6414_c0_seq1	s2_comp8044_c0_seq6	h1_comp11907_c0_seq1	h2_comp13431_c0_seq1	h3_comp11611_c0_seq1	h4_comp12491_c0_seq1	b1_comp6635_c0_seq1	s1_comp7292_c0_seq1	ENSDARG00000037350
b2_comp17934_c0_seq1	s2_comp5575_c0_seq1	h1_comp6943_c0_seq1	h2_comp27305_c0_seq1	h3_comp7783_c0_seq1	h4_comp9100_c0_seq1	b1_comp3160_c0_seq1	s1_comp5683_c0_seq1	ENSDARG00000018593
b2_comp2289_c0_seq1	s2_comp15649_c0_seq1	h1_comp8695_c0_seq1	h2_comp13742_c0_seq1	h3_comp12061_c0_seq1	h4_comp8634_c0_seq1	b1_comp1336_c0_seq1	s1_comp9795_c0_seq1	ENSDARG00000041530
b2_comp22244_c0_seq1	s2_comp6065_c0_seq1	h1_comp12595_c0_seq1	h2_comp14409_c0_seq1	h3_comp11108_c0_seq1	h4_comp6988_c0_seq1	b1_comp5979_c0_seq1	s1_comp3831_c0_seq1	ENSDARG00000028699
b2_comp1874_c0_seq1	s2_comp6115_c0_seq1	h1_comp14297_c0_seq1	h2_comp14632_c0_seq1	h3_comp10053_c1_seq1	h4_comp12909_c0_seq1	b1_comp2205_c0_seq1	s1_comp2259_c0_seq1	ENSDARG00000006375
b2_comp11129_c0_seq1	s2_comp22211_c0_seq1	h1_comp9872_c0_seq1	h2_comp13162_c0_seq1	h3_comp10003_c0_seq1	h4_comp11171_c0_seq1	b1_comp8210_c0_seq1	s1_comp10178_c0_seq1	ENSDARG00000005897
b2_comp2324_c0_seq1	s2_comp2783_c0_seq1	h1_comp12318_c0_seq1	h2_comp12252_c0_seq2	h3_comp8298_c0_seq2	h4_comp12971_c0_seq1	b1_comp2685_c0_seq1	s1_comp8279_c0_seq1	ENSDARG00000037628
b2_comp6107_c0_seq1	s2_comp8649_c0_seq2	h1_comp10824_c0_seq1	h2_comp13542_c0_seq1	h3_comp5643_c0_seq1	h4_comp13169_c0_seq1	b1_comp4122_c0_seq1	s1_comp2420_c0_seq2	ENSDARG00000018124
b2_comp3864_c0_seq1	s2_comp2950_c0_seq1	h1_comp13605_c0_seq1	h2_comp15240_c0_seq4	h3_comp9401_c1_seq2	h4_comp12479_c0_seq1	b1_comp6099_c0_seq3	s1_comp9138_c0_seq1	ENSDARG00000078882
b2_comp3874_c0_seq1	s2_comp7147_c0_seq6	h1_comp12851_c0_seq3	h2_comp14478_c0_seq4	h3_comp10924_c0_seq1	h4_comp12918_c0_seq3	b1_comp5516_c0_seq4	s1_comp6959_c0_seq5	NO_MATCH_TO_ZEBRA
b2_comp4938_c0_seq1	s2_comp2473_c0_seq2	h1_comp14279_c0_seq1	h2_comp4377_c0_seq1	h3_comp2794_c0_seq1	h4_comp9117_c0_seq1	b1_comp18295_c0_seq1	s1_comp9202_c0_seq1	ENSDARG00000037589
b2_comp3312_c0_seq1	s2_comp8329_c0_seq1	h1_comp13129_c0_seq1	h2_comp13273_c0_seq1	h3_comp3131_c0_seq1	h4_comp13178_c0_seq1	b1_comp7003_c0_seq1	s1_comp7192_c0_seq1	ENSDARG00000076765
b2_comp2235_c0_seq1	s2_comp14328_c0_seq1	h1_comp9060_c0_seq1	h2_comp11835_c0_seq1	h3_comp12464_c0_seq1	h4_comp11943_c0_seq1	b1_comp7526_c0_seq1	s1_comp8963_c0_seq1	ENSDARG00000011885
b2_comp2333_c0_seq1	s2_comp7841_c0_seq1	h1_comp10677_c0_seq1	h2_comp12317_c0_seq1	h3_comp9210_c0_seq2	h4_comp11942_c0_seq2	b1_comp7023_c0_seq1	s1_comp6872_c0_seq2	ENSDARG00000043719
b2_comp38256_c0_seq1	s2_comp74881_c0_seq1	h1_comp5442_c0_seq1	h2_comp46534_c0_seq1	h3_comp15400_c0_seq1	h4_comp33825_c0_seq1	b1_comp11242_c0_seq1	s1_comp35436_c0_seq1	ENSDARG00000034358
b2_comp5116_c0_seq1	s2_comp5619_c0_seq1	h1_comp12877_c0_seq1	h2_comp14061_c0_seq1	h3_comp3163_c0_seq1	h4_comp13325_c0_seq1	b1_comp4036_c0_seq1	s1_comp7534_c0_seq1	ENSDARG00000053979
b2_comp8424_c0_seq1	s2_comp3002_c0_seq1	h1_comp10937_c0_seq1	h2_comp11973_c0_seq1	h3_comp9389_c0_seq1	h4_comp9299_c0_seq1	b1_comp6851_c0_seq1	s1_comp6470_c0_seq1	ENSDARG00000076386
b2_comp9898_c0_seq1	s2_comp5790_c0_seq1	h1_comp9624_c0_seq1	h2_comp15541_c0_seq1	h3_comp11160_c0_seq1	h4_comp13804_c0_seq1	b1_comp7911_c0_seq1	s1_comp4182_c0_seq1	ENSDARG00000036778
b2_comp4556_c0_seq2	s2_comp8275_c0_seq2	h1_comp13764_c0_seq2	h2_comp15908_c0_seq2	h3_comp5516_c0_seq1	h4_comp14321_c0_seq1	b1_comp4967_c0_seq2	s1_comp7505_c0_seq2	ENSDARG00000070122
b2_comp6242_c0_seq1	s2_comp8747_c1_seq1	h1_comp12946_c0_seq2	h2_comp14864_c0_seq1	h3_comp5773_c0_seq2	h4_comp13115_c0_seq3	b1_comp3871_c0_seq1	s1_comp7759_c0_seq7	ENSDARG00000054048
b2_comp9355_c0_seq1	s2_comp7595_c0_seq2	h1_comp11682_c0_seq1	h2_comp14081_c0_seq2	h3_comp9267_c0_seq1	h4_comp11598_c0_seq1	b1_comp7142_c0_seq1	s1_comp1667_c0_seq1	ENSDARG00000044194
b2_comp1906_c0_seq1	s2_comp5150_c0_seq1	h1_comp12819_c0_seq2	h2_comp14723_c0_seq1	h3_comp10046_c0_seq1	h4_comp12973_c0_seq2	b1_comp7079_c0_seq1	s1_comp5908_c0_seq1	ENSDARG00000010051
b2_comp3250_c0_seq1	s2_comp6619_c0_seq1	h1_comp5999_c0_seq1	h2_comp9277_c0_seq1	h3_comp6167_c0_seq1	h4_comp5203_c0_seq2	b1_comp4744_c0_seq1	s1_comp12216_c0_seq1	ENSDARG00000041223
b2_comp3404_c0_seq1	s2_comp4994_c0_seq2	h1_comp12392_c0_seq2	h2_comp13548_c0_seq2	h3_comp6783_c0_seq1	h4_comp12069_c0_seq1	b1_comp11181_c0_seq1	s1_comp10971_c0_seq1	ENSDARG00000013946
b2_comp9431_c0_seq1	s2_comp9472_c0_seq1	h1_comp12225_c0_seq1	h2_comp14286_c0_seq1	h3_comp10229_c0_seq1	h4_comp13081_c0_seq1	b1_comp1833_c0_seq1	s1_comp5970_c0_seq1	ENSDARG00000054916
b2_comp5952_c0_seq3	s2_comp7598_c0_seq1	h1_comp13048_c0_seq1	h2_comp13084_c0_seq3	h3_comp9460_c0_seq1	h4_comp13502_c0_seq1	b1_comp4178_c0_seq1	s1_comp6798_c0_seq1	ENSDARG00000090943
b2_comp11014_c0_seq1	s2_comp10534_c0_seq1	h1_comp12738_c0_seq1	h2_comp14565_c0_seq1	h3_comp12521_c0_seq1	h4_comp13348_c0_seq1	b1_comp8279_c0_seq1	s1_comp2400_c0_seq1	ENSDARG00000056913
b2_comp14827_c0_seq1	s2_comp4804_c0_seq1	h1_comp6458_c0_seq1	h2_comp3893_c0_seq1	h3_comp8650_c0_seq1	h4_comp11163_c0_seq1	b1_comp10982_c0_seq1	s1_comp9242_c0_seq1	ENSDARG00000044584
b2_comp11647_c0_seq1	s2_comp3219_c0_seq1	h1_comp13439_c0_seq1	h2_comp15588_c0_seq2	h3_comp3116_c0_seq2	h4_comp14296_c0_seq1	b1_comp5051_c0_seq3	s1_comp2214_c0_seq1	ENSDARG00000008192
b2_comp3392_c0_seq1	s2_comp8035_c0_seq2	h1_comp4361_c0_seq1	h2_comp14200_c0_seq3	h3_comp2398_c0_seq2	h4_comp30371_c0_seq1	b1_comp1426_c0_seq1	s1_comp2155_c0_seq1	ENSDARG00000063102
b2_comp9695_c0_seq1	s2_comp5515_c0_seq1	h1_comp12253_c0_seq1	h2_comp15558_c0_seq1	h3_comp11159_c0_seq2	h4_comp13835_c0_seq1	b1_comp1998_c0_seq2	s1_comp1727_c0_seq1	ENSDARG00000079508
b2_comp3887_c0_seq1	s2_comp8635_c0_seq1	h1_comp12974_c0_seq1	h2_comp15436_c0_seq1	h3_comp11779_c0_seq1	h4_comp13900_c0_seq1	b1_comp6370_c0_seq1	s1_comp7758_c0_seq1	ENSDARG00000070452
b2_comp4773_c0_seq1	s2_comp6333_c0_seq1	h1_comp11383_c0_seq1	h2_comp13762_c0_seq1	h3_comp12507_c0_seq1	h4_comp13030_c0_seq1	b1_comp1174_c0_seq1	s1_comp2132_c0_seq1	ENSDARG00000009806
b2_comp7450_c0_seq1	s2_comp8001_c0_seq2	h1_comp13095_c0_seq2	h2_comp14931_c1_seq9	h3_comp9549_c0_seq1	h4_comp13084_c0_seq1	b1_comp6984_c0_seq1	s1_comp7712_c0_seq1	ENSDARG00000062375
b2_comp4283_c0_seq1	s2_comp12487_c0_seq1	h1_comp12608_c0_seq1	h2_comp15093_c1_seq2	h3_comp10580_c0_seq1	h4_comp13512_c0_seq1	b1_comp2103_c0_seq1	s1_comp5695_c0_seq2	ENSDARG00000060679
b2_comp1473_c0_seq1	s2_comp3019_c0_seq1	h1_comp14764_c0_seq1	h2_comp12171_c0_seq1	h3_comp2380_c0_seq1	h4_comp3602_c0_seq1	b1_comp8080_c0_seq1	s1_comp9720_c0_seq1	ENSDARG00000069850
b2_comp13660_c0_seq1	s2_comp8308_c0_seq1	h1_comp5857_c0_seq1	h2_comp12021_c0_seq1	h3_comp7444_c0_seq1	h4_comp4126_c0_seq1	b1_comp7830_c0_seq1	s1_comp6987_c0_seq1	ENSDARG00000092473
b2_comp5191_c0_seq1	s2_comp8465_c0_seq1	h1_comp12567_c0_seq1	h2_comp15241_c0_seq1	h3_comp11085_c0_seq1	h4_comp13812_c0_seq1	b1_comp6956_c0_seq1	s1_comp6538_c0_seq1	ENSDARG00000088574
b2_comp5747_c0_seq1	s2_comp5745_c0_seq3	h1_comp13783_c0_seq1	h2_comp15940_c0_seq4	h3_comp11486_c0_seq2	h4_comp14413_c1_seq1	b1_comp6438_c0_seq2	s1_comp4382_c0_seq1	ENSDARG00000087596
b2_comp7461_c0_seq1	s2_comp8010_c0_seq1	h1_comp14041_c0_seq1	h2_comp13055_c0_seq1	h3_comp9929_c0_seq1	h4_comp12048_c0_seq1	b1_comp3601_c0_seq1	s1_comp7878_c0_seq1	ENSDARG00000002240
b2_comp13438_c0_seq1	s2_comp13770_c0_seq1	h1_comp12396_c0_seq1	h2_comp12033_c0_seq1	h3_comp12030_c0_seq1	h4_comp13175_c0_seq1	b1_comp1308_c0_seq1	s1_comp6800_c0_seq2	ENSDARG00000045027
b2_comp5342_c0_seq1	s2_comp5211_c0_seq1	h1_comp13322_c0_seq1	h2_comp15447_c0_seq1	h3_comp9890_c0_seq1	h4_comp13814_c0_seq2	b1_comp6819_c0_seq1	s1_comp5715_c0_seq1	ENSDARG00000054833
b2_comp10935_c0_seq1	s2_comp2491_c0_seq1	h1_comp13178_c0_seq3	h2_comp15273_c0_seq1	h3_comp11065_c0_seq1	h4_comp13913_c0_seq1	b1_comp7145_c0_seq1	s1_comp7570_c0_seq1	ENSDARG00000012040
b2_comp20881_c0_seq1	s2_comp27225_c0_seq1	h1_comp14533_c0_seq1	h2_comp4061_c0_seq1	h3_comp2600_c0_seq1	h4_comp45443_c0_seq1	b1_comp9173_c0_seq1	s1_comp11014_c0_seq1	ENSDARG00000090191
b2_comp4918_c0_seq1	s2_comp7989_c0_seq4	h1_comp13355_c0_seq2	h2_comp14811_c0_seq1	h3_comp6879_c0_seq1	h4_comp14058_c0_seq1	b1_comp4219_c0_seq2	s1_comp7459_c0_seq5	ENSDARG00000007496
b2_comp2093_c0_seq2	s2_comp3242_c0_seq1	h1_comp13277_c0_seq1	h2_comp15586_c0_seq1	h3_comp11063_c0_seq1	h4_comp13867_c0_seq1	b1_comp2264_c0_seq1	s1_comp5396_c0_seq1	ENSDARG00000069092
b2_comp9140_c0_seq1	s2_comp15357_c0_seq1	h1_comp11790_c0_seq1	h2_comp14857_c0_seq1	h3_comp9629_c0_seq1	h4_comp12508_c0_seq1	b1_comp4098_c0_seq1	s1_comp2290_c0_seq1	ENSDARG00000023712
b2_comp3247_c0_seq1	s2_comp6779_c0_seq3	h1_comp11989_c0_seq1	h2_comp12580_c0_seq1	h3_comp9735_c0_seq1	h4_comp12053_c0_seq1	b1_comp7796_c0_seq1	s1_comp8857_c0_seq1	ENSDARG00000061757
b2_comp3465_c0_seq1	s2_comp6608_c0_seq1	h1_comp13590_c0_seq1	h2_comp15232_c0_seq1	h3_comp5502_c0_seq1	h4_comp13734_c0_seq1	b1_comp7191_c0_seq1	s1_comp2427_c0_seq1	ENSDARG00000056550
b2_comp5362_c0_seq1	s2_comp23287_c0_seq1	h1_comp12606_c0_seq2	h2_comp11931_c0_seq1	h3_comp9869_c0_seq1	h4_comp12674_c0_seq1	b1_comp1445_c0_seq1	s1_comp4486_c0_seq1	ENSDARG00000040910
b2_comp2005_c0_seq1	s2_comp1868_c0_seq1	h1_comp12260_c0_seq1	h2_comp14215_c0_seq1	h3_comp10113_c0_seq1	h4_comp12271_c0_seq1	b1_comp4299_c0_seq1	s1_comp1857_c0_seq2	ENSDARG00000020659
b2_comp5673_c0_seq3	s2_comp9307_c0_seq1	h1_comp13616_c0_seq1	h2_comp15652_c0_seq1	h3_comp11381_c0_seq1	h4_comp14273_c0_seq2	b1_comp1933_c0_seq1	s1_comp3389_c0_seq1	ENSDARG00000034883
b2_comp1537_c0_seq1	s2_comp10520_c0_seq1	h1_comp3605_c0_seq1	h2_comp13402_c0_seq1	h3_comp11798_c0_seq1	h4_comp12787_c0_seq1	b1_comp6790_c0_seq1	s1_comp8277_c0_seq1	ENSDARG00000037980
b2_comp12298_c0_seq1	s2_comp2532_c0_seq1	h1_comp10808_c0_seq1	h2_comp14378_c0_seq1	h3_comp9191_c0_seq1	h4_comp11957_c0_seq1	b1_comp7605_c0_seq1	s1_comp7751_c0_seq1	ENSDARG00000088003
b2_comp5482_c0_seq1	s2_comp9213_c0_seq1	h1_comp12898_c0_seq1	h2_comp14929_c0_seq1	h3_comp11671_c0_seq1	h4_comp13533_c0_seq1	b1_comp3902_c0_seq1	s1_comp7308_c0_seq1	ENSDARG00000029388
b2_comp5750_c1_seq1	s2_comp8378_c0_seq2	h1_comp13434_c0_seq2	h2_comp15618_c0_seq1	h3_comp11260_c0_seq1	h4_comp14171_c0_seq1	b1_comp5907_c0_seq1	s1_comp6815_c0_seq3	ENSDARG00000045568
b2_comp5051_c0_seq1	s2_comp2981_c0_seq1	h1_comp13504_c0_seq1	h2_comp3750_c0_seq1	h3_comp11409_c0_seq2	h4_comp12240_c0_seq1	b1_comp8410_c0_seq1	s1_comp5482_c0_seq1	ENSDARG00000062553
b2_comp1444_c0_seq1	s2_comp15437_c0_seq1	h1_comp11233_c0_seq1	h2_comp13705_c0_seq1	h3_comp11849_c0_seq1	h4_comp13260_c0_seq1	b1_comp2324_c0_seq1	s1_comp10377_c0_seq1	NO_MATCH_TO_ZEBRA
b2_comp16184_c0_seq1	s2_comp21019_c0_seq1	h1_comp6714_c0_seq2	h2_comp11380_c0_seq1	h3_comp12667_c0_seq1	h4_comp8474_c0_seq1	b1_comp1731_c0_seq2	s1_comp9293_c0_seq1	ENSDARG00000040650
b2_comp31298_c0_seq1	s2_comp28118_c0_seq1	h1_comp18158_c0_seq1	h2_comp26068_c0_seq1	h3_comp3405_c0_seq2	h4_comp44044_c0_seq1	b1_comp17456_c0_seq1	s1_comp2697_c0_seq1	ENSDARG00000055899
b2_comp3952_c0_seq1	s2_comp4770_c0_seq1	h1_comp6689_c0_seq1	h2_comp14268_c0_seq1	h3_comp10083_c0_seq1	h4_comp12684_c0_seq1	b1_comp2962_c0_seq1	s1_comp4270_c0_seq1	ENSDARG00000046098
b2_comp7241_c0_seq1	s2_comp9481_c0_seq1	h1_comp14028_c0_seq1	h2_comp16754_c0_seq1	h3_comp11776_c0_seq1	h4_comp14764_c0_seq1	b1_comp6974_c0_seq1	s1_comp8111_c0_seq1	NO_MATCH_TO_ZEBRA
b2_comp12178_c0_seq1	s2_comp2802_c0_seq1	h1_comp13429_c0_seq1	h2_comp14828_c0_seq1	h3_comp4763_c0_seq1	h4_comp13685_c0_seq1	b1_comp2057_c1_seq1	s1_comp2227_c0_seq1	ENSDARG00000016867
b2_comp1984_c0_seq1	s2_comp8200_c0_seq1	h1_comp11665_c0_seq2	h2_comp14415_c0_seq1	h3_comp10716_c0_seq2	h4_comp13560_c0_seq1	b1_comp9547_c0_seq1	s1_comp6148_c0_seq1	ENSDARG00000029905
b2_comp11201_c0_seq1	s2_comp12124_c0_seq1	h1_comp13302_c1_seq1	h2_comp14490_c0_seq1	h3_comp8168_c0_seq1	h4_comp12944_c0_seq1	b1_comp7519_c0_seq1	s1_comp8483_c0_seq1	ENSDARG00000057867
b2_comp4108_c0_seq2	s2_comp7037_c0_seq1	h1_comp13550_c0_seq1	h2_comp15564_c0_seq1	h3_comp12167_c0_seq1	h4_comp14271_c0_seq1	b1_comp5775_c0_seq2	s1_comp1783_c0_seq1	ENSDARG00000012656
b2_comp2310_c0_seq1	s2_comp6960_c0_seq1	h1_comp13465_c0_seq1	h2_comp15793_c0_seq1	h3_comp11339_c0_seq1	h4_comp14308_c0_seq1	b1_comp3925_c0_seq1	s1_comp7871_c0_seq1	ENSDARG00000019532
b2_comp13864_c0_seq1	s2_comp27994_c0_seq1	h1_comp9741_c0_seq1	h2_comp6399_c0_seq1	h3_comp15207_c0_seq1	h4_comp10273_c0_seq1	b1_comp8672_c0_seq1	s1_comp10259_c0_seq1	ENSDARG00000041085
b2_comp6706_c0_seq1	s2_comp2874_c0_seq1	h1_comp7603_c0_seq1	h2_comp16260_c0_seq1	h3_comp3802_c0_seq1	h4_comp8000_c0_seq1	b1_comp1968_c0_seq1	s1_comp8152_c0_seq1	ENSDARG00000057026
b2_comp18006_c0_seq1	s2_comp8123_c0_seq3	h1_comp12415_c0_seq9	h2_comp11101_c0_seq1	h3_comp12947_c0_seq1	h4_comp10993_c0_seq1	b1_comp6059_c0_seq5	s1_comp13862_c0_seq1	ENSDARG00000006025
b2_comp4618_c0_seq1	s2_comp2480_c0_seq1	h1_comp12000_c0_seq1	h2_comp9656_c0_seq1	h3_comp10464_c0_seq1	h4_comp13375_c0_seq1	b1_comp5996_c0_seq2	s1_comp3738_c0_seq1	ENSDARG00000057334
b2_comp5997_c0_seq4	s2_comp6222_c0_seq1	h1_comp12484_c0_seq1	h2_comp15353_c0_seq2	h3_comp8603_c0_seq4	h4_comp12895_c0_seq1	b1_comp5648_c0_seq2	s1_comp9281_c0_seq1	ENSDARG00000043280
b2_comp17902_c0_seq1	s2_comp19590_c0_seq1	h1_comp9901_c0_seq1	h2_comp4161_c0_seq1	h3_comp8847_c0_seq1	h4_comp9236_c0_seq1	b1_comp3304_c0_seq1	s1_comp3512_c0_seq1	ENSDARG00000002538
b2_comp18421_c0_seq1	s2_comp25285_c0_seq1	h1_comp7035_c0_seq1	h2_comp8600_c0_seq1	h3_comp7076_c0_seq1	h4_comp9871_c0_seq1	b1_comp10301_c0_seq1	s1_comp10079_c0_seq1	ENSDARG00000059212
b2_comp5251_c0_seq1	s2_comp5140_c0_seq1	h1_comp12920_c0_seq1	h2_comp13263_c0_seq1	h3_comp6971_c0_seq1	h4_comp13152_c0_seq1	b1_comp8016_c0_seq1	s1_comp7706_c0_seq1	ENSDARG00000056605
b2_comp5015_c0_seq1	s2_comp2242_c0_seq1	h1_comp13533_c0_seq2	h2_comp15676_c0_seq1	h3_comp11421_c0_seq2	h4_comp13590_c0_seq1	b1_comp4850_c0_seq2	s1_comp2633_c0_seq1	ENSDARG00000009754
b2_comp5385_c0_seq1	s2_comp6725_c0_seq2	h1_comp7179_c0_seq2	h2_comp13906_c0_seq3	h3_comp6300_c0_seq1	h4_comp6108_c0_seq1	b1_comp5209_c0_seq2	s1_comp2716_c0_seq1	NO_MATCH_TO_ZEBRA
b2_comp4492_c0_seq1	s2_comp14356_c0_seq1	h1_comp14119_c0_seq1	h2_comp13918_c0_seq2	h3_comp9617_c0_seq1	h4_comp10681_c0_seq1	b1_comp2551_c0_seq1	s1_comp2454_c0_seq1	ENSDARG00000074985
b2_comp60583_c0_seq1	s2_comp21184_c0_seq1	h1_comp16176_c0_seq1	h2_comp7684_c0_seq1	h3_comp3494_c0_seq1	h4_comp5501_c0_seq1	b1_comp11337_c0_seq1	s1_comp16363_c0_seq1	ENSDARG00000039719
b2_comp5250_c0_seq1	s2_comp7150_c0_seq1	h1_comp13120_c0_seq1	h2_comp14424_c0_seq1	h3_comp8224_c0_seq3	h4_comp11426_c0_seq1	b1_comp2289_c0_seq1	s1_comp2195_c0_seq1	ENSDARG00000069025
b2_comp2690_c0_seq1	s2_comp6496_c0_seq1	h1_comp12488_c0_seq1	h2_comp12766_c0_seq1	h3_comp10413_c0_seq1	h4_comp11952_c0_seq1	b1_comp8502_c0_seq1	s1_comp7213_c0_seq1	ENSDARG00000036830
b2_comp2003_c0_seq2	s2_comp22207_c0_seq1	h1_comp12205_c0_seq1	h2_comp14936_c0_seq2	h3_comp5538_c0_seq2	h4_comp13915_c0_seq2	b1_comp1295_c0_seq2	s1_comp7618_c0_seq1	ENSDARG00000074035
b2_comp5087_c0_seq3	s2_comp7647_c0_seq3	h1_comp13622_c0_seq1	h2_comp15808_c0_seq1	h3_comp8733_c0_seq3	h4_comp14263_c0_seq1	b1_comp7135_c0_seq1	s1_comp7929_c0_seq2	ENSDARG00000089106
b2_comp5654_c0_seq1	s2_comp8099_c0_seq1	h1_comp12634_c0_seq1	h2_comp14193_c0_seq1	h3_comp10525_c0_seq1	h4_comp13246_c0_seq1	b1_comp5739_c0_seq1	s1_comp7137_c0_seq2	ENSDARG00000030765
b2_comp2068_c0_seq2	s2_comp3122_c0_seq1	h1_comp12059_c0_seq1	h2_comp14357_c0_seq8	h3_comp11984_c0_seq1	h4_comp11548_c0_seq1	b1_comp2253_c0_seq2	s1_comp2558_c0_seq1	ENSDARG00000058354
b2_comp2199_c0_seq2	s2_comp2025_c0_seq2	h1_comp11855_c0_seq3	h2_comp13584_c0_seq1	h3_comp5499_c0_seq1	h4_comp11785_c0_seq1	b1_comp5238_c0_seq2	s1_comp2266_c0_seq2	ENSDARG00000025889
b2_comp8046_c0_seq1	s2_comp8611_c0_seq1	h1_comp11948_c0_seq1	h2_comp15554_c0_seq3	h3_comp11041_c0_seq1	h4_comp13906_c0_seq1	b1_comp5374_c0_seq1	s1_comp7469_c0_seq1	ENSDARG00000037318
b2_comp17076_c0_seq1	s2_comp22240_c0_seq1	h1_comp6638_c0_seq1	h2_comp4386_c0_seq1	h3_comp8915_c0_seq1	h4_comp6512_c0_seq1	b1_comp8070_c0_seq1	s1_comp9076_c0_seq1	ENSDARG00000034427
b2_comp3259_c0_seq2	s2_comp6426_c0_seq2	h1_comp2889_c0_seq2	h2_comp10379_c0_seq2	h3_comp6643_c0_seq1	h4_comp10352_c0_seq1	b1_comp3502_c0_seq1	s1_comp9480_c0_seq1	ENSDARG00000078075
b2_comp14595_c0_seq1	s2_comp7406_c0_seq1	h1_comp13543_c0_seq1	h2_comp15539_c0_seq1	h3_comp2344_c0_seq2	h4_comp13852_c0_seq1	b1_comp7960_c0_seq1	s1_comp8602_c0_seq1	ENSDARG00000026048
b2_comp14608_c0_seq1	s2_comp2982_c0_seq2	h1_comp12040_c0_seq1	h2_comp13194_c0_seq1	h3_comp2163_c0_seq1	h4_comp11910_c0_seq1	b1_comp9748_c0_seq1	s1_comp6792_c0_seq2	ENSDARG00000016904
b2_comp6983_c0_seq1	s2_comp2701_c0_seq1	h1_comp9729_c0_seq1	h2_comp11752_c0_seq1	h3_comp8096_c0_seq1	h4_comp9813_c0_seq1	b1_comp6779_c0_seq1	s1_comp8211_c0_seq1	ENSDARG00000035838
b2_comp6953_c0_seq1	s2_comp5391_c0_seq1	h1_comp12113_c0_seq1	h2_comp14334_c0_seq1	h3_comp11667_c0_seq1	h4_comp13387_c0_seq1	b1_comp1961_c0_seq1	s1_comp7669_c0_seq1	ENSDARG00000012256
b2_comp10356_c0_seq1	s2_comp23661_c0_seq1	h1_comp9334_c0_seq1	h2_comp13852_c0_seq2	h3_comp11980_c0_seq1	h4_comp13617_c0_seq2	b1_comp7404_c0_seq1	s1_comp6218_c0_seq1	ENSDARG00000011418
b2_comp5471_c0_seq1	s2_comp5864_c0_seq2	h1_comp11363_c0_seq2	h2_comp13385_c0_seq2	h3_comp9258_c0_seq1	h4_comp12335_c0_seq2	b1_comp4972_c0_seq2	s1_comp4321_c0_seq2	ENSDARG00000011521
b2_comp6227_c0_seq5	s2_comp6510_c0_seq1	h1_comp13893_c0_seq4	h2_comp15961_c0_seq10	h3_comp10877_c0_seq7	h4_comp14503_c0_seq1	b1_comp6362_c0_seq1	s1_comp7985_c0_seq4	ENSDARG00000074169
b2_comp2364_c0_seq1	s2_comp2765_c0_seq2	h1_comp13118_c0_seq2	h2_comp15368_c0_seq3	h3_comp5736_c0_seq1	h4_comp13991_c0_seq1	b1_comp3852_c0_seq3	s1_comp2188_c0_seq1	NO_MATCH_TO_ZEBRA
b2_comp4420_c0_seq1	s2_comp12642_c0_seq1	h1_comp8643_c0_seq1	h2_comp10118_c0_seq1	h3_comp8047_c0_seq1	h4_comp25159_c0_seq1	b1_comp7215_c0_seq1	s1_comp8911_c0_seq1	ENSDARG00000054823
b2_comp12361_c0_seq1	s2_comp6498_c0_seq3	h1_comp13638_c0_seq8	h2_comp13872_c0_seq1	h3_comp9285_c0_seq1	h4_comp12572_c0_seq1	b1_comp4229_c0_seq1	s1_comp6769_c0_seq1	ENSDARG00000076015
b2_comp6520_c0_seq1	s2_comp8426_c0_seq1	h1_comp6864_c0_seq1	h2_comp15490_c0_seq1	h3_comp6019_c0_seq1	h4_comp14156_c0_seq1	b1_comp6689_c0_seq1	s1_comp7916_c0_seq2	ENSDARG00000057498
b2_comp14760_c0_seq1	s2_comp1944_c0_seq1	h1_comp11023_c0_seq1	h2_comp12620_c0_seq1	h3_comp12271_c0_seq1	h4_comp10308_c0_seq1	b1_comp1715_c0_seq2	s1_comp9250_c0_seq1	ENSDARG00000008105
b2_comp14043_c0_seq1	s2_comp2238_c0_seq2	h1_comp5740_c0_seq1	h2_comp9466_c0_seq1	h3_comp9233_c0_seq4	h4_comp46066_c0_seq1	b1_comp8267_c0_seq1	s1_comp3667_c0_seq1	ENSDARG00000024465
b2_comp5847_c0_seq2	s2_comp8807_c0_seq1	h1_comp13318_c0_seq4	h2_comp15345_c0_seq2	h3_comp10807_c0_seq1	h4_comp13748_c0_seq1	b1_comp1877_c0_seq2	s1_comp6377_c0_seq1	ENSDARG00000077383
b2_comp6329_c0_seq1	s2_comp6764_c0_seq2	h1_comp12341_c0_seq1	h2_comp14463_c0_seq1	h3_comp10526_c0_seq1	h4_comp12979_c0_seq1	b1_comp6577_c0_seq1	s1_comp7627_c1_seq2	ENSDARG00000075015
b2_comp6089_c0_seq1	s2_comp11646_c0_seq1	h1_comp11648_c0_seq1	h2_comp13680_c0_seq1	h3_comp11780_c0_seq1	h4_comp12634_c1_seq1	b1_comp6885_c0_seq1	s1_comp8418_c0_seq1	ENSDARG00000008292
b2_comp9191_c0_seq1	s2_comp2508_c0_seq1	h1_comp10654_c0_seq1	h2_comp11409_c0_seq1	h3_comp8169_c0_seq1	h4_comp10317_c0_seq1	b1_comp7136_c0_seq1	s1_comp8826_c0_seq1	ENSDARG00000079173
b2_comp1432_c0_seq1	s2_comp7100_c0_seq1	h1_comp12398_c0_seq1	h2_comp12582_c0_seq1	h3_comp9417_c0_seq2	h4_comp3806_c0_seq1	b1_comp1125_c0_seq1	s1_comp4709_c0_seq1	ENSDARG00000040607
b2_comp7614_c0_seq1	s2_comp11896_c0_seq1	h1_comp11364_c0_seq1	h2_comp13857_c0_seq1	h3_comp2872_c0_seq1	h4_comp12723_c0_seq1	b1_comp1803_c0_seq1	s1_comp8432_c0_seq1	ENSDARG00000030537
b2_comp3878_c0_seq1	s2_comp5298_c0_seq1	h1_comp12748_c0_seq1	h2_comp14608_c0_seq1	h3_comp10632_c0_seq1	h4_comp13373_c0_seq1	b1_comp6702_c0_seq1	s1_comp3892_c0_seq1	ENSDARG00000076448
b2_comp6097_c0_seq3	s2_comp5802_c0_seq2	h1_comp12161_c0_seq2	h2_comp13137_c0_seq1	h3_comp8902_c0_seq1	h4_comp13775_c0_seq3	b1_comp10340_c0_seq1	s1_comp11073_c0_seq1	ENSDARG00000029766
b2_comp3158_c0_seq1	s2_comp2241_c0_seq1	h1_comp7750_c0_seq1	h2_comp8869_c0_seq1	h3_comp12021_c0_seq1	h4_comp8655_c0_seq1	b1_comp7337_c0_seq1	s1_comp4778_c0_seq1	ENSDARG00000056677
b2_comp2860_c0_seq1	s2_comp6456_c0_seq1	h1_comp13123_c0_seq1	h2_comp14906_c0_seq1	h3_comp10961_c0_seq2	h4_comp13002_c0_seq1	b1_comp6832_c0_seq1	s1_comp7073_c0_seq2	ENSDARG00000069100
b2_comp3294_c0_seq1	s2_comp2839_c0_seq1	h1_comp11416_c0_seq1	h2_comp12772_c0_seq1	h3_comp11651_c0_seq1	h4_comp12114_c0_seq1	b1_comp6703_c0_seq1	s1_comp7118_c0_seq1	ENSDARG00000013931
b2_comp4621_c0_seq1	s2_comp7649_c0_seq1	h1_comp13394_c0_seq2	h2_comp15746_c0_seq1	h3_comp8498_c0_seq3	h4_comp14105_c0_seq4	b1_comp6229_c0_seq2	s1_comp4318_c0_seq1	ENSDARG00000016513
b2_comp1556_c0_seq1	s2_comp20247_c0_seq1	h1_comp8707_c0_seq1	h2_comp11376_c0_seq2	h3_comp2518_c0_seq1	h4_comp9583_c0_seq1	b1_comp8823_c0_seq1	s1_comp10921_c0_seq1	ENSDARG00000042401
b2_comp5104_c0_seq2	s2_comp8681_c0_seq1	h1_comp13747_c0_seq1	h2_comp15949_c0_seq2	h3_comp8518_c0_seq1	h4_comp14479_c0_seq1	b1_comp5535_c0_seq2	s1_comp7640_c0_seq1	ENSDARG00000060102
b2_comp6513_c0_seq1	s2_comp3168_c0_seq1	h1_comp10439_c0_seq1	h2_comp12842_c0_seq1	h3_comp8726_c0_seq1	h4_comp11099_c0_seq1	b1_comp6697_c0_seq1	s1_comp6404_c0_seq1	ENSDARG00000005230
b2_comp20556_c0_seq1	s2_comp17323_c0_seq1	h1_comp14632_c0_seq1	h2_comp12825_c0_seq1	h3_comp15068_c0_seq1	h4_comp42759_c0_seq1	b1_comp1597_c0_seq1	s1_comp2035_c0_seq1	ENSDARG00000003927
b2_comp40599_c0_seq1	s2_comp17138_c0_seq1	h1_comp6967_c0_seq1	h2_comp20581_c0_seq1	h3_comp1367_c0_seq1	h4_comp118231_c0_seq1	b1_comp31810_c0_seq1	s1_comp15077_c0_seq1	ENSDARG00000037116
b2_comp2759_c0_seq1	s2_comp12853_c0_seq1	h1_comp13103_c0_seq1	h2_comp11878_c0_seq1	h3_comp9563_c0_seq2	h4_comp12996_c0_seq1	b1_comp5696_c0_seq2	s1_comp7162_c0_seq1	ENSDARG00000058062
b2_comp1436_c0_seq1	s2_comp8808_c0_seq2	h1_comp13836_c0_seq2	h2_comp15926_c0_seq3	h3_comp6010_c1_seq1	h4_comp14435_c0_seq1	b1_comp5337_c1_seq1	s1_comp7808_c1_seq1	ENSDARG00000078127
b2_comp22075_c0_seq1	s2_comp6387_c0_seq1	h1_comp8143_c0_seq1	h2_comp12877_c0_seq1	h3_comp2993_c1_seq1	h4_comp3594_c0_seq1	b1_comp10664_c0_seq1	s1_comp8600_c0_seq1	ENSDARG00000041065
b2_comp2301_c0_seq1	s2_comp3148_c0_seq1	h1_comp13238_c0_seq1	h2_comp15415_c0_seq1	h3_comp5594_c0_seq1	h4_comp14039_c0_seq1	b1_comp6128_c0_seq2	s1_comp7835_c0_seq1	ENSDARG00000014573
b2_comp6024_c0_seq1	s2_comp11454_c0_seq1	h1_comp12152_c0_seq1	h2_comp12032_c0_seq1	h3_comp9253_c0_seq6	h4_comp11525_c0_seq1	b1_comp4875_c0_seq1	s1_comp5389_c0_seq1	ENSDARG00000004342
b2_comp15278_c0_seq1	s2_comp7363_c0_seq1	h1_comp7408_c0_seq1	h2_comp3966_c0_seq1	h3_comp8894_c0_seq2	h4_comp8417_c0_seq1	b1_comp7718_c0_seq1	s1_comp6571_c0_seq1	ENSDARG00000045847
b2_comp8106_c0_seq1	s2_comp5151_c0_seq1	h1_comp13653_c0_seq1	h2_comp15700_c0_seq2	h3_comp11921_c0_seq1	h4_comp14211_c0_seq1	b1_comp2172_c0_seq1	s1_comp7897_c0_seq1	ENSDARG00000005799
b2_comp5991_c0_seq6	s2_comp8775_c0_seq8	h1_comp13816_c0_seq3	h2_comp15916_c0_seq9	h3_comp9822_c0_seq7	h4_comp14368_c0_seq5	b1_comp5174_c0_seq7	s1_comp7205_c0_seq7	ENSDARG00000038524
b2_comp4103_c0_seq1	s2_comp4420_c0_seq1	h1_comp13809_c0_seq1	h2_comp15658_c0_seq1	h3_comp11485_c0_seq1	h4_comp13939_c0_seq1	b1_comp7426_c0_seq1	s1_comp7496_c0_seq1	ENSDARG00000060494
b2_comp2154_c0_seq1	s2_comp5297_c0_seq1	h1_comp13630_c0_seq1	h2_comp14337_c0_seq1	h3_comp9780_c0_seq1	h4_comp12165_c0_seq1	b1_comp5108_c0_seq1	s1_comp8947_c0_seq1	ENSDARG00000079308
b2_comp12997_c0_seq1	s2_comp7622_c0_seq1	h1_comp13349_c0_seq1	h2_comp15366_c0_seq1	h3_comp7922_c0_seq1	h4_comp14225_c0_seq1	b1_comp5952_c0_seq1	s1_comp2071_c0_seq1	ENSDARG00000008224
b2_comp22785_c0_seq1	s2_comp29271_c0_seq1	h1_comp8199_c0_seq1	h2_comp29872_c0_seq1	h3_comp13216_c0_seq1	h4_comp5032_c0_seq1	b1_comp8687_c0_seq1	s1_comp13885_c0_seq1	ENSDARG00000018073
b2_comp5534_c0_seq1	s2_comp7459_c0_seq1	h1_comp13400_c0_seq4	h2_comp15312_c0_seq2	h3_comp11804_c0_seq1	h4_comp13776_c0_seq2	b1_comp2741_c0_seq1	s1_comp1982_c0_seq1	ENSDARG00000009001
b2_comp5553_c0_seq2	s2_comp7901_c0_seq2	h1_comp11055_c0_seq1	h2_comp13122_c0_seq1	h3_comp9660_c0_seq3	h4_comp12902_c0_seq5	b1_comp7670_c0_seq1	s1_comp4226_c0_seq1	ENSDARG00000069549
b2_comp3588_c0_seq1	s2_comp7513_c0_seq1	h1_comp12587_c0_seq1	h2_comp14775_c0_seq1	h3_comp10617_c0_seq1	h4_comp13454_c0_seq1	b1_comp6683_c0_seq1	s1_comp4285_c0_seq1	ENSDARG00000005191
b2_comp1931_c0_seq1	s2_comp3926_c0_seq1	h1_comp12354_c0_seq1	h2_comp13658_c0_seq1	h3_comp10473_c0_seq1	h4_comp13429_c0_seq1	b1_comp4827_c0_seq1	s1_comp5910_c0_seq1	ENSDARG00000018973
b2_comp11404_c0_seq1	s2_comp4370_c0_seq1	h1_comp12580_c0_seq2	h2_comp13289_c0_seq1	h3_comp10273_c0_seq1	h4_comp13534_c0_seq2	b1_comp1278_c0_seq1	s1_comp5591_c0_seq1	ENSDARG00000005612
b2_comp10243_c0_seq1	s2_comp13753_c0_seq1	h1_comp10033_c0_seq1	h2_comp13258_c0_seq1	h3_comp10270_c0_seq1	h4_comp11890_c0_seq1	b1_comp2495_c0_seq1	s1_comp2082_c0_seq2	ENSDARG00000005891
b2_comp15192_c0_seq1	s2_comp2159_c0_seq1	h1_comp6272_c0_seq2	h2_comp22212_c0_seq1	h3_comp3112_c0_seq1	h4_comp22110_c0_seq1	b1_comp9009_c0_seq1	s1_comp9065_c0_seq1	NO_MATCH_TO_ZEBRA
b2_comp13413_c0_seq1	s2_comp6569_c0_seq1	h1_comp11111_c0_seq1	h2_comp11411_c0_seq1	h3_comp12423_c0_seq1	h4_comp8167_c0_seq1	b1_comp8219_c0_seq1	s1_comp2046_c0_seq2	ENSDARG00000018494
b2_comp5352_c0_seq1	s2_comp2955_c0_seq1	h1_comp12333_c0_seq1	h2_comp15267_c0_seq1	h3_comp7568_c0_seq1	h4_comp14061_c0_seq1	b1_comp1858_c0_seq1	s1_comp7793_c0_seq1	ENSDARG00000020876
b2_comp5293_c0_seq1	s2_comp3133_c0_seq1	h1_comp10262_c0_seq1	h2_comp13424_c0_seq1	h3_comp10021_c0_seq1	h4_comp11326_c0_seq1	b1_comp4161_c0_seq1	s1_comp2347_c0_seq1	ENSDARG00000070386
b2_comp5401_c0_seq1	s2_comp8574_c0_seq1	h1_comp13487_c0_seq2	h2_comp11738_c0_seq1	h3_comp11174_c0_seq1	h4_comp14223_c0_seq3	b1_comp5691_c0_seq1	s1_comp7853_c0_seq1	ENSDARG00000076280
b2_comp3151_c0_seq2	s2_comp6530_c0_seq1	h1_comp9937_c0_seq3	h2_comp15250_c0_seq3	h3_comp10996_c0_seq1	h4_comp14097_c0_seq5	b1_comp1965_c0_seq2	s1_comp6856_c0_seq4	ENSDARG00000007988
b2_comp35847_c0_seq1	s2_comp29721_c0_seq1	h1_comp23116_c0_seq1	h2_comp30647_c0_seq1	h3_comp17014_c0_seq1	h4_comp7597_c0_seq1	b1_comp12677_c0_seq1	s1_comp10284_c0_seq1	ENSDARG00000004956
b2_comp3891_c0_seq1	s2_comp7980_c0_seq1	h1_comp13450_c0_seq2	h2_comp18782_c0_seq1	h3_comp11266_c0_seq2	h4_comp16843_c0_seq1	b1_comp5227_c0_seq2	s1_comp7540_c0_seq2	ENSDARG00000006693
b2_comp3984_c0_seq2	s2_comp8495_c0_seq11	h1_comp11311_c0_seq5	h2_comp12863_c0_seq3	h3_comp10478_c0_seq2	h4_comp12780_c0_seq1	b1_comp1935_c0_seq1	s1_comp7635_c0_seq13	ENSDARG00000002764
b2_comp6787_c0_seq1	s2_comp6416_c0_seq1	h1_comp13569_c0_seq1	h2_comp15580_c0_seq4	h3_comp5931_c0_seq1	h4_comp14133_c0_seq3	b1_comp5187_c0_seq1	s1_comp7051_c0_seq1	ENSDARG00000029493
b2_comp12033_c0_seq1	s2_comp7172_c0_seq1	h1_comp10496_c0_seq2	h2_comp15566_c0_seq1	h3_comp9363_c0_seq1	h4_comp10057_c0_seq1	b1_comp4471_c0_seq1	s1_comp4851_c0_seq1	NO_MATCH_TO_ZEBRA
b2_comp15387_c0_seq1	s2_comp18208_c0_seq1	h1_comp9976_c0_seq1	h2_comp12642_c0_seq1	h3_comp9124_c0_seq1	h4_comp11146_c0_seq1	b1_comp8646_c0_seq1	s1_comp10615_c0_seq1	ENSDARG00000091215
b2_comp3186_c0_seq1	s2_comp19514_c0_seq1	h1_comp12022_c0_seq1	h2_comp14399_c0_seq1	h3_comp6258_c0_seq1	h4_comp11635_c0_seq1	b1_comp1570_c0_seq1	s1_comp4772_c0_seq1	ENSDARG00000015228
b2_comp3239_c0_seq1	s2_comp8893_c0_seq10	h1_comp13713_c0_seq7	h2_comp15738_c0_seq1	h3_comp2977_c0_seq1	h4_comp14260_c0_seq13	b1_comp5698_c0_seq1	s1_comp7864_c0_seq3	ENSDARG00000007244
b2_comp6127_c0_seq12	s2_comp8464_c0_seq8	h1_comp11876_c0_seq1	h2_comp14354_c0_seq1	h3_comp10307_c0_seq1	h4_comp12799_c0_seq1	b1_comp5973_c0_seq2	s1_comp6013_c0_seq1	ENSDARG00000070420
b2_comp6353_c0_seq1	s2_comp8366_c0_seq1	h1_comp11857_c0_seq1	h2_comp14018_c0_seq1	h3_comp10492_c0_seq1	h4_comp10148_c0_seq1	b1_comp6606_c0_seq1	s1_comp5894_c0_seq1	ENSDARG00000013430
b2_comp2747_c0_seq1	s2_comp9096_c0_seq1	h1_comp11404_c0_seq1	h2_comp12630_c0_seq1	h3_comp7997_c0_seq1	h4_comp12119_c0_seq1	b1_comp6619_c0_seq1	s1_comp8078_c0_seq1	ENSDARG00000043848
b2_comp4756_c0_seq1	s2_comp8716_c0_seq1	h1_comp3562_c0_seq1	h2_comp14224_c0_seq1	h3_comp10167_c0_seq1	h4_comp12605_c0_seq1	b1_comp7587_c0_seq1	s1_comp7334_c0_seq1	ENSDARG00000012946
b2_comp5962_c0_seq1	s2_comp6794_c1_seq1	h1_comp13888_c0_seq1	h2_comp15907_c1_seq1	h3_comp10663_c0_seq2	h4_comp14445_c0_seq1	b1_comp6115_c0_seq1	s1_comp7156_c0_seq23	ENSDARG00000055036
b2_comp6349_c0_seq1	s2_comp6696_c0_seq1	h1_comp13812_c0_seq1	h2_comp15788_c0_seq1	h3_comp11467_c0_seq1	h4_comp14367_c0_seq1	b1_comp6583_c0_seq1	s1_comp5968_c0_seq1	ENSDARG00000042684
b2_comp10238_c0_seq1	s2_comp8342_c0_seq1	h1_comp13345_c0_seq1	h2_comp14922_c0_seq1	h3_comp8838_c0_seq2	h4_comp13961_c0_seq2	b1_comp6016_c0_seq2	s1_comp6734_c0_seq1	ENSDARG00000045889
b2_comp2369_c0_seq1	s2_comp6218_c0_seq1	h1_comp3423_c0_seq1	h2_comp13681_c0_seq2	h3_comp9654_c0_seq1	h4_comp11780_c0_seq1	b1_comp8062_c0_seq1	s1_comp5933_c0_seq1	ENSDARG00000045348
b2_comp19169_c0_seq1	s2_comp22635_c0_seq1	h1_comp16144_c0_seq1	h2_comp9028_c0_seq1	h3_comp23159_c0_seq1	h4_comp3933_c0_seq1	b1_comp4938_c0_seq1	s1_comp13490_c0_seq1	ENSDARG00000028201
b2_comp7234_c0_seq1	s2_comp5499_c0_seq1	h1_comp8972_c0_seq1	h2_comp11699_c0_seq1	h3_comp3216_c0_seq1	h4_comp7721_c0_seq1	b1_comp6796_c0_seq1	s1_comp6416_c0_seq1	ENSDARG00000077533
b2_comp6442_c0_seq1	s2_comp9116_c0_seq1	h1_comp7483_c0_seq1	h2_comp15909_c1_seq1	h3_comp2965_c0_seq1	h4_comp8115_c0_seq1	b1_comp1953_c0_seq1	s1_comp8098_c0_seq1	ENSDARG00000036298
b2_comp8362_c0_seq1	s2_comp6081_c0_seq1	h1_comp13182_c0_seq1	h2_comp15262_c0_seq2	h3_comp5656_c0_seq2	h4_comp13602_c0_seq1	b1_comp2214_c0_seq1	s1_comp2503_c0_seq2	NO_MATCH_TO_ZEBRA
b2_comp5697_c0_seq5	s2_comp7685_c0_seq1	h1_comp13398_c0_seq3	h2_comp15442_c0_seq2	h3_comp11171_c0_seq4	h4_comp14235_c0_seq4	b1_comp6366_c0_seq1	s1_comp8957_c0_seq1	ENSDARG00000091816
b2_comp8177_c0_seq1	s2_comp7607_c0_seq1	h1_comp6391_c0_seq1	h2_comp12284_c0_seq1	h3_comp11802_c0_seq1	h4_comp10598_c0_seq1	b1_comp3545_c0_seq1	s1_comp6194_c0_seq1	ENSDARG00000013938
b2_comp25433_c0_seq1	s2_comp2010_c0_seq1	h1_comp10002_c0_seq2	h2_comp11758_c0_seq1	h3_comp6880_c0_seq1	h4_comp10066_c0_seq1	b1_comp8636_c0_seq1	s1_comp1973_c0_seq1	ENSDARG00000069527
b2_comp20789_c0_seq1	s2_comp8269_c0_seq1	h1_comp13641_c0_seq5	h2_comp15543_c0_seq3	h3_comp12716_c0_seq1	h4_comp14483_c1_seq2	b1_comp8635_c0_seq1	s1_comp7844_c0_seq3	ENSDARG00000057949
b2_comp6007_c0_seq2	s2_comp3919_c0_seq1	h1_comp13684_c0_seq1	h2_comp15583_c0_seq9	h3_comp9685_c0_seq2	h4_comp14227_c0_seq8	b1_comp4398_c0_seq1	s1_comp7829_c0_seq1	ENSDARG00000045033
b2_comp5424_c0_seq1	s2_comp6263_c0_seq1	h1_comp3497_c0_seq1	h2_comp14488_c0_seq1	h3_comp10546_c0_seq1	h4_comp12410_c0_seq1	b1_comp7102_c0_seq1	s1_comp2175_c0_seq1	ENSDARG00000017781
b2_comp5653_c0_seq3	s2_comp5255_c0_seq1	h1_comp12557_c0_seq1	h2_comp14666_c0_seq1	h3_comp9353_c0_seq1	h4_comp13598_c0_seq1	b1_comp6449_c0_seq1	s1_comp6046_c0_seq1	ENSDARG00000042644
b2_comp4029_c0_seq1	s2_comp8148_c0_seq2	h1_comp10552_c0_seq1	h2_comp13049_c0_seq1	h3_comp10093_c0_seq1	h4_comp11505_c0_seq1	b1_comp2211_c0_seq1	s1_comp6498_c0_seq1	ENSDARG00000003860
b2_comp10563_c0_seq1	s2_comp8187_c0_seq1	h1_comp12941_c0_seq1	h2_comp15162_c0_seq1	h3_comp12047_c0_seq1	h4_comp13007_c0_seq1	b1_comp3557_c0_seq1	s1_comp7656_c0_seq1	ENSDARG00000023989
b2_comp13139_c0_seq1	s2_comp7754_c0_seq1	h1_comp10083_c0_seq1	h2_comp12655_c0_seq3	h3_comp7549_c0_seq1	h4_comp10869_c0_seq1	b1_comp5589_c0_seq1	s1_comp5818_c1_seq1	ENSDARG00000013990
b2_comp4397_c0_seq1	s2_comp7752_c0_seq2	h1_comp13245_c0_seq2	h2_comp15270_c0_seq2	h3_comp8406_c0_seq2	h4_comp11363_c0_seq4	b1_comp5511_c0_seq1	s1_comp5847_c0_seq3	ENSDARG00000043019
b2_comp10480_c0_seq1	s2_comp12727_c0_seq1	h1_comp12471_c0_seq1	h2_comp14259_c0_seq1	h3_comp10240_c0_seq1	h4_comp13307_c0_seq1	b1_comp3470_c0_seq1	s1_comp8407_c0_seq1	ENSDARG00000007526
b2_comp15470_c0_seq1	s2_comp5679_c0_seq1	h1_comp3334_c0_seq1	h2_comp25324_c0_seq1	h3_comp2845_c0_seq2	h4_comp3829_c0_seq1	b1_comp9479_c0_seq1	s1_comp4062_c0_seq1	ENSDARG00000016717
b2_comp6038_c0_seq5	s2_comp8752_c0_seq2	h1_comp13921_c0_seq3	h2_comp15952_c0_seq6	h3_comp11526_c0_seq4	h4_comp14506_c0_seq8	b1_comp6219_c0_seq12	s1_comp7731_c0_seq4	ENSDARG00000020328
b2_comp3787_c0_seq2	s2_comp5661_c0_seq2	h1_comp13646_c0_seq1	h2_comp15760_c0_seq3	h3_comp11377_c0_seq1	h4_comp14178_c0_seq1	b1_comp3906_c0_seq2	s1_comp3579_c0_seq1	ENSDARG00000062157
b2_comp6230_c0_seq11	s2_comp8474_c0_seq4	h1_comp11580_c0_seq1	h2_comp10661_c0_seq4	h3_comp12226_c0_seq1	h4_comp13565_c0_seq13	b1_comp1520_c0_seq1	s1_comp1658_c0_seq1	ENSDARG00000038666
b2_comp11939_c0_seq1	s2_comp17332_c0_seq2	h1_comp11449_c0_seq2	h2_comp13195_c0_seq1	h3_comp12040_c0_seq1	h4_comp11303_c0_seq1	b1_comp8126_c0_seq1	s1_comp2005_c0_seq1	ENSDARG00000086905
b2_comp15319_c0_seq1	s2_comp21150_c0_seq1	h1_comp11205_c0_seq1	h2_comp14417_c0_seq1	h3_comp4327_c0_seq1	h4_comp11723_c0_seq1	b1_comp5354_c0_seq1	s1_comp10640_c0_seq1	ENSDARG00000060977
b2_comp5574_c0_seq1	s2_comp2998_c0_seq1	h1_comp11365_c0_seq1	h2_comp14516_c0_seq1	h3_comp10646_c0_seq1	h4_comp13823_c0_seq1	b1_comp5872_c0_seq1	s1_comp7639_c0_seq1	ENSDARG00000021048
b2_comp4049_c0_seq1	s2_comp4533_c0_seq1	h1_comp11929_c0_seq1	h2_comp13699_c0_seq2	h3_comp7599_c0_seq1	h4_comp12970_c0_seq1	b1_comp1895_c0_seq1	s1_comp8173_c0_seq1	ENSDARG00000054300
b2_comp6225_c0_seq1	s2_comp7724_c0_seq1	h1_comp12762_c0_seq1	h2_comp14383_c0_seq1	h3_comp10989_c0_seq1	h4_comp14205_c0_seq1	b1_comp6493_c0_seq2	s1_comp7282_c0_seq1	ENSDARG00000038905
b2_comp1775_c0_seq1	s2_comp16366_c0_seq1	h1_comp13725_c0_seq1	h2_comp14217_c0_seq1	h3_comp11013_c0_seq1	h4_comp13521_c0_seq1	b1_comp1666_c0_seq1	s1_comp2040_c0_seq1	ENSDARG00000059610
b2_comp3629_c0_seq1	s2_comp8427_c0_seq1	h1_comp13786_c0_seq1	h2_comp15718_c0_seq1	h3_comp11427_c0_seq1	h4_comp14337_c0_seq1	b1_comp6188_c0_seq1	s1_comp7554_c0_seq1	ENSDARG00000087697
b2_comp6064_c0_seq1	s2_comp8750_c0_seq4	h1_comp13432_c0_seq1	h2_comp15515_c0_seq2	h3_comp11440_c0_seq4	h4_comp14015_c0_seq1	b1_comp6368_c0_seq1	s1_comp7693_c0_seq2	ENSDARG00000036650
b2_comp9712_c0_seq1	s2_comp6932_c0_seq1	h1_comp12412_c0_seq1	h2_comp14575_c0_seq1	h3_comp11975_c0_seq1	h4_comp13773_c0_seq1	b1_comp7280_c0_seq1	s1_comp5469_c0_seq3	ENSDARG00000010316
b2_comp5366_c1_seq1	s2_comp7359_c0_seq2	h1_comp13386_c0_seq4	h2_comp13896_c0_seq1	h3_comp10687_c0_seq4	h4_comp13405_c0_seq2	b1_comp5747_c1_seq2	s1_comp2224_c0_seq1	ENSDARG00000043555
b2_comp20373_c0_seq1	s2_comp16435_c0_seq1	h1_comp11638_c0_seq1	h2_comp14923_c0_seq1	h3_comp13376_c0_seq1	h4_comp12064_c0_seq1	b1_comp9982_c0_seq1	s1_comp13903_c0_seq1	ENSDARG00000055443
b2_comp3369_c0_seq1	s2_comp9062_c0_seq1	h1_comp12988_c2_seq1	h2_comp7291_c0_seq1	h3_comp11601_c0_seq1	h4_comp4310_c0_seq1	b1_comp6617_c0_seq1	s1_comp8063_c0_seq1	ENSDARG00000070849
b2_comp6777_c0_seq1	s2_comp9127_c0_seq1	h1_comp14014_c0_seq1	h2_comp16301_c0_seq1	h3_comp2970_c0_seq1	h4_comp4479_c0_seq1	b1_comp6708_c0_seq1	s1_comp8150_c0_seq1	ENSDARG00000045367
b2_comp16871_c0_seq1	s2_comp6996_c0_seq1	h1_comp12905_c0_seq1	h2_comp10708_c0_seq1	h3_comp9303_c0_seq1	h4_comp10690_c0_seq1	b1_comp1263_c0_seq2	s1_comp7559_c0_seq1	ENSDARG00000040027
b2_comp12159_c0_seq1	s2_comp11940_c0_seq1	h1_comp12767_c0_seq1	h2_comp14512_c0_seq1	h3_comp12162_c0_seq1	h4_comp12675_c0_seq1	b1_comp7956_c0_seq1	s1_comp8534_c0_seq1	ENSDARG00000057676
b2_comp2246_c0_seq1	s2_comp5775_c0_seq1	h1_comp12644_c0_seq1	h2_comp14528_c0_seq1	h3_comp9461_c0_seq4	h4_comp13501_c0_seq1	b1_comp4113_c0_seq1	s1_comp1738_c0_seq1	ENSDARG00000003813
b2_comp20605_c0_seq1	s2_comp3755_c0_seq1	h1_comp14272_c0_seq1	h2_comp4000_c0_seq1	h3_comp13514_c0_seq1	h4_comp25715_c0_seq1	b1_comp12065_c0_seq1	s1_comp12624_c0_seq1	ENSDARG00000040674
b2_comp12082_c0_seq1	s2_comp1987_c0_seq1	h1_comp10268_c0_seq1	h2_comp12066_c0_seq1	h3_comp9312_c0_seq1	h4_comp3685_c0_seq1	b1_comp8123_c0_seq1	s1_comp4852_c0_seq1	ENSDARG00000059908
b2_comp17893_c0_seq1	s2_comp19607_c0_seq1	h1_comp14249_c0_seq1	h2_comp11214_c0_seq1	h3_comp6541_c0_seq1	h4_comp30242_c0_seq1	b1_comp9207_c0_seq1	s1_comp10536_c0_seq1	ENSDARG00000053070
b2_comp28564_c0_seq1	s2_comp17884_c0_seq1	h1_comp5105_c0_seq1	h2_comp8440_c0_seq1	h3_comp13145_c0_seq1	h4_comp9666_c0_seq1	b1_comp12000_c0_seq1	s1_comp9432_c0_seq1	ENSDARG00000037955
b2_comp9935_c0_seq1	s2_comp14589_c0_seq1	h1_comp12045_c0_seq1	h2_comp13838_c0_seq1	h3_comp10202_c0_seq1	h4_comp12638_c0_seq1	b1_comp7237_c0_seq1	s1_comp8650_c0_seq1	ENSDARG00000057854
b2_comp31707_c0_seq1	s2_comp23566_c0_seq1	h1_comp6192_c0_seq1	h2_comp32875_c0_seq1	h3_comp16807_c0_seq1	h4_comp33071_c0_seq1	b1_comp23325_c0_seq1	s1_comp16984_c0_seq1	ENSDARG00000055757
b2_comp13566_c0_seq1	s2_comp7710_c0_seq1	h1_comp12235_c0_seq1	h2_comp14056_c0_seq1	h3_comp10258_c0_seq1	h4_comp11121_c0_seq1	b1_comp1401_c0_seq1	s1_comp8889_c0_seq1	ENSDARG00000020607
b2_comp1382_c0_seq1	s2_comp2965_c0_seq1	h1_comp12306_c0_seq1	h2_comp12763_c0_seq1	h3_comp9732_c0_seq1	h4_comp12031_c0_seq1	b1_comp4721_c0_seq1	s1_comp6232_c0_seq1	ENSDARG00000095904
b2_comp1410_c0_seq1	s2_comp14342_c0_seq1	h1_comp10621_c0_seq1	h2_comp11774_c0_seq1	h3_comp2179_c0_seq1	h4_comp11335_c0_seq1	b1_comp8163_c0_seq1	s1_comp2331_c0_seq1	ENSDARG00000020895
b2_comp6461_c0_seq1	s2_comp9126_c0_seq1	h1_comp3478_c0_seq1	h2_comp15408_c0_seq1	h3_comp11624_c0_seq1	h4_comp4350_c0_seq1	b1_comp1970_c0_seq1	s1_comp8105_c0_seq1	ENSDARG00000030602
b2_comp5077_c0_seq1	s2_comp8229_c0_seq2	h1_comp13768_c0_seq1	h2_comp15753_c0_seq9	h3_comp11457_c0_seq1	h4_comp14299_c0_seq1	b1_comp5625_c0_seq1	s1_comp7948_c0_seq1	ENSDARG00000051816
b2_comp1715_c0_seq1	s2_comp5185_c0_seq1	h1_comp12106_c0_seq1	h2_comp13031_c0_seq1	h3_comp2856_c0_seq1	h4_comp12756_c0_seq1	b1_comp3503_c0_seq1	s1_comp5760_c0_seq1	ENSDARG00000009950
b2_comp19237_c0_seq1	s2_comp6229_c0_seq1	h1_comp10551_c0_seq1	h2_comp8276_c0_seq1	h3_comp10624_c0_seq1	h4_comp13083_c0_seq1	b1_comp7294_c0_seq1	s1_comp6347_c0_seq1	ENSDARG00000035694
b2_comp6512_c0_seq1	s2_comp2888_c0_seq1	h1_comp10739_c0_seq1	h2_comp13515_c0_seq1	h3_comp8248_c0_seq1	h4_comp11853_c0_seq1	b1_comp1963_c0_seq1	s1_comp3903_c0_seq1	ENSDARG00000092553
b2_comp5784_c0_seq2	s2_comp5407_c0_seq1	h1_comp10873_c0_seq1	h2_comp12052_c0_seq2	h3_comp8258_c0_seq1	h4_comp11083_c0_seq1	b1_comp4423_c0_seq1	s1_comp4361_c0_seq1	ENSDARG00000037958
b2_comp3744_c0_seq1	s2_comp2485_c0_seq1	h1_comp9622_c0_seq1	h2_comp8661_c0_seq1	h3_comp10164_c0_seq1	h4_comp12206_c0_seq1	b1_comp2827_c0_seq1	s1_comp1710_c0_seq1	ENSDARG00000078328
b2_comp5915_c0_seq2	s2_comp12358_c0_seq1	h1_comp10917_c0_seq1	h2_comp28112_c0_seq1	h3_comp9718_c0_seq2	h4_comp12358_c0_seq2	b1_comp6387_c0_seq1	s1_comp7362_c0_seq1	ENSDARG00000055447
b2_comp3560_c0_seq1	s2_comp29853_c0_seq1	h1_comp6248_c0_seq1	h2_comp34500_c0_seq1	h3_comp7122_c0_seq1	h4_comp8296_c0_seq1	b1_comp8936_c0_seq1	s1_comp11892_c0_seq1	ENSDARG00000018618
b2_comp20275_c0_seq1	s2_comp20112_c0_seq1	h1_comp14419_c0_seq1	h2_comp25888_c0_seq1	h3_comp13019_c0_seq1	h4_comp5254_c0_seq1	b1_comp11158_c0_seq1	s1_comp2586_c0_seq1	ENSDARG00000002571
b2_comp5719_c0_seq1	s2_comp5184_c0_seq1	h1_comp9879_c0_seq1	h2_comp13321_c0_seq2	h3_comp8482_c0_seq2	h4_comp11866_c0_seq1	b1_comp4021_c0_seq1	s1_comp6094_c0_seq1	ENSDARG00000090872
b2_comp2026_c0_seq1	s2_comp6659_c0_seq1	h1_comp11502_c0_seq1	h2_comp13835_c0_seq1	h3_comp12132_c0_seq1	h4_comp13269_c0_seq1	b1_comp7137_c0_seq1	s1_comp8355_c0_seq1	ENSDARG00000024116
b2_comp9028_c0_seq1	s2_comp11620_c0_seq1	h1_comp6908_c0_seq1	h2_comp8320_c0_seq1	h3_comp11872_c0_seq1	h4_comp10715_c0_seq1	b1_comp7070_c0_seq1	s1_comp2085_c0_seq1	ENSDARG00000052010
b2_comp1955_c0_seq1	s2_comp6312_c0_seq1	h1_comp11026_c0_seq1	h2_comp14405_c0_seq1	h3_comp8730_c0_seq1	h4_comp14074_c0_seq1	b1_comp4040_c0_seq1	s1_comp4890_c0_seq1	ENSDARG00000060790
b2_comp12818_c0_seq1	s2_comp7153_c0_seq1	h1_comp12826_c0_seq1	h2_comp15107_c0_seq1	h3_comp12572_c0_seq1	h4_comp13153_c0_seq1	b1_comp8509_c0_seq1	s1_comp5438_c0_seq2	ENSDARG00000052851
b2_comp4457_c0_seq1	s2_comp2862_c0_seq1	h1_comp14866_c0_seq1	h2_comp14571_c0_seq1	h3_comp8863_c0_seq1	h4_comp9111_c0_seq1	b1_comp1176_c0_seq1	s1_comp2386_c1_seq1	ENSDARG00000073881
b2_comp7817_c0_seq1	s2_comp11656_c0_seq1	h1_comp12878_c0_seq1	h2_comp15085_c0_seq2	h3_comp11039_c0_seq1	h4_comp13722_c0_seq1	b1_comp1849_c0_seq1	s1_comp4813_c0_seq1	ENSDARG00000036427
b2_comp4909_c0_seq1	s2_comp2989_c0_seq1	h1_comp13375_c0_seq2	h2_comp15266_c0_seq2	h3_comp9540_c0_seq2	h4_comp14022_c0_seq1	b1_comp6201_c0_seq1	s1_comp7353_c0_seq2	ENSDARG00000019541
b2_comp5612_c0_seq9	s2_comp6417_c0_seq1	h1_comp13101_c0_seq1	h2_comp15418_c0_seq18	h3_comp11487_c0_seq26	h4_comp13654_c0_seq10	b1_comp6134_c0_seq3	s1_comp6913_c0_seq1	ENSDARG00000026821
b2_comp6503_c0_seq1	s2_comp6832_c0_seq1	h1_comp12273_c0_seq1	h2_comp14043_c0_seq1	h3_comp10584_c0_seq1	h4_comp13333_c1_seq1	b1_comp6669_c0_seq1	s1_comp5877_c0_seq1	ENSDARG00000016412
b2_comp1569_c0_seq2	s2_comp2682_c0_seq1	h1_comp10724_c0_seq1	h2_comp13825_c0_seq2	h3_comp4168_c0_seq1	h4_comp11462_c0_seq1	b1_comp1806_c0_seq1	s1_comp8239_c0_seq1	ENSDARG00000087421
b2_comp4536_c0_seq2	s2_comp7201_c0_seq3	h1_comp12114_c0_seq1	h2_comp14595_c0_seq4	h3_comp8212_c0_seq2	h4_comp13130_c0_seq1	b1_comp4807_c0_seq2	s1_comp5411_c0_seq2	ENSDARG00000003635
b2_comp3810_c0_seq2	s2_comp2854_c0_seq2	h1_comp12510_c0_seq1	h2_comp14520_c0_seq1	h3_comp10491_c0_seq1	h4_comp13214_c0_seq1	b1_comp2158_c0_seq2	s1_comp5888_c0_seq1	ENSDARG00000044990
b2_comp15530_c0_seq1	s2_comp23630_c0_seq1	h1_comp12234_c0_seq2	h2_comp9571_c0_seq1	h3_comp4959_c0_seq2	h4_comp13159_c0_seq1	b1_comp2465_c0_seq1	s1_comp10638_c0_seq1	ENSDARG00000051888
b2_comp6728_c0_seq1	s2_comp5277_c1_seq1	h1_comp7510_c0_seq1	h2_comp9811_c0_seq1	h3_comp7042_c0_seq1	h4_comp8102_c0_seq1	b1_comp6717_c0_seq1	s1_comp8166_c0_seq1	ENSDARG00000011201
b2_comp4706_c0_seq1	s2_comp8126_c0_seq6	h1_comp12638_c0_seq3	h2_comp15275_c1_seq3	h3_comp11002_c0_seq4	h4_comp14226_c1_seq1	b1_comp2321_c0_seq2	s1_comp7657_c0_seq2	ENSDARG00000011740
b2_comp3889_c0_seq2	s2_comp8835_c0_seq1	h1_comp13855_c0_seq1	h2_comp15838_c0_seq1	h3_comp11733_c0_seq1	h4_comp14421_c0_seq1	b1_comp4149_c0_seq1	s1_comp7832_c0_seq1	ENSDARG00000035120
b2_comp3892_c0_seq1	s2_comp6789_c0_seq1	h1_comp11764_c0_seq1	h2_comp13285_c0_seq1	h3_comp9956_c0_seq1	h4_comp12354_c0_seq1	b1_comp6758_c0_seq1	s1_comp4252_c0_seq1	ENSDARG00000007708
b2_comp1455_c0_seq1	s2_comp6628_c0_seq1	h1_comp10877_c0_seq1	h2_comp15271_c0_seq1	h3_comp10757_c0_seq2	h4_comp13105_c0_seq1	b1_comp1347_c0_seq1	s1_comp9092_c0_seq1	ENSDARG00000006477
b2_comp2051_c0_seq1	s2_comp2747_c0_seq1	h1_comp10173_c0_seq2	h2_comp11600_c0_seq1	h3_comp2863_c0_seq1	h4_comp10081_c0_seq1	b1_comp3915_c0_seq1	s1_comp5738_c0_seq1	ENSDARG00000010113
b2_comp10018_c0_seq1	s2_comp14148_c0_seq1	h1_comp13523_c0_seq1	h2_comp15263_c0_seq1	h3_comp11078_c0_seq1	h4_comp13784_c0_seq1	b1_comp4952_c0_seq1	s1_comp2422_c0_seq1	ENSDARG00000063542
b2_comp20810_c0_seq1	s2_comp3672_c0_seq1	h1_comp8474_c0_seq1	h2_comp8880_c0_seq1	h3_comp14244_c0_seq1	h4_comp23520_c0_seq1	b1_comp8808_c0_seq1	s1_comp9710_c0_seq1	NO_MATCH_TO_ZEBRA
b2_comp5820_c0_seq2	s2_comp8676_c0_seq5	h1_comp12997_c0_seq3	h2_comp15261_c0_seq5	h3_comp11145_c0_seq6	h4_comp13728_c0_seq1	b1_comp5624_c0_seq6	s1_comp6820_c0_seq3	ENSDARG00000011613
b2_comp5144_c0_seq2	s2_comp8366_c1_seq1	h1_comp13344_c0_seq2	h2_comp15705_c0_seq1	h3_comp11400_c0_seq1	h4_comp14316_c0_seq2	b1_comp5899_c0_seq1	s1_comp6392_c0_seq1	ENSDARG00000067607
b2_comp5227_c0_seq2	s2_comp5539_c0_seq2	h1_comp12324_c0_seq3	h2_comp13587_c0_seq1	h3_comp9688_c0_seq1	h4_comp14086_c0_seq2	b1_comp5017_c0_seq3	s1_comp5737_c0_seq1	ENSDARG00000014914
b2_comp5363_c0_seq4	s2_comp6711_c0_seq1	h1_comp13429_c1_seq13	h2_comp13895_c0_seq5	h3_comp8747_c0_seq7	h4_comp7864_c0_seq2	b1_comp5066_c0_seq1	s1_comp5508_c0_seq2	ENSDARG00000038941
b2_comp9851_c0_seq1	s2_comp7540_c0_seq1	h1_comp11737_c0_seq1	h2_comp13482_c0_seq1	h3_comp9448_c0_seq1	h4_comp12377_c0_seq1	b1_comp3826_c0_seq1	s1_comp8565_c0_seq1	ENSDARG00000029663
b2_comp5683_c0_seq1	s2_comp2914_c0_seq1	h1_comp13553_c0_seq1	h2_comp14704_c0_seq2	h3_comp9130_c0_seq1	h4_comp14091_c0_seq2	b1_comp5183_c0_seq1	s1_comp7571_c0_seq1	ENSDARG00000010445
b2_comp7755_c0_seq1	s2_comp2796_c0_seq1	h1_comp11908_c0_seq1	h2_comp13078_c0_seq1	h3_comp9753_c0_seq1	h4_comp11709_c0_seq1	b1_comp6976_c0_seq1	s1_comp2484_c0_seq1	ENSDARG00000077069
b2_comp20813_c0_seq1	s2_comp25459_c0_seq1	h1_comp14290_c0_seq1	h2_comp29675_c0_seq1	h3_comp13092_c0_seq1	h4_comp26573_c0_seq1	b1_comp9554_c0_seq1	s1_comp9181_c0_seq1	ENSDARG00000012244
b2_comp17013_c0_seq1	s2_comp24836_c0_seq1	h1_comp6488_c0_seq1	h2_comp4217_c0_seq1	h3_comp8295_c0_seq1	h4_comp40623_c0_seq1	b1_comp2969_c0_seq1	s1_comp9321_c0_seq1	NO_MATCH_TO_ZEBRA
b2_comp31028_c0_seq1	s2_comp25725_c0_seq1	h1_comp9629_c0_seq1	h2_comp10777_c0_seq1	h3_comp4594_c0_seq1	h4_comp5488_c0_seq1	b1_comp13668_c0_seq1	s1_comp11952_c0_seq1	ENSDARG00000076074
b2_comp2781_c0_seq2	s2_comp3421_c0_seq2	h1_comp14316_c0_seq1	h2_comp28940_c0_seq1	h3_comp4556_c0_seq1	h4_comp6397_c0_seq1	b1_comp4937_c0_seq2	s1_comp12860_c0_seq1	ENSDARG00000010411
b2_comp2164_c0_seq1	s2_comp7145_c0_seq1	h1_comp13791_c0_seq1	h2_comp15668_c0_seq1	h3_comp11388_c0_seq9	h4_comp14365_c1_seq2	b1_comp5672_c0_seq1	s1_comp2150_c0_seq1	ENSDARG00000062909
b2_comp3859_c0_seq1	s2_comp8274_c0_seq1	h1_comp12793_c0_seq1	h2_comp15073_c0_seq1	h3_comp8971_c0_seq1	h4_comp13455_c0_seq2	b1_comp4201_c0_seq1	s1_comp6593_c0_seq4	ENSDARG00000027734
b2_comp12122_c0_seq1	s2_comp28382_c0_seq1	h1_comp10820_c0_seq1	h2_comp13662_c0_seq1	h3_comp10881_c0_seq1	h4_comp11741_c0_seq1	b1_comp8226_c0_seq1	s1_comp10022_c0_seq1	ENSDARG00000016573
b2_comp5761_c0_seq1	s2_comp8292_c0_seq2	h1_comp13837_c2_seq2	h2_comp15924_c0_seq4	h3_comp10086_c0_seq1	h4_comp14408_c0_seq3	b1_comp6302_c0_seq2	s1_comp7957_c0_seq1	ENSDARG00000043856
b2_comp5343_c0_seq3	s2_comp6970_c0_seq3	h1_comp11856_c0_seq2	h2_comp12042_c0_seq1	h3_comp9382_c0_seq1	h4_comp12669_c0_seq3	b1_comp7418_c0_seq1	s1_comp4160_c0_seq1	ENSDARG00000008363
b2_comp5098_c0_seq5	s2_comp8011_c0_seq3	h1_comp11949_c0_seq1	h2_comp15304_c0_seq4	h3_comp9196_c0_seq12	h4_comp13201_c0_seq1	b1_comp5808_c0_seq3	s1_comp6686_c0_seq1	ENSDARG00000044365
b2_comp2197_c0_seq1	s2_comp5634_c0_seq1	h1_comp13599_c0_seq1	h2_comp15582_c0_seq1	h3_comp11374_c0_seq1	h4_comp14320_c0_seq1	b1_comp6503_c0_seq1	s1_comp1643_c0_seq1	ENSDARG00000042793
b2_comp4452_c0_seq4	s2_comp14138_c0_seq1	h1_comp10266_c0_seq1	h2_comp14420_c0_seq2	h3_comp10280_c0_seq1	h4_comp12028_c0_seq1	b1_comp5024_c0_seq1	s1_comp4673_c0_seq1	ENSDARG00000003380
b2_comp14752_c0_seq1	s2_comp19056_c0_seq1	h1_comp8869_c0_seq1	h2_comp11639_c0_seq1	h3_comp13829_c0_seq1	h4_comp8584_c0_seq1	b1_comp9733_c0_seq1	s1_comp3764_c0_seq1	ENSDARG00000017119
b2_comp3366_c0_seq1	s2_comp32234_c0_seq1	h1_comp2756_c0_seq1	h2_comp14701_c0_seq2	h3_comp8021_c0_seq1	h4_comp10097_c0_seq1	b1_comp5835_c0_seq1	s1_comp10010_c0_seq1	ENSDARG00000010541
b2_comp2366_c0_seq1	s2_comp3182_c0_seq1	h1_comp12757_c0_seq1	h2_comp15236_c0_seq1	h3_comp9976_c0_seq1	h4_comp13232_c1_seq1	b1_comp2027_c0_seq1	s1_comp2279_c0_seq1	ENSDARG00000039576
b2_comp5407_c0_seq1	s2_comp7601_c0_seq2	h1_comp14269_c0_seq1	h2_comp13650_c0_seq2	h3_comp10605_c0_seq1	h4_comp12707_c0_seq1	b1_comp5730_c0_seq1	s1_comp7099_c0_seq1	ENSDARG00000036878
b2_comp22960_c0_seq1	s2_comp20265_c0_seq1	h1_comp11063_c0_seq1	h2_comp13967_c0_seq2	h3_comp12480_c0_seq1	h4_comp11590_c1_seq1	b1_comp8820_c0_seq1	s1_comp5195_c0_seq1	ENSDARG00000027187
b2_comp6087_c0_seq1	s2_comp7065_c0_seq1	h1_comp11690_c0_seq1	h2_comp11827_c0_seq1	h3_comp5678_c0_seq1	h4_comp11041_c0_seq1	b1_comp1619_c0_seq1	s1_comp7574_c0_seq2	ENSDARG00000005023
b2_comp6207_c0_seq10	s2_comp8675_c0_seq3	h1_comp13586_c0_seq1	h2_comp15768_c0_seq4	h3_comp10418_c0_seq4	h4_comp14140_c0_seq3	b1_comp5725_c0_seq6	s1_comp7607_c0_seq2	ENSDARG00000058102
b2_comp2054_c0_seq1	s2_comp7484_c0_seq1	h1_comp7130_c0_seq1	h2_comp9108_c0_seq1	h3_comp5727_c0_seq2	h4_comp12097_c0_seq1	b1_comp7520_c0_seq1	s1_comp4337_c0_seq1	ENSDARG00000041607
b2_comp6294_c0_seq1	s2_comp8911_c0_seq1	h1_comp13956_c0_seq1	h2_comp15769_c0_seq1	h3_comp11483_c0_seq2	h4_comp14538_c0_seq2	b1_comp6529_c0_seq1	s1_comp7950_c0_seq1	ENSDARG00000094158
b2_comp7194_c0_seq1	s2_comp9627_c0_seq1	h1_comp10731_c0_seq1	h2_comp11719_c0_seq2	h3_comp9530_c0_seq1	h4_comp11017_c0_seq1	b1_comp3927_c0_seq1	s1_comp8208_c0_seq1	ENSDARG00000090552
b2_comp7387_c0_seq1	s2_comp8374_c0_seq2	h1_comp13719_c0_seq9	h2_comp16353_c0_seq1	h3_comp5845_c0_seq1	h4_comp14203_c0_seq3	b1_comp1941_c0_seq1	s1_comp6673_c0_seq1	ENSDARG00000059035
b2_comp8474_c0_seq1	s2_comp11132_c0_seq1	h1_comp12862_c0_seq1	h2_comp15257_c0_seq1	h3_comp10943_c0_seq1	h4_comp12652_c0_seq1	b1_comp5771_c0_seq1	s1_comp4278_c0_seq1	ENSDARG00000043795
b2_comp6201_c0_seq1	s2_comp13129_c0_seq1	h1_comp10819_c0_seq3	h2_comp4043_c0_seq2	h3_comp9013_c0_seq1	h4_comp11256_c0_seq1	b1_comp6120_c0_seq2	s1_comp7258_c0_seq3	ENSDARG00000055441
b2_comp8186_c0_seq1	s2_comp10707_c0_seq1	h1_comp9818_c0_seq1	h2_comp10660_c0_seq1	h3_comp11811_c0_seq1	h4_comp7840_c0_seq1	b1_comp7061_c0_seq1	s1_comp2430_c0_seq1	ENSDARG00000054588
b2_comp2013_c0_seq1	s2_comp8268_c0_seq1	h1_comp13927_c0_seq2	h2_comp14419_c0_seq1	h3_comp11543_c0_seq1	h4_comp14343_c0_seq1	b1_comp4859_c0_seq1	s1_comp7277_c0_seq1	ENSDARG00000057671
b2_comp5165_c0_seq1	s2_comp7589_c0_seq1	h1_comp13127_c0_seq3	h2_comp14730_c0_seq2	h3_comp10534_c0_seq1	h4_comp12552_c0_seq2	b1_comp7304_c0_seq1	s1_comp6948_c0_seq2	ENSDARG00000003938
b2_comp17927_c0_seq1	s2_comp5919_c0_seq2	h1_comp11769_c0_seq1	h2_comp14591_c0_seq1	h3_comp10259_c0_seq1	h4_comp13018_c0_seq2	b1_comp5222_c0_seq1	s1_comp7515_c0_seq1	ENSDARG00000021556
b2_comp2437_c0_seq1	s2_comp6562_c0_seq2	h1_comp13008_c0_seq1	h2_comp15589_c0_seq1	h3_comp11333_c0_seq1	h4_comp11585_c0_seq1	b1_comp5986_c0_seq1	s1_comp5900_c0_seq1	ENSDARG00000025535
b2_comp4263_c0_seq1	s2_comp14357_c0_seq1	h1_comp11108_c0_seq1	h2_comp12706_c0_seq1	h3_comp2287_c0_seq1	h4_comp11851_c0_seq1	b1_comp4935_c0_seq1	s1_comp6370_c0_seq1	ENSDARG00000054807
b2_comp1917_c0_seq1	s2_comp7372_c0_seq1	h1_comp7917_c0_seq1	h2_comp14476_c0_seq1	h3_comp10623_c0_seq1	h4_comp11752_c0_seq1	b1_comp3799_c0_seq1	s1_comp9106_c0_seq1	ENSDARG00000015429
b2_comp5138_c0_seq1	s2_comp7007_c0_seq1	h1_comp12223_c0_seq1	h2_comp14384_c0_seq1	h3_comp11038_c0_seq2	h4_comp12546_c0_seq2	b1_comp2212_c0_seq2	s1_comp7027_c0_seq2	ENSDARG00000026236
b2_comp3313_c0_seq1	s2_comp28306_c0_seq1	h1_comp16602_c0_seq1	h2_comp6900_c0_seq1	h3_comp8196_c0_seq1	h4_comp9187_c0_seq1	b1_comp9480_c0_seq1	s1_comp11583_c0_seq1	ENSDARG00000033596
b2_comp1545_c0_seq1	s2_comp1908_c0_seq1	h1_comp11018_c0_seq1	h2_comp23602_c0_seq1	h3_comp6570_c0_seq1	h4_comp8529_c0_seq1	b1_comp9294_c0_seq1	s1_comp3740_c0_seq1	ENSDARG00000026654
b2_comp6856_c0_seq1	s2_comp7888_c0_seq1	h1_comp13040_c0_seq1	h2_comp14984_c0_seq1	h3_comp10729_c0_seq1	h4_comp13896_c0_seq1	b1_comp1822_c0_seq1	s1_comp6368_c0_seq3	ENSDARG00000037783
b2_comp15230_c0_seq1	s2_comp18482_c0_seq1	h1_comp13576_c0_seq1	h2_comp14921_c0_seq1	h3_comp2275_c0_seq2	h4_comp14160_c0_seq1	b1_comp10877_c0_seq1	s1_comp6271_c0_seq2	ENSDARG00000062553
b2_comp19424_c0_seq1	s2_comp8411_c0_seq1	h1_comp11608_c0_seq1	h2_comp13008_c0_seq1	h3_comp7775_c0_seq1	h4_comp10198_c0_seq1	b1_comp8847_c0_seq1	s1_comp1834_c0_seq1	ENSDARG00000035985
b2_comp1666_c0_seq1	s2_comp8755_c0_seq1	h1_comp7627_c0_seq1	h2_comp12500_c0_seq1	h3_comp9794_c0_seq1	h4_comp10968_c0_seq2	b1_comp11790_c0_seq1	s1_comp7580_c0_seq1	ENSDARG00000054968
b2_comp5749_c0_seq1	s2_comp2549_c0_seq1	h1_comp11545_c0_seq1	h2_comp14497_c0_seq2	h3_comp8560_c0_seq3	h4_comp10955_c0_seq1	b1_comp6208_c0_seq2	s1_comp1614_c0_seq1	ENSDARG00000016405
b2_comp5526_c0_seq4	s2_comp7030_c1_seq2	h1_comp12334_c0_seq7	h2_comp15031_c1_seq3	h3_comp10915_c0_seq4	h4_comp13674_c0_seq6	b1_comp5600_c0_seq2	s1_comp6513_c0_seq2	ENSDARG00000077400
b2_comp5878_c0_seq1	s2_comp8231_c0_seq2	h1_comp13558_c0_seq1	h2_comp15918_c0_seq3	h3_comp11423_c1_seq3	h4_comp14304_c0_seq1	b1_comp5935_c0_seq1	s1_comp7882_c0_seq2	ENSDARG00000016415
b2_comp5995_c0_seq1	s2_comp8645_c0_seq2	h1_comp13797_c0_seq2	h2_comp15412_c0_seq6	h3_comp10736_c0_seq1	h4_comp13464_c0_seq2	b1_comp6103_c0_seq4	s1_comp6287_c0_seq1	ENSDARG00000021991
b2_comp16235_c0_seq1	s2_comp6618_c0_seq1	h1_comp11787_c0_seq1	h2_comp14801_c0_seq1	h3_comp12318_c0_seq1	h4_comp12933_c0_seq1	b1_comp7864_c0_seq1	s1_comp7053_c0_seq2	ENSDARG00000026476
b2_comp6539_c0_seq1	s2_comp2843_c0_seq1	h1_comp11620_c0_seq1	h2_comp12761_c0_seq1	h3_comp11340_c1_seq2	h4_comp11779_c0_seq1	b1_comp6696_c0_seq1	s1_comp6991_c0_seq1	NO_MATCH_TO_ZEBRA
b2_comp6403_c0_seq1	s2_comp9063_c0_seq1	h1_comp13999_c0_seq1	h2_comp16043_c0_seq1	h3_comp11613_c0_seq1	h4_comp14633_c0_seq1	b1_comp6626_c0_seq1	s1_comp8069_c0_seq1	ENSDARG00000015128
b2_comp1695_c0_seq1	s2_comp7991_c0_seq1	h1_comp10480_c0_seq1	h2_comp11703_c0_seq2	h3_comp2525_c0_seq1	h4_comp11708_c0_seq1	b1_comp11362_c0_seq1	s1_comp7647_c0_seq13	ENSDARG00000055101
b2_comp40421_c0_seq1	s2_comp25827_c0_seq1	h1_comp23934_c0_seq1	h2_comp10952_c0_seq1	h3_comp12154_c0_seq1	h4_comp40268_c0_seq1	b1_comp1092_c0_seq2	s1_comp2781_c0_seq1	ENSDARG00000069368
b2_comp2696_c0_seq1	s2_comp4733_c0_seq2	h1_comp18646_c0_seq1	h2_comp12878_c0_seq1	h3_comp8451_c0_seq4	h4_comp27090_c0_seq1	b1_comp4575_c0_seq2	s1_comp4642_c0_seq4	ENSDARG00000053954
b2_comp6204_c1_seq25	s2_comp8330_c0_seq3	h1_comp13898_c0_seq4	h2_comp15567_c0_seq32	h3_comp11524_c0_seq28	h4_comp14331_c0_seq2	b1_comp6425_c0_seq16	s1_comp7892_c1_seq24	ENSDARG00000037943
b2_comp23067_c0_seq1	s2_comp8817_c0_seq2	h1_comp12104_c0_seq1	h2_comp14650_c0_seq2	h3_comp4055_c0_seq2	h4_comp14012_c0_seq1	b1_comp5474_c0_seq3	s1_comp7244_c0_seq1	ENSDARG00000086998
b2_comp17207_c0_seq1	s2_comp19354_c0_seq1	h1_comp7424_c0_seq1	h2_comp11903_c0_seq1	h3_comp12608_c0_seq1	h4_comp8350_c0_seq1	b1_comp10016_c0_seq1	s1_comp9645_c0_seq1	ENSDARG00000040072
b2_comp6366_c0_seq1	s2_comp8976_c0_seq1	h1_comp13861_c1_seq1	h2_comp14522_c0_seq1	h3_comp11019_c0_seq1	h4_comp13892_c0_seq1	b1_comp5865_c0_seq1	s1_comp7395_c1_seq1	ENSDARG00000091211
b2_comp5008_c0_seq1	s2_comp6522_c0_seq1	h1_comp13267_c0_seq1	h2_comp14963_c0_seq2	h3_comp11129_c0_seq1	h4_comp13910_c0_seq1	b1_comp3876_c0_seq1	s1_comp4401_c0_seq1	ENSDARG00000070097
b2_comp34293_c0_seq1	s2_comp20727_c0_seq1	h1_comp11052_c0_seq1	h2_comp5246_c0_seq1	h3_comp14538_c0_seq1	h4_comp7929_c0_seq1	b1_comp11782_c0_seq1	s1_comp10661_c0_seq1	ENSDARG00000030887
b2_comp11067_c0_seq1	s2_comp14129_c0_seq1	h1_comp8138_c0_seq1	h2_comp12569_c0_seq1	h3_comp9837_c0_seq1	h4_comp8589_c0_seq1	b1_comp7118_c0_seq1	s1_comp2949_c0_seq1	ENSDARG00000014995
b2_comp1586_c0_seq1	s2_comp5266_c0_seq1	h1_comp11333_c0_seq1	h2_comp12120_c0_seq1	h3_comp10333_c0_seq1	h4_comp12818_c0_seq1	b1_comp5870_c0_seq7	s1_comp2330_c0_seq1	ENSDARG00000006915
b2_comp10574_c0_seq1	s2_comp4142_c0_seq1	h1_comp12696_c0_seq1	h2_comp14744_c0_seq1	h3_comp10603_c0_seq1	h4_comp13401_c0_seq1	b1_comp7486_c0_seq1	s1_comp3011_c0_seq1	ENSDARG00000006598
b2_comp3164_c0_seq1	s2_comp4633_c0_seq2	h1_comp9847_c0_seq2	h2_comp10859_c0_seq1	h3_comp2325_c0_seq1	h4_comp10461_c0_seq1	b1_comp4871_c0_seq1	s1_comp3875_c0_seq1	ENSDARG00000012747
b2_comp1356_c0_seq1	s2_comp8192_c0_seq1	h1_comp13316_c0_seq1	h2_comp15068_c0_seq1	h3_comp10934_c0_seq1	h4_comp13768_c0_seq1	b1_comp4151_c0_seq1	s1_comp6720_c0_seq1	ENSDARG00000015757
b2_comp22715_c0_seq1	s2_comp5544_c0_seq1	h1_comp13219_c0_seq1	h2_comp11937_c0_seq1	h3_comp8450_c0_seq1	h4_comp4914_c0_seq1	b1_comp5781_c0_seq1	s1_comp15594_c0_seq1	ENSDARG00000042123
b2_comp5092_c0_seq1	s2_comp10086_c0_seq1	h1_comp12676_c0_seq1	h2_comp13035_c0_seq1	h3_comp10833_c0_seq1	h4_comp12257_c0_seq1	b1_comp2304_c0_seq1	s1_comp4325_c0_seq1	ENSDARG00000014333
b2_comp2911_c0_seq1	s2_comp8947_c0_seq1	h1_comp12965_c0_seq1	h2_comp15006_c0_seq1	h3_comp7393_c0_seq1	h4_comp13522_c1_seq1	b1_comp6569_c0_seq1	s1_comp8003_c0_seq1	ENSDARG00000004296
b2_comp1379_c0_seq1	s2_comp7030_c0_seq1	h1_comp7045_c0_seq1	h2_comp13462_c0_seq1	h3_comp12522_c0_seq1	h4_comp12719_c0_seq1	b1_comp9835_c0_seq1	s1_comp2527_c0_seq1	ENSDARG00000032129
b2_comp1741_c0_seq1	s2_comp30525_c0_seq1	h1_comp10208_c0_seq1	h2_comp9024_c0_seq1	h3_comp7315_c0_seq2	h4_comp7014_c0_seq1	b1_comp1703_c0_seq1	s1_comp3731_c0_seq1	ENSDARG00000053442
b2_comp2897_c0_seq1	s2_comp10577_c0_seq1	h1_comp10118_c0_seq1	h2_comp14428_c0_seq1	h3_comp10922_c0_seq1	h4_comp13317_c0_seq1	b1_comp4196_c0_seq1	s1_comp1689_c0_seq1	ENSDARG00000023279
b2_comp6290_c0_seq3	s2_comp8883_c0_seq2	h1_comp13866_c0_seq8	h2_comp15836_c0_seq4	h3_comp10378_c0_seq1	h4_comp14242_c0_seq7	b1_comp6437_c0_seq1	s1_comp7720_c0_seq6	ENSDARG00000090228
b2_comp1860_c0_seq1	s2_comp6359_c0_seq1	h1_comp3526_c0_seq1	h2_comp11968_c0_seq2	h3_comp8417_c0_seq2	h4_comp21585_c0_seq1	b1_comp8534_c0_seq1	s1_comp1572_c0_seq1	ENSDARG00000039005
b2_comp3483_c0_seq1	s2_comp5361_c0_seq1	h1_comp6760_c0_seq1	h2_comp8882_c0_seq1	h3_comp5670_c0_seq1	h4_comp9884_c0_seq1	b1_comp6902_c0_seq1	s1_comp4424_c0_seq1	ENSDARG00000012694
b2_comp4074_c0_seq1	s2_comp7580_c0_seq1	h1_comp9781_c0_seq1	h2_comp8787_c0_seq1	h3_comp2536_c0_seq1	h4_comp8686_c0_seq1	b1_comp9101_c0_seq1	s1_comp3396_c0_seq1	ENSDARG00000001817
b2_comp2100_c0_seq1	s2_comp12239_c0_seq1	h1_comp9158_c0_seq1	h2_comp14142_c0_seq1	h3_comp11974_c0_seq1	h4_comp12171_c0_seq1	b1_comp7226_c0_seq1	s1_comp4276_c0_seq1	ENSDARG00000014915
b2_comp13551_c0_seq1	s2_comp3057_c0_seq1	h1_comp8312_c0_seq2	h2_comp7739_c0_seq1	h3_comp2197_c0_seq1	h4_comp11125_c0_seq1	b1_comp4771_c0_seq1	s1_comp2478_c0_seq1	ENSDARG00000071018
b2_comp6234_c0_seq1	s2_comp8088_c0_seq1	h1_comp12844_c0_seq1	h2_comp15038_c0_seq1	h3_comp11165_c0_seq1	h4_comp13737_c0_seq2	b1_comp6472_c0_seq1	s1_comp8462_c0_seq1	ENSDARG00000042080
b2_comp35617_c0_seq1	s2_comp15591_c0_seq1	h1_comp8083_c0_seq1	h2_comp9703_c0_seq1	h3_comp5840_c0_seq1	h4_comp34226_c0_seq1	b1_comp12663_c0_seq1	s1_comp9363_c0_seq1	ENSDARG00000012932
b2_comp4881_c0_seq1	s2_comp8235_c0_seq1	h1_comp13012_c0_seq2	h2_comp14903_c0_seq1	h3_comp11142_c0_seq1	h4_comp14043_c0_seq1	b1_comp7528_c0_seq1	s1_comp2310_c0_seq1	ENSDARG00000070029
b2_comp2018_c0_seq1	s2_comp46105_c0_seq1	h1_comp15507_c0_seq1	h2_comp8157_c0_seq1	h3_comp8720_c0_seq1	h4_comp3533_c0_seq1	b1_comp4368_c0_seq1	s1_comp17684_c0_seq1	ENSDARG00000019877
b2_comp15997_c0_seq1	s2_comp4609_c0_seq1	h1_comp3099_c0_seq1	h2_comp5778_c0_seq1	h3_comp12871_c0_seq1	h4_comp8567_c0_seq1	b1_comp10792_c0_seq1	s1_comp13015_c0_seq1	ENSDARG00000089585
b2_comp3941_c0_seq1	s2_comp8178_c0_seq1	h1_comp12792_c0_seq1	h2_comp14926_c0_seq1	h3_comp11044_c0_seq1	h4_comp13552_c0_seq1	b1_comp6853_c0_seq1	s1_comp7710_c0_seq1	ENSDARG00000012987
b2_comp6041_c0_seq2	s2_comp7204_c0_seq1	h1_comp9718_c0_seq1	h2_comp15973_c0_seq21	h3_comp11231_c0_seq3	h4_comp12462_c0_seq1	b1_comp6272_c0_seq2	s1_comp6469_c0_seq1	ENSDARG00000021945
b2_comp5151_c0_seq1	s2_comp3115_c0_seq1	h1_comp9284_c0_seq1	h2_comp8993_c0_seq1	h3_comp6028_c0_seq1	h4_comp10431_c0_seq1	b1_comp7475_c0_seq1	s1_comp5548_c0_seq1	ENSDARG00000034826
b2_comp9606_c0_seq1	s2_comp3052_c0_seq1	h1_comp10584_c0_seq1	h2_comp11852_c0_seq1	h3_comp3140_c0_seq1	h4_comp11327_c0_seq1	b1_comp7100_c0_seq1	s1_comp6644_c0_seq1	ENSDARG00000037259
b2_comp8062_c0_seq1	s2_comp7549_c0_seq1	h1_comp11322_c0_seq1	h2_comp12677_c0_seq1	h3_comp10520_c0_seq1	h4_comp12699_c0_seq1	b1_comp6975_c0_seq1	s1_comp7268_c0_seq1	ENSDARG00000043781
b2_comp5807_c0_seq4	s2_comp8181_c0_seq1	h1_comp13729_c0_seq2	h2_comp14836_c0_seq2	h3_comp10984_c0_seq1	h4_comp13827_c0_seq2	b1_comp5937_c0_seq1	s1_comp7735_c0_seq1	ENSDARG00000010773
b2_comp5200_c0_seq2	s2_comp5423_c0_seq1	h1_comp6301_c0_seq1	h2_comp13115_c0_seq2	h3_comp9923_c0_seq2	h4_comp11881_c0_seq1	b1_comp5555_c0_seq1	s1_comp8463_c0_seq1	ENSDARG00000003641
b2_comp8261_c0_seq1	s2_comp6487_c0_seq1	h1_comp9216_c0_seq1	h2_comp4785_c0_seq1	h3_comp12003_c0_seq1	h4_comp7574_c0_seq1	b1_comp7148_c0_seq1	s1_comp6558_c0_seq1	ENSDARG00000056504
b2_comp5723_c0_seq1	s2_comp9227_c0_seq1	h1_comp11514_c0_seq1	h2_comp13230_c0_seq1	h3_comp9662_c0_seq1	h4_comp12292_c0_seq1	b1_comp6709_c0_seq1	s1_comp8122_c0_seq1	ENSDARG00000018146
b2_comp22718_c0_seq1	s2_comp15546_c0_seq1	h1_comp11911_c0_seq1	h2_comp13054_c0_seq1	h3_comp7891_c0_seq1	h4_comp11839_c0_seq1	b1_comp8735_c0_seq1	s1_comp8455_c0_seq1	ENSDARG00000010155
b2_comp5597_c0_seq1	s2_comp4474_c0_seq1	h1_comp11079_c0_seq1	h2_comp13745_c0_seq1	h3_comp10871_c0_seq1	h4_comp13623_c0_seq2	b1_comp6169_c0_seq1	s1_comp6516_c0_seq1	ENSDARG00000056726
b2_comp11536_c0_seq1	s2_comp2640_c0_seq1	h1_comp10529_c0_seq1	h2_comp12577_c0_seq1	h3_comp3055_c0_seq2	h4_comp8815_c0_seq1	b1_comp7760_c0_seq1	s1_comp9910_c0_seq1	ENSDARG00000030897
b2_comp5885_c1_seq1	s2_comp7089_c0_seq2	h1_comp13648_c0_seq1	h2_comp15565_c0_seq1	h3_comp11187_c0_seq1	h4_comp14027_c0_seq1	b1_comp7220_c0_seq1	s1_comp6572_c0_seq1	ENSDARG00000002536
b2_comp4671_c0_seq1	s2_comp3189_c0_seq1	h1_comp9998_c0_seq1	h2_comp13063_c0_seq1	h3_comp9263_c0_seq1	h4_comp12925_c0_seq1	b1_comp7243_c0_seq1	s1_comp8519_c0_seq1	ENSDARG00000005827
b2_comp5315_c0_seq1	s2_comp11391_c0_seq1	h1_comp12505_c0_seq1	h2_comp14113_c0_seq1	h3_comp11808_c0_seq1	h4_comp12522_c0_seq1	b1_comp7018_c0_seq1	s1_comp6009_c0_seq1	ENSDARG00000093945
b2_comp5397_c0_seq1	s2_comp3268_c0_seq1	h1_comp12210_c0_seq2	h2_comp14696_c0_seq1	h3_comp10651_c0_seq1	h4_comp12809_c0_seq2	b1_comp6346_c0_seq8	s1_comp4287_c0_seq2	ENSDARG00000090967
b2_comp4089_c0_seq1	s2_comp2537_c0_seq1	h1_comp6341_c0_seq1	h2_comp12236_c0_seq1	h3_comp9125_c0_seq3	h4_comp11700_c0_seq1	b1_comp1687_c0_seq1	s1_comp6235_c0_seq1	ENSDARG00000063456
b2_comp5217_c0_seq1	s2_comp5504_c0_seq1	h1_comp10883_c0_seq1	h2_comp15779_c0_seq2	h3_comp7185_c0_seq2	h4_comp14251_c0_seq1	b1_comp4248_c0_seq1	s1_comp10197_c0_seq1	ENSDARG00000004581
b2_comp5367_c0_seq1	s2_comp7999_c0_seq2	h1_comp13810_c0_seq1	h2_comp15882_c0_seq2	h3_comp11340_c2_seq1	h4_comp14277_c0_seq1	b1_comp6091_c0_seq2	s1_comp6994_c0_seq2	ENSDARG00000071478
b2_comp3309_c0_seq1	s2_comp2813_c0_seq1	h1_comp10752_c0_seq1	h2_comp13344_c0_seq1	h3_comp2971_c0_seq1	h4_comp11897_c0_seq1	b1_comp6654_c0_seq1	s1_comp8107_c0_seq1	ENSDARG00000015862
b2_comp6410_c0_seq1	s2_comp2894_c0_seq1	h1_comp9827_c0_seq1	h2_comp7915_c0_seq1	h3_comp2943_c0_seq1	h4_comp8097_c0_seq1	b1_comp6639_c0_seq1	s1_comp8047_c0_seq1	ENSDARG00000006691
b2_comp8287_c0_seq1	s2_comp22514_c0_seq1	h1_comp11284_c0_seq1	h2_comp14306_c0_seq1	h3_comp10512_c0_seq1	h4_comp12621_c0_seq1	b1_comp2235_c0_seq1	s1_comp2862_c0_seq1	ENSDARG00000071675
b2_comp14155_c0_seq1	s2_comp2066_c0_seq1	h1_comp9767_c0_seq1	h2_comp12275_c0_seq1	h3_comp7780_c0_seq2	h4_comp10697_c0_seq2	b1_comp8731_c0_seq1	s1_comp5608_c0_seq2	ENSDARG00000044339
b2_comp7835_c0_seq1	s2_comp7966_c0_seq1	h1_comp13075_c0_seq1	h2_comp15197_c0_seq1	h3_comp9716_c0_seq1	h4_comp13536_c0_seq1	b1_comp5680_c0_seq1	s1_comp9206_c0_seq1	ENSDARG00000008502
b2_comp4616_c0_seq1	s2_comp14499_c0_seq1	h1_comp12064_c0_seq1	h2_comp12071_c0_seq1	h3_comp9995_c0_seq1	h4_comp13717_c0_seq1	b1_comp4453_c0_seq2	s1_comp7126_c0_seq2	ENSDARG00000040469
b2_comp2190_c0_seq1	s2_comp6197_c0_seq1	h1_comp12117_c0_seq1	h2_comp13514_c0_seq1	h3_comp9552_c0_seq1	h4_comp10058_c0_seq1	b1_comp8905_c0_seq1	s1_comp3950_c0_seq1	ENSDARG00000001557
b2_comp6130_c0_seq1	s2_comp7562_c0_seq1	h1_comp13159_c0_seq1	h2_comp14556_c0_seq3	h3_comp7460_c0_seq2	h4_comp13082_c0_seq1	b1_comp2059_c0_seq1	s1_comp7822_c0_seq6	ENSDARG00000025269
b2_comp1561_c0_seq1	s2_comp8257_c0_seq1	h1_comp11477_c0_seq1	h2_comp13583_c0_seq1	h3_comp2276_c0_seq2	h4_comp12764_c0_seq1	b1_comp1159_c0_seq1	s1_comp6528_c0_seq1	ENSDARG00000009081
b2_comp6822_c0_seq1	s2_comp7269_c0_seq1	h1_comp11443_c0_seq1	h2_comp12927_c0_seq1	h3_comp5950_c0_seq1	h4_comp11597_c0_seq1	b1_comp5324_c0_seq1	s1_comp7104_c0_seq1	ENSDARG00000089362
b2_comp8579_c0_seq1	s2_comp4040_c0_seq1	h1_comp10909_c0_seq1	h2_comp13492_c0_seq1	h3_comp9024_c0_seq1	h4_comp11841_c0_seq1	b1_comp4020_c0_seq2	s1_comp8595_c0_seq1	ENSDARG00000063100
b2_comp3858_c0_seq1	s2_comp6974_c0_seq1	h1_comp11877_c0_seq3	h2_comp14198_c0_seq1	h3_comp9845_c0_seq1	h4_comp12968_c0_seq1	b1_comp1891_c0_seq1	s1_comp5711_c0_seq1	ENSDARG00000013804
b2_comp2756_c0_seq1	s2_comp8926_c1_seq2	h1_comp13946_c0_seq24	h2_comp15983_c0_seq8	h3_comp11853_c0_seq1	h4_comp14507_c0_seq4	b1_comp6500_c0_seq12	s1_comp6443_c0_seq1	ENSDARG00000035751
b2_comp3254_c0_seq1	s2_comp9102_c0_seq1	h1_comp3477_c0_seq1	h2_comp4136_c0_seq1	h3_comp2945_c0_seq1	h4_comp8056_c0_seq1	b1_comp1947_c0_seq1	s1_comp8082_c0_seq1	ENSDARG00000029500
b2_comp4148_c0_seq1	s2_comp7233_c0_seq1	h1_comp9787_c0_seq1	h2_comp12727_c0_seq1	h3_comp9653_c0_seq1	h4_comp9935_c0_seq1	b1_comp1286_c0_seq1	s1_comp9303_c0_seq1	ENSDARG00000055360
b2_comp15209_c0_seq1	s2_comp19300_c0_seq1	h1_comp11902_c0_seq1	h2_comp12256_c0_seq1	h3_comp10104_c0_seq1	h4_comp12022_c0_seq1	b1_comp5318_c0_seq1	s1_comp6868_c0_seq2	ENSDARG00000031915
b2_comp16796_c0_seq1	s2_comp20089_c0_seq1	h1_comp2902_c0_seq1	h2_comp9137_c0_seq1	h3_comp2274_c0_seq1	h4_comp4100_c0_seq1	b1_comp4757_c0_seq1	s1_comp9951_c0_seq1	ENSDARG00000042931
b2_comp26979_c0_seq1	s2_comp6770_c0_seq1	h1_comp20022_c0_seq1	h2_comp37173_c0_seq1	h3_comp641_c0_seq1	h4_comp4638_c0_seq1	b1_comp16742_c0_seq1	s1_comp16197_c0_seq1	ENSDARG00000069171
b2_comp10454_c0_seq1	s2_comp10335_c0_seq1	h1_comp11193_c0_seq1	h2_comp13292_c1_seq1	h3_comp9202_c1_seq1	h4_comp13204_c0_seq1	b1_comp3833_c0_seq1	s1_comp7385_c0_seq1	ENSDARG00000013561
b2_comp11370_c0_seq1	s2_comp15642_c0_seq1	h1_comp10306_c0_seq1	h2_comp4145_c0_seq1	h3_comp7115_c0_seq1	h4_comp8888_c0_seq1	b1_comp7669_c0_seq1	s1_comp7256_c0_seq1	ENSDARG00000015540
b2_comp5336_c0_seq1	s2_comp7479_c0_seq1	h1_comp11765_c0_seq1	h2_comp12984_c0_seq1	h3_comp8998_c0_seq2	h4_comp12958_c1_seq1	b1_comp6297_c0_seq1	s1_comp6585_c0_seq1	ENSDARG00000075936
b2_comp5767_c0_seq2	s2_comp8748_c0_seq1	h1_comp13829_c0_seq1	h2_comp15893_c0_seq1	h3_comp10787_c0_seq3	h4_comp14379_c0_seq2	b1_comp6020_c0_seq2	s1_comp7668_c0_seq1	ENSDARG00000004148
b2_comp2342_c0_seq1	s2_comp9743_c0_seq1	h1_comp10101_c0_seq1	h2_comp11479_c0_seq1	h3_comp7584_c0_seq1	h4_comp7860_c0_seq1	b1_comp1942_c0_seq1	s1_comp3673_c0_seq1	ENSDARG00000086618
b2_comp3884_c0_seq1	s2_comp8668_c0_seq1	h1_comp12879_c0_seq1	h2_comp14593_c0_seq1	h3_comp10700_c0_seq1	h4_comp13465_c0_seq1	b1_comp2256_c0_seq1	s1_comp6462_c0_seq1	ENSDARG00000068600
b2_comp2198_c0_seq1	s2_comp2693_c0_seq1	h1_comp11518_c0_seq1	h2_comp13117_c0_seq1	h3_comp3014_c0_seq1	h4_comp12110_c0_seq1	b1_comp6886_c0_seq1	s1_comp7024_c0_seq1	ENSDARG00000004948
b2_comp3738_c0_seq1	s2_comp9889_c0_seq1	h1_comp13694_c0_seq2	h2_comp15648_c0_seq1	h3_comp10035_c0_seq3	h4_comp14075_c0_seq1	b1_comp6032_c0_seq3	s1_comp7304_c0_seq1	NO_MATCH_TO_ZEBRA
b2_comp3694_c0_seq1	s2_comp7862_c0_seq2	h1_comp12810_c0_seq1	h2_comp14353_c0_seq2	h3_comp2181_c0_seq1	h4_comp12860_c0_seq1	b1_comp1348_c0_seq2	s1_comp7603_c0_seq1	ENSDARG00000061226
b2_comp10942_c0_seq1	s2_comp5333_c0_seq3	h1_comp10955_c0_seq1	h2_comp13735_c0_seq1	h3_comp7895_c0_seq1	h4_comp12346_c0_seq1	b1_comp6170_c0_seq7	s1_comp2243_c0_seq1	ENSDARG00000056235
b2_comp17802_c0_seq1	s2_comp7853_c0_seq1	h1_comp12737_c2_seq2	h2_comp15723_c0_seq1	h3_comp10988_c0_seq1	h4_comp14257_c0_seq1	b1_comp7364_c0_seq1	s1_comp6435_c0_seq1	ENSDARG00000015472
b2_comp4746_c0_seq1	s2_comp7882_c0_seq1	h1_comp13534_c0_seq1	h2_comp15499_c0_seq1	h3_comp11060_c0_seq1	h4_comp13936_c0_seq1	b1_comp6289_c0_seq2	s1_comp4738_c0_seq1	ENSDARG00000040984
b2_comp10090_c0_seq1	s2_comp2599_c0_seq1	h1_comp9984_c0_seq1	h2_comp15005_c0_seq1	h3_comp2879_c0_seq1	h4_comp13794_c0_seq1	b1_comp7076_c0_seq1	s1_comp4806_c0_seq2	ENSDARG00000079438
b2_comp9393_c0_seq1	s2_comp7477_c0_seq1	h1_comp12523_c0_seq2	h2_comp14448_c0_seq2	h3_comp8898_c0_seq2	h4_comp13367_c0_seq1	b1_comp2164_c0_seq1	s1_comp6242_c0_seq2	ENSDARG00000040338
b2_comp5154_c0_seq1	s2_comp8840_c0_seq1	h1_comp10684_c0_seq2	h2_comp15422_c0_seq1	h3_comp11370_c0_seq2	h4_comp13897_c0_seq2	b1_comp5706_c0_seq1	s1_comp7798_c0_seq2	ENSDARG00000043046
b2_comp12626_c0_seq1	s2_comp8513_c0_seq1	h1_comp13446_c1_seq2	h2_comp15755_c0_seq3	h3_comp3003_c0_seq2	h4_comp13917_c0_seq2	b1_comp2123_c0_seq1	s1_comp7262_c0_seq1	ENSDARG00000027109
b2_comp11037_c0_seq1	s2_comp3636_c0_seq1	h1_comp9407_c0_seq1	h2_comp13504_c0_seq1	h3_comp9883_c0_seq1	h4_comp11719_c0_seq1	b1_comp1358_c0_seq2	s1_comp3657_c0_seq1	ENSDARG00000029071
b2_comp8860_c0_seq1	s2_comp2708_c0_seq1	h1_comp11203_c0_seq1	h2_comp13033_c0_seq1	h3_comp9373_c0_seq1	h4_comp11872_c0_seq1	b1_comp4941_c0_seq1	s1_comp6016_c0_seq2	ENSDARG00000052082
b2_comp5816_c0_seq8	s2_comp8421_c0_seq4	h1_comp13792_c0_seq8	h2_comp15844_c0_seq41	h3_comp11367_c0_seq13	h4_comp14401_c0_seq3	b1_comp6399_c0_seq3	s1_comp6369_c0_seq2	ENSDARG00000035544
b2_comp4030_c0_seq1	s2_comp9530_c0_seq1	h1_comp12247_c0_seq1	h2_comp14147_c0_seq1	h3_comp11720_c0_seq1	h4_comp12442_c0_seq1	b1_comp1938_c0_seq1	s1_comp4363_c0_seq1	ENSDARG00000036074
b2_comp5577_c0_seq1	s2_comp3147_c0_seq1	h1_comp11461_c0_seq1	h2_comp15277_c0_seq2	h3_comp5700_c0_seq1	h4_comp13978_c0_seq3	b1_comp4124_c0_seq1	s1_comp8159_c0_seq1	ENSDARG00000032200
b2_comp19313_c0_seq1	s2_comp14492_c0_seq1	h1_comp7447_c0_seq1	h2_comp8226_c0_seq1	h3_comp13504_c0_seq1	h4_comp3744_c0_seq1	b1_comp9237_c0_seq1	s1_comp5461_c0_seq2	ENSDARG00000003132
b2_comp6075_c0_seq1	s2_comp8049_c0_seq1	h1_comp13910_c0_seq2	h2_comp15936_c0_seq1	h3_comp11502_c0_seq2	h4_comp14490_c0_seq4	b1_comp5214_c0_seq1	s1_comp7976_c0_seq2	ENSDARG00000051884
b2_comp5727_c0_seq5	s2_comp8016_c0_seq1	h1_comp13332_c0_seq1	h2_comp14238_c0_seq2	h3_comp11050_c0_seq2	h4_comp12356_c0_seq4	b1_comp4949_c0_seq1	s1_comp7704_c0_seq2	ENSDARG00000059054
b2_comp6093_c0_seq3	s2_comp7024_c0_seq1	h1_comp12500_c0_seq1	h2_comp14539_c0_seq1	h3_comp10866_c0_seq1	h4_comp13182_c0_seq1	b1_comp2167_c0_seq1	s1_comp2276_c0_seq2	ENSDARG00000044619
b2_comp15359_c0_seq1	s2_comp9232_c0_seq1	h1_comp19315_c0_seq1	h2_comp28590_c0_seq1	h3_comp19192_c0_seq1	h4_comp26412_c0_seq1	b1_comp6960_c0_seq1	s1_comp8223_c0_seq1	ENSDARG00000069735
b2_comp5403_c0_seq1	s2_comp15612_c0_seq1	h1_comp11717_c0_seq1	h2_comp14289_c0_seq1	h3_comp8653_c0_seq1	h4_comp12126_c0_seq1	b1_comp5279_c0_seq1	s1_comp5880_c0_seq1	ENSDARG00000003016
b2_comp35566_c0_seq1	s2_comp2375_c0_seq1	h1_comp7531_c0_seq1	h2_comp8875_c0_seq1	h3_comp12613_c0_seq1	h4_comp34147_c0_seq1	b1_comp9851_c0_seq1	s1_comp14552_c0_seq1	ENSDARG00000055647
b2_comp12077_c0_seq1	s2_comp1809_c0_seq1	h1_comp9512_c0_seq1	h2_comp11790_c0_seq1	h3_comp8839_c0_seq1	h4_comp11360_c0_seq1	b1_comp1260_c0_seq1	s1_comp9114_c0_seq1	ENSDARG00000086797
b2_comp6136_c0_seq11	s2_comp8520_c0_seq1	h1_comp13960_c0_seq2	h2_comp15883_c0_seq3	h3_comp3782_c0_seq1	h4_comp14190_c0_seq2	b1_comp6264_c0_seq14	s1_comp7867_c1_seq15	ENSDARG00000079889
b2_comp5700_c0_seq1	s2_comp13177_c0_seq1	h1_comp12035_c0_seq1	h2_comp15574_c0_seq1	h3_comp10098_c0_seq2	h4_comp13958_c0_seq1	b1_comp2019_c0_seq1	s1_comp7103_c0_seq1	ENSDARG00000018600
b2_comp1671_c0_seq2	s2_comp7006_c0_seq1	h1_comp15549_c0_seq1	h2_comp12907_c0_seq1	h3_comp13350_c0_seq1	h4_comp12137_c0_seq1	b1_comp9088_c0_seq1	s1_comp10865_c0_seq1	ENSDARG00000020449
b2_comp6332_c0_seq1	s2_comp8956_c0_seq1	h1_comp3465_c0_seq1	h2_comp11694_c1_seq1	h3_comp2947_c0_seq1	h4_comp14576_c0_seq1	b1_comp6570_c0_seq1	s1_comp8007_c0_seq1	ENSDARG00000038439
b2_comp14764_c0_seq1	s2_comp29349_c0_seq1	h1_comp7288_c0_seq1	h2_comp9359_c0_seq1	h3_comp12378_c0_seq1	h4_comp23517_c0_seq1	b1_comp8459_c0_seq1	s1_comp3410_c0_seq1	ENSDARG00000075735
b2_comp8038_c0_seq1	s2_comp11253_c0_seq1	h1_comp10205_c0_seq1	h2_comp10514_c0_seq1	h3_comp11748_c0_seq1	h4_comp10961_c0_seq1	b1_comp7274_c0_seq1	s1_comp8404_c0_seq1	ENSDARG00000045980
b2_comp6166_c1_seq4	s2_comp9797_c0_seq1	h1_comp8751_c0_seq1	h2_comp11723_c0_seq1	h3_comp8614_c0_seq1	h4_comp13839_c0_seq1	b1_comp6874_c0_seq1	s1_comp8194_c0_seq1	ENSDARG00000014763
b2_comp4191_c0_seq1	s2_comp7797_c0_seq2	h1_comp8679_c0_seq1	h2_comp12010_c0_seq1	h3_comp10571_c0_seq1	h4_comp13266_c0_seq1	b1_comp4904_c0_seq1	s1_comp4690_c0_seq1	ENSDARG00000037020
b2_comp6237_c0_seq2	s2_comp8622_c0_seq2	h1_comp13259_c0_seq1	h2_comp15455_c0_seq1	h3_comp8368_c0_seq4	h4_comp13811_c0_seq2	b1_comp1804_c0_seq1	s1_comp6575_c0_seq1	ENSDARG00000054447
b2_comp2194_c0_seq1	s2_comp8326_c0_seq2	h1_comp13683_c0_seq2	h2_comp15682_c0_seq2	h3_comp11397_c0_seq1	h4_comp14354_c0_seq1	b1_comp5543_c0_seq1	s1_comp7690_c0_seq1	ENSDARG00000013763
b2_comp20351_c0_seq1	s2_comp18053_c0_seq1	h1_comp10141_c0_seq1	h2_comp10110_c0_seq1	h3_comp9139_c0_seq1	h4_comp34733_c0_seq1	b1_comp9455_c0_seq1	s1_comp10189_c0_seq1	ENSDARG00000014083
b2_comp5249_c0_seq1	s2_comp5755_c0_seq2	h1_comp13069_c0_seq1	h2_comp14747_c0_seq5	h3_comp10963_c0_seq4	h4_comp13591_c0_seq4	b1_comp5627_c0_seq2	s1_comp7343_c0_seq1	ENSDARG00000015312
b2_comp5728_c0_seq1	s2_comp19490_c0_seq1	h1_comp12436_c0_seq3	h2_comp13749_c0_seq1	h3_comp9897_c0_seq7	h4_comp12363_c0_seq1	b1_comp2094_c0_seq1	s1_comp6870_c0_seq1	ENSDARG00000090675
b2_comp4922_c0_seq6	s2_comp7003_c0_seq1	h1_comp13300_c0_seq2	h2_comp15476_c0_seq2	h3_comp10645_c0_seq7	h4_comp14087_c0_seq1	b1_comp6255_c0_seq3	s1_comp5820_c0_seq1	ENSDARG00000025338
b2_comp9183_c0_seq1	s2_comp11221_c0_seq1	h1_comp11283_c0_seq1	h2_comp12688_c0_seq1	h3_comp11979_c0_seq1	h4_comp12068_c0_seq1	b1_comp5211_c0_seq2	s1_comp8394_c0_seq1	ENSDARG00000030237
b2_comp5751_c0_seq1	s2_comp7935_c0_seq1	h1_comp13384_c0_seq7	h2_comp15518_c0_seq4	h3_comp9700_c0_seq3	h4_comp13675_c0_seq2	b1_comp5741_c0_seq2	s1_comp6894_c0_seq3	ENSDARG00000040334
b2_comp4974_c0_seq1	s2_comp6230_c0_seq1	h1_comp9614_c0_seq1	h2_comp31656_c0_seq1	h3_comp10122_c0_seq1	h4_comp11982_c0_seq1	b1_comp8166_c0_seq1	s1_comp4901_c0_seq1	ENSDARG00000019301
b2_comp3342_c0_seq1	s2_comp7404_c0_seq1	h1_comp10406_c0_seq1	h2_comp12730_c0_seq1	h3_comp12257_c0_seq1	h4_comp10151_c0_seq1	b1_comp8384_c0_seq1	s1_comp2426_c0_seq1	ENSDARG00000005456
b2_comp4540_c0_seq1	s2_comp8659_c0_seq1	h1_comp13484_c0_seq1	h2_comp15937_c0_seq3	h3_comp10269_c0_seq1	h4_comp14357_c0_seq3	b1_comp4230_c0_seq1	s1_comp7141_c0_seq1	ENSDARG00000046124
b2_comp5958_c0_seq3	s2_comp7056_c0_seq1	h1_comp12596_c0_seq1	h2_comp14484_c0_seq1	h3_comp11076_c0_seq11	h4_comp13397_c0_seq1	b1_comp5050_c0_seq2	s1_comp4187_c0_seq1	ENSDARG00000008790
b2_comp11299_c0_seq1	s2_comp23914_c0_seq1	h1_comp6241_c0_seq1	h2_comp5161_c0_seq1	h3_comp12130_c0_seq1	h4_comp11448_c0_seq1	b1_comp7254_c0_seq1	s1_comp8888_c0_seq1	ENSDARG00000043644
b2_comp3161_c0_seq1	s2_comp12072_c0_seq1	h1_comp10247_c0_seq1	h2_comp13278_c0_seq1	h3_comp7932_c0_seq1	h4_comp11316_c0_seq1	b1_comp7132_c0_seq1	s1_comp4195_c0_seq1	ENSDARG00000043663
b2_comp10126_c0_seq1	s2_comp2060_c0_seq1	h1_comp12776_c0_seq1	h2_comp15112_c0_seq1	h3_comp12091_c0_seq1	h4_comp13089_c0_seq1	b1_comp7665_c0_seq1	s1_comp9513_c0_seq1	ENSDARG00000035552
b2_comp9838_c0_seq1	s2_comp6145_c0_seq1	h1_comp11768_c0_seq1	h2_comp13965_c0_seq1	h3_comp8171_c0_seq1	h4_comp11998_c0_seq1	b1_comp5911_c0_seq1	s1_comp9868_c0_seq1	ENSDARG00000010021
b2_comp18363_c0_seq1	s2_comp18659_c0_seq1	h1_comp7678_c0_seq1	h2_comp12515_c0_seq1	h3_comp12679_c0_seq1	h4_comp10296_c0_seq1	b1_comp8837_c0_seq1	s1_comp2900_c0_seq1	ENSDARG00000043510
b2_comp7023_c0_seq1	s2_comp9454_c0_seq1	h1_comp10760_c0_seq1	h2_comp11730_c0_seq1	h3_comp11685_c0_seq1	h4_comp10885_c0_seq1	b1_comp1936_c0_seq1	s1_comp5701_c0_seq1	ENSDARG00000042096
b2_comp34305_c0_seq1	s2_comp3587_c0_seq1	h1_comp16884_c0_seq1	h2_comp10100_c0_seq1	h3_comp2688_c0_seq1	h4_comp6460_c0_seq1	b1_comp3485_c0_seq1	s1_comp13233_c0_seq1	ENSDARG00000078063
b2_comp2363_c0_seq1	s2_comp11130_c0_seq1	h1_comp13471_c0_seq1	h2_comp15550_c0_seq1	h3_comp11205_c0_seq1	h4_comp14109_c0_seq1	b1_comp1839_c0_seq1	s1_comp4426_c0_seq1	ENSDARG00000019998
b2_comp2350_c0_seq1	s2_comp7851_c0_seq1	h1_comp3524_c0_seq1	h2_comp13274_c0_seq1	h3_comp9333_c0_seq1	h4_comp12338_c0_seq1	b1_comp7657_c0_seq1	s1_comp6618_c0_seq1	ENSDARG00000012513
b2_comp1833_c0_seq1	s2_comp7379_c0_seq1	h1_comp5664_c0_seq1	h2_comp12602_c0_seq1	h3_comp8952_c0_seq2	h4_comp9232_c0_seq1	b1_comp5086_c0_seq2	s1_comp3045_c0_seq1	ENSDARG00000015822
b2_comp19790_c0_seq1	s2_comp16310_c0_seq1	h1_comp5905_c0_seq1	h2_comp12127_c1_seq1	h3_comp2771_c0_seq2	h4_comp6242_c0_seq1	b1_comp8540_c0_seq1	s1_comp9170_c0_seq1	ENSDARG00000057075
b2_comp10217_c0_seq1	s2_comp8316_c0_seq1	h1_comp2858_c0_seq2	h2_comp12040_c0_seq1	h3_comp9630_c0_seq1	h4_comp8787_c0_seq1	b1_comp1094_c0_seq1	s1_comp2228_c0_seq1	ENSDARG00000036496
b2_comp3209_c0_seq1	s2_comp17933_c0_seq1	h1_comp11731_c0_seq1	h2_comp14295_c0_seq1	h3_comp9871_c0_seq1	h4_comp11273_c0_seq1	b1_comp7342_c0_seq1	s1_comp1682_c0_seq1	ENSDARG00000078929
b2_comp2006_c0_seq2	s2_comp12875_c0_seq1	h1_comp12123_c0_seq2	h2_comp14407_c0_seq1	h3_comp9085_c2_seq1	h4_comp12216_c0_seq2	b1_comp3816_c0_seq2	s1_comp2231_c0_seq1	ENSDARG00000005320
b2_comp8845_c0_seq1	s2_comp12355_c0_seq1	h1_comp7674_c0_seq1	h2_comp9756_c0_seq1	h3_comp4642_c0_seq1	h4_comp4631_c0_seq1	b1_comp2330_c0_seq1	s1_comp8521_c0_seq1	ENSDARG00000045490
b2_comp3688_c0_seq1	s2_comp7669_c0_seq2	h1_comp12848_c0_seq1	h2_comp13925_c0_seq1	h3_comp2940_c0_seq1	h4_comp13140_c0_seq1	b1_comp6588_c0_seq1	s1_comp6858_c0_seq1	ENSDARG00000020364
b2_comp5939_c0_seq1	s2_comp11668_c0_seq1	h1_comp3624_c0_seq1	h2_comp14829_c0_seq3	h3_comp10730_c0_seq1	h4_comp12394_c0_seq1	b1_comp6114_c0_seq1	s1_comp2070_c0_seq1	ENSDARG00000057011
b2_comp5561_c0_seq1	s2_comp6778_c0_seq1	h1_comp11848_c0_seq1	h2_comp15185_c0_seq2	h3_comp9769_c0_seq1	h4_comp14112_c0_seq1	b1_comp2121_c0_seq1	s1_comp6876_c0_seq3	ENSDARG00000037935
b2_comp5066_c0_seq3	s2_comp2061_c0_seq2	h1_comp9681_c0_seq1	h2_comp14988_c0_seq1	h3_comp9657_c0_seq1	h4_comp12888_c0_seq2	b1_comp7406_c0_seq1	s1_comp4749_c0_seq1	ENSDARG00000008188
b2_comp19705_c0_seq1	s2_comp13752_c0_seq1	h1_comp9916_c0_seq1	h2_comp13512_c0_seq1	h3_comp9856_c0_seq1	h4_comp10642_c0_seq1	b1_comp11263_c0_seq1	s1_comp10586_c0_seq1	ENSDARG00000052775
b2_comp12225_c0_seq1	s2_comp20195_c0_seq1	h1_comp11823_c0_seq1	h2_comp12845_c0_seq1	h3_comp10332_c0_seq1	h4_comp4168_c0_seq2	b1_comp4273_c0_seq1	s1_comp6283_c0_seq1	ENSDARG00000033320
b2_comp8966_c0_seq1	s2_comp8142_c0_seq1	h1_comp7479_c0_seq1	h2_comp12641_c0_seq1	h3_comp8843_c0_seq1	h4_comp8546_c0_seq1	b1_comp1090_c0_seq1	s1_comp9126_c0_seq1	ENSDARG00000011770
b2_comp13158_c0_seq1	s2_comp2506_c0_seq1	h1_comp9790_c0_seq1	h2_comp10947_c0_seq1	h3_comp8527_c0_seq2	h4_comp8361_c0_seq1	b1_comp7898_c0_seq1	s1_comp9582_c0_seq1	ENSDARG00000024511
b2_comp4092_c0_seq1	s2_comp8343_c0_seq1	h1_comp15848_c0_seq1	h2_comp14500_c0_seq1	h3_comp11985_c0_seq1	h4_comp12518_c0_seq1	b1_comp5357_c0_seq1	s1_comp9336_c0_seq1	ENSDARG00000026759
b2_comp11817_c0_seq1	s2_comp7246_c0_seq1	h1_comp12408_c0_seq1	h2_comp13332_c0_seq1	h3_comp9541_c0_seq1	h4_comp11969_c0_seq1	b1_comp5103_c0_seq1	s1_comp6691_c0_seq1	ENSDARG00000007279
b2_comp2663_c0_seq1	s2_comp8367_c0_seq1	h1_comp13502_c0_seq1	h2_comp9066_c0_seq1	h3_comp6370_c0_seq1	h4_comp13903_c0_seq1	b1_comp4241_c0_seq1	s1_comp6223_c0_seq1	ENSDARG00000003127
b2_comp8606_c0_seq1	s2_comp7535_c0_seq4	h1_comp12083_c0_seq1	h2_comp14879_c0_seq1	h3_comp11969_c0_seq1	h4_comp13491_c0_seq2	b1_comp7166_c0_seq1	s1_comp2133_c0_seq1	ENSDARG00000041554
b2_comp3910_c1_seq1	s2_comp8213_c0_seq1	h1_comp11439_c0_seq4	h2_comp13943_c0_seq2	h3_comp9680_c0_seq3	h4_comp12830_c0_seq3	b1_comp6283_c0_seq9	s1_comp6665_c0_seq1	ENSDARG00000012640
b2_comp2311_c0_seq1	s2_comp11979_c0_seq1	h1_comp11206_c0_seq1	h2_comp12562_c0_seq1	h3_comp9564_c0_seq1	h4_comp11474_c0_seq1	b1_comp7255_c0_seq1	s1_comp8591_c0_seq1	ENSDARG00000030161
b2_comp6296_c0_seq1	s2_comp8848_c0_seq2	h1_comp13973_c0_seq1	h2_comp16008_c0_seq1	h3_comp11562_c0_seq1	h4_comp14564_c0_seq2	b1_comp6532_c0_seq3	s1_comp8317_c0_seq1	ENSDARG00000075016
b2_comp5287_c0_seq1	s2_comp5352_c0_seq2	h1_comp13720_c0_seq2	h2_comp15585_c0_seq2	h3_comp11893_c0_seq1	h4_comp14056_c0_seq1	b1_comp6022_c0_seq1	s1_comp7921_c0_seq1	ENSDARG00000011618
b2_comp4037_c0_seq1	s2_comp7412_c0_seq2	h1_comp9705_c0_seq1	h2_comp12681_c0_seq2	h3_comp9165_c0_seq1	h4_comp11472_c0_seq2	b1_comp1851_c0_seq2	s1_comp2087_c0_seq2	ENSDARG00000042469
b2_comp4988_c0_seq1	s2_comp8831_c0_seq1	h1_comp13217_c0_seq1	h2_comp15187_c0_seq1	h3_comp11670_c0_seq1	h4_comp13964_c0_seq1	b1_comp1939_c0_seq1	s1_comp7805_c0_seq1	ENSDARG00000076667
b2_comp5533_c0_seq1	s2_comp11409_c0_seq1	h1_comp12982_c0_seq1	h2_comp13926_c0_seq1	h3_comp11801_c0_seq1	h4_comp12483_c0_seq1	b1_comp1798_c0_seq2	s1_comp8285_c0_seq1	ENSDARG00000008243
b2_comp6647_c0_seq1	s2_comp9180_c0_seq1	h1_comp14016_c0_seq1	h2_comp4630_c0_seq1	h3_comp2928_c0_seq1	h4_comp4336_c0_seq1	b1_comp6712_c0_seq1	s1_comp8124_c0_seq1	ENSDARG00000056725
b2_comp3824_c0_seq1	s2_comp6833_c0_seq1	h1_comp13750_c0_seq2	h2_comp15730_c0_seq3	h3_comp11635_c0_seq1	h4_comp14293_c0_seq2	b1_comp2277_c0_seq1	s1_comp7533_c0_seq1	ENSDARG00000020103
b2_comp1956_c0_seq1	s2_comp10259_c0_seq1	h1_comp13378_c0_seq1	h2_comp15152_c0_seq1	h3_comp11163_c0_seq1	h4_comp13938_c0_seq1	b1_comp4104_c0_seq1	s1_comp2473_c0_seq2	ENSDARG00000037203
b2_comp4357_c0_seq1	s2_comp8717_c3_seq1	h1_comp9672_c0_seq1	h2_comp12887_c0_seq1	h3_comp13534_c0_seq1	h4_comp10688_c0_seq1	b1_comp8918_c0_seq1	s1_comp3891_c0_seq1	ENSDARG00000068291
b2_comp5913_c0_seq5	s2_comp8812_c0_seq5	h1_comp13545_c0_seq2	h2_comp15568_c0_seq7	h3_comp10188_c0_seq4	h4_comp14265_c0_seq8	b1_comp5841_c0_seq4	s1_comp7931_c0_seq6	ENSDARG00000024295
b2_comp5960_c0_seq2	s2_comp8856_c0_seq2	h1_comp13822_c0_seq2	h2_comp15951_c0_seq1	h3_comp10669_c1_seq1	h4_comp14336_c0_seq1	b1_comp1925_c1_seq1	s1_comp7482_c0_seq1	ENSDARG00000020984
b2_comp3912_c0_seq1	s2_comp3100_c0_seq1	h1_comp11571_c0_seq1	h2_comp13165_c0_seq2	h3_comp9423_c0_seq2	h4_comp12794_c0_seq1	b1_comp5916_c0_seq2	s1_comp8117_c0_seq1	ENSDARG00000089919
b2_comp5496_c0_seq1	s2_comp8483_c0_seq1	h1_comp13056_c0_seq2	h2_comp14719_c0_seq2	h3_comp9443_c0_seq1	h4_comp13769_c0_seq1	b1_comp2003_c0_seq1	s1_comp4172_c0_seq1	ENSDARG00000070453
b2_comp9523_c0_seq1	s2_comp5251_c0_seq1	h1_comp12928_c0_seq1	h2_comp15219_c0_seq2	h3_comp10998_c0_seq1	h4_comp12545_c0_seq1	b1_comp7149_c0_seq1	s1_comp5925_c0_seq2	ENSDARG00000069113
b2_comp2357_c0_seq1	s2_comp8403_c1_seq1	h1_comp12508_c0_seq3	h2_comp11582_c0_seq1	h3_comp11401_c1_seq1	h4_comp11509_c0_seq1	b1_comp6963_c0_seq1	s1_comp8614_c0_seq1	ENSDARG00000020261
b2_comp14098_c0_seq1	s2_comp5883_c0_seq1	h1_comp8499_c0_seq1	h2_comp9223_c0_seq1	h3_comp9037_c0_seq2	h4_comp3556_c0_seq1	b1_comp3660_c0_seq1	s1_comp2058_c0_seq2	ENSDARG00000055481
b2_comp11091_c0_seq1	s2_comp20559_c0_seq1	h1_comp14557_c0_seq1	h2_comp12443_c0_seq1	h3_comp9302_c0_seq2	h4_comp9366_c0_seq1	b1_comp7841_c0_seq1	s1_comp1939_c0_seq1	ENSDARG00000039493
b2_comp2165_c0_seq1	s2_comp5119_c0_seq1	h1_comp12800_c0_seq1	h2_comp14901_c0_seq1	h3_comp2858_c0_seq1	h4_comp13638_c0_seq1	b1_comp4186_c0_seq1	s1_comp2440_c0_seq1	ENSDARG00000007141
b2_comp8231_c0_seq1	s2_comp11679_c0_seq1	h1_comp9758_c0_seq1	h2_comp10625_c0_seq1	h3_comp11770_c0_seq1	h4_comp10416_c0_seq1	b1_comp1838_c0_seq1	s1_comp8334_c0_seq1	ENSDARG00000038030
b2_comp7964_c0_seq1	s2_comp12009_c0_seq1	h1_comp9737_c0_seq1	h2_comp8916_c0_seq1	h3_comp7839_c0_seq1	h4_comp8007_c0_seq1	b1_comp7015_c0_seq1	s1_comp4397_c0_seq1	ENSDARG00000089002
b2_comp6018_c0_seq2	s2_comp7084_c0_seq1	h1_comp11403_c0_seq2	h2_comp10131_c0_seq1	h3_comp9155_c0_seq1	h4_comp10264_c0_seq1	b1_comp5322_c0_seq1	s1_comp5632_c0_seq1	ENSDARG00000056591
b2_comp3991_c0_seq1	s2_comp5441_c0_seq1	h1_comp11734_c0_seq2	h2_comp15451_c0_seq6	h3_comp10226_c0_seq1	h4_comp13031_c0_seq2	b1_comp5854_c0_seq2	s1_comp8524_c0_seq1	ENSDARG00000006120
b2_comp6050_c1_seq2	s2_comp8819_c0_seq3	h1_comp11538_c0_seq2	h2_comp16012_c0_seq1	h3_comp11567_c0_seq1	h4_comp14569_c0_seq3	b1_comp6408_c0_seq1	s1_comp6648_c0_seq1	ENSDARG00000029146
b2_comp6321_c1_seq1	s2_comp7561_c0_seq1	h1_comp13546_c0_seq1	h2_comp15466_c0_seq1	h3_comp11428_c0_seq1	h4_comp14567_c1_seq1	b1_comp3964_c0_seq2	s1_comp7901_c0_seq1	ENSDARG00000007354
b2_comp5568_c0_seq2	s2_comp7011_c0_seq2	h1_comp12857_c0_seq1	h2_comp14944_c0_seq2	h3_comp10845_c0_seq2	h4_comp13608_c0_seq8	b1_comp4143_c0_seq1	s1_comp4350_c0_seq1	ENSDARG00000078619
b2_comp5583_c0_seq1	s2_comp10314_c0_seq1	h1_comp13485_c0_seq1	h2_comp15488_c0_seq2	h3_comp8155_c0_seq1	h4_comp13694_c0_seq5	b1_comp4072_c0_seq1	s1_comp6850_c0_seq2	ENSDARG00000063518
b2_comp4130_c0_seq2	s2_comp8505_c0_seq3	h1_comp6739_c0_seq2	h2_comp15319_c0_seq1	h3_comp11067_c0_seq1	h4_comp13947_c0_seq1	b1_comp6338_c0_seq1	s1_comp5656_c0_seq2	ENSDARG00000039931
b2_comp5303_c0_seq2	s2_comp3186_c0_seq1	h1_comp11914_c0_seq1	h2_comp14472_c0_seq1	h3_comp9273_c0_seq4	h4_comp12536_c0_seq3	b1_comp5514_c0_seq1	s1_comp2149_c0_seq1	ENSDARG00000012848
b2_comp3847_c0_seq1	s2_comp6840_c0_seq1	h1_comp8821_c0_seq1	h2_comp15283_c0_seq2	h3_comp11161_c0_seq1	h4_comp13805_c0_seq1	b1_comp6751_c0_seq1	s1_comp6736_c0_seq1	ENSDARG00000036776
b2_comp2902_c0_seq1	s2_comp7695_c0_seq1	h1_comp13707_c0_seq1	h2_comp15671_c0_seq1	h3_comp11414_c0_seq1	h4_comp14326_c0_seq1	b1_comp3972_c0_seq1	s1_comp6524_c0_seq1	ENSDARG00000055278
b2_comp2236_c0_seq1	s2_comp2687_c0_seq2	h1_comp12783_c0_seq2	h2_comp14776_c0_seq1	h3_comp11763_c0_seq1	h4_comp13462_c0_seq1	b1_comp1794_c0_seq1	s1_comp8185_c0_seq1	ENSDARG00000018426
b2_comp5429_c0_seq1	s2_comp8225_c0_seq1	h1_comp13426_c0_seq1	h2_comp15609_c0_seq1	h3_comp12096_c0_seq1	h4_comp14172_c0_seq1	b1_comp2176_c0_seq1	s1_comp7274_c0_seq1	ENSDARG00000086099
b2_comp18375_c0_seq1	s2_comp24900_c0_seq1	h1_comp7286_c0_seq1	h2_comp8044_c0_seq1	h3_comp13502_c0_seq1	h4_comp10843_c0_seq1	b1_comp2618_c0_seq1	s1_comp10473_c0_seq1	ENSDARG00000078652
b2_comp12806_c0_seq1	s2_comp9706_c0_seq1	h1_comp12153_c0_seq1	h2_comp14786_c0_seq1	h3_comp2953_c0_seq1	h4_comp13627_c0_seq1	b1_comp2236_c0_seq1	s1_comp8167_c0_seq1	ENSDARG00000053068
b2_comp10343_c0_seq1	s2_comp4777_c0_seq1	h1_comp12675_c0_seq1	h2_comp14151_c0_seq1	h3_comp8911_c0_seq1	h4_comp11160_c0_seq2	b1_comp1157_c0_seq1	s1_comp6653_c0_seq1	ENSDARG00000007786
b2_comp8298_c0_seq1	s2_comp7626_c0_seq2	h1_comp11494_c0_seq1	h2_comp14038_c0_seq1	h3_comp3149_c0_seq1	h4_comp12886_c0_seq2	b1_comp3828_c0_seq1	s1_comp1669_c0_seq1	ENSDARG00000046143
b2_comp7369_c0_seq1	s2_comp9066_c0_seq1	h1_comp9119_c0_seq1	h2_comp9783_c0_seq1	h3_comp12592_c0_seq1	h4_comp10552_c0_seq1	b1_comp6728_c0_seq1	s1_comp8188_c0_seq1	ENSDARG00000079078
b2_comp6095_c0_seq1	s2_comp4962_c0_seq1	h1_comp12655_c0_seq1	h2_comp14799_c0_seq1	h3_comp10722_c0_seq1	h4_comp13640_c0_seq1	b1_comp6276_c0_seq1	s1_comp7707_c0_seq1	ENSDARG00000013475
b2_comp5007_c0_seq1	s2_comp8874_c0_seq1	h1_comp13807_c0_seq1	h2_comp15643_c1_seq1	h3_comp9173_c1_seq1	h4_comp14516_c0_seq1	b1_comp1856_c0_seq1	s1_comp7947_c0_seq1	ENSDARG00000037488
b2_comp3935_c0_seq1	s2_comp8471_c0_seq5	h1_comp13111_c0_seq1	h2_comp15402_c0_seq4	h3_comp10194_c0_seq1	h4_comp13732_c0_seq2	b1_comp5437_c1_seq1	s1_comp6573_c0_seq2	ENSDARG00000022165
b2_comp20760_c0_seq1	s2_comp28180_c0_seq1	h1_comp18263_c0_seq1	h2_comp35894_c0_seq1	h3_comp14840_c0_seq1	h4_comp37574_c0_seq1	b1_comp10189_c0_seq1	s1_comp22188_c0_seq1	ENSDARG00000025789
b2_comp3445_c0_seq1	s2_comp7088_c0_seq1	h1_comp11405_c0_seq1	h2_comp14290_c0_seq1	h3_comp10626_c0_seq1	h4_comp12685_c0_seq1	b1_comp8288_c0_seq1	s1_comp6708_c0_seq4	ENSDARG00000087950
b2_comp3809_c0_seq1	s2_comp8410_c0_seq1	h1_comp13909_c0_seq4	h2_comp15921_c0_seq1	h3_comp11238_c0_seq4	h4_comp13971_c0_seq1	b1_comp6117_c0_seq1	s1_comp7967_c0_seq2	ENSDARG00000020218
b2_comp2682_c0_seq1	s2_comp7732_c0_seq1	h1_comp12314_c0_seq1	h2_comp13395_c0_seq1	h3_comp10466_c0_seq1	h4_comp12351_c0_seq1	b1_comp2162_c0_seq1	s1_comp7984_c1_seq1	ENSDARG00000092693
b2_comp3095_c0_seq1	s2_comp5368_c0_seq2	h1_comp13292_c0_seq4	h2_comp13347_c0_seq2	h3_comp10709_c0_seq3	h4_comp12511_c0_seq1	b1_comp1130_c0_seq1	s1_comp7092_c0_seq1	ENSDARG00000044525
b2_comp2011_c0_seq2	s2_comp7734_c0_seq1	h1_comp10424_c0_seq1	h2_comp14083_c0_seq2	h3_comp4549_c0_seq2	h4_comp12186_c0_seq2	b1_comp2318_c0_seq1	s1_comp7273_c0_seq1	ENSDARG00000035882
b2_comp5351_c0_seq1	s2_comp2702_c0_seq1	h1_comp13928_c0_seq1	h2_comp13877_c0_seq1	h3_comp10065_c0_seq1	h4_comp14528_c0_seq2	b1_comp6005_c0_seq1	s1_comp7222_c0_seq1	ENSDARG00000015247
b2_comp1354_c0_seq1	s2_comp2284_c0_seq1	h1_comp8764_c0_seq1	h2_comp11159_c0_seq1	h3_comp12468_c0_seq1	h4_comp10421_c0_seq1	b1_comp8465_c0_seq1	s1_comp3904_c0_seq1	ENSDARG00000038566
b2_comp11873_c0_seq1	s2_comp2459_c0_seq1	h1_comp9788_c0_seq1	h2_comp5524_c0_seq1	h3_comp8422_c0_seq1	h4_comp9035_c0_seq1	b1_comp4476_c0_seq1	s1_comp1916_c0_seq1	ENSDARG00000019222
b2_comp3604_c0_seq2	s2_comp1865_c0_seq1	h1_comp12250_c0_seq1	h2_comp13533_c0_seq2	h3_comp10132_c0_seq1	h4_comp11810_c0_seq2	b1_comp1471_c0_seq1	s1_comp4844_c0_seq2	ENSDARG00000063358
b2_comp4807_c0_seq1	s2_comp3867_c0_seq1	h1_comp13579_c0_seq1	h2_comp15449_c0_seq4	h3_comp12063_c0_seq1	h4_comp14145_c0_seq1	b1_comp7524_c0_seq1	s1_comp6627_c0_seq1	ENSDARG00000077515
b2_comp5928_c0_seq2	s2_comp8854_c0_seq5	h1_comp13817_c0_seq1	h2_comp14082_c0_seq1	h3_comp4323_c0_seq2	h4_comp14182_c0_seq9	b1_comp2016_c0_seq1	s1_comp7898_c0_seq15	ENSDARG00000041323
b2_comp16789_c0_seq1	s2_comp5555_c0_seq1	h1_comp4237_c0_seq1	h2_comp3979_c0_seq1	h3_comp2403_c0_seq1	h4_comp6790_c0_seq1	b1_comp8246_c0_seq1	s1_comp5146_c0_seq1	ENSDARG00000006225
b2_comp1618_c0_seq1	s2_comp9713_c0_seq1	h1_comp11506_c0_seq1	h2_comp13581_c0_seq1	h3_comp5959_c0_seq1	h4_comp12285_c0_seq1	b1_comp3940_c0_seq1	s1_comp3756_c0_seq1	ENSDARG00000059791
b2_comp5286_c0_seq1	s2_comp8693_c0_seq1	h1_comp10836_c0_seq1	h2_comp14439_c0_seq1	h3_comp7045_c0_seq1	h4_comp13706_c0_seq1	b1_comp1265_c0_seq1	s1_comp7579_c0_seq1	ENSDARG00000045620
b2_comp6448_c0_seq1	s2_comp2807_c0_seq1	h1_comp8435_c0_seq1	h2_comp13942_c0_seq1	h3_comp8297_c0_seq1	h4_comp9958_c0_seq1	b1_comp6641_c0_seq1	s1_comp4340_c0_seq1	ENSDARG00000034897
b2_comp10631_c0_seq1	s2_comp6186_c0_seq1	h1_comp7813_c0_seq1	h2_comp12039_c0_seq1	h3_comp12701_c0_seq1	h4_comp11996_c0_seq1	b1_comp1299_c0_seq1	s1_comp8897_c0_seq1	ENSDARG00000043665
b2_comp10139_c0_seq1	s2_comp6758_c0_seq1	h1_comp11272_c0_seq1	h2_comp13687_c0_seq1	h3_comp10550_c0_seq1	h4_comp12682_c0_seq1	b1_comp7332_c0_seq1	s1_comp8752_c0_seq1	ENSDARG00000070043
b2_comp5061_c0_seq1	s2_comp6971_c0_seq1	h1_comp13346_c0_seq1	h2_comp15379_c0_seq1	h3_comp5825_c0_seq1	h4_comp14055_c0_seq1	b1_comp5874_c0_seq1	s1_comp6629_c0_seq1	ENSDARG00000006546
b2_comp7913_c0_seq1	s2_comp11842_c0_seq1	h1_comp10058_c0_seq1	h2_comp13537_c0_seq1	h3_comp9134_c0_seq1	h4_comp12686_c0_seq1	b1_comp7040_c0_seq1	s1_comp5759_c0_seq1	ENSDARG00000042996
b2_comp4997_c0_seq1	s2_comp3103_c0_seq1	h1_comp6537_c0_seq2	h2_comp14121_c0_seq1	h3_comp10471_c0_seq2	h4_comp13644_c0_seq1	b1_comp6757_c0_seq1	s1_comp7708_c0_seq1	ENSDARG00000058358
b2_comp1578_c0_seq1	s2_comp2022_c0_seq1	h1_comp6072_c0_seq1	h2_comp11808_c0_seq2	h3_comp10028_c0_seq4	h4_comp8702_c0_seq1	b1_comp5009_c0_seq2	s1_comp8558_c0_seq1	ENSDARG00000045658
b2_comp12094_c0_seq1	s2_comp7933_c0_seq1	h1_comp7378_c0_seq1	h2_comp13599_c0_seq1	h3_comp12176_c0_seq1	h4_comp11889_c0_seq2	b1_comp7469_c0_seq1	s1_comp2106_c0_seq1	ENSDARG00000018241
b2_comp8279_c0_seq1	s2_comp5783_c0_seq1	h1_comp3447_c0_seq1	h2_comp4571_c0_seq1	h3_comp3614_c0_seq1	h4_comp5380_c1_seq1	b1_comp2202_c0_seq1	s1_comp4242_c0_seq2	ENSDARG00000044852
b2_comp11371_c0_seq1	s2_comp27525_c0_seq1	h1_comp14394_c0_seq1	h2_comp10446_c0_seq1	h3_comp9297_c0_seq1	h4_comp11600_c0_seq1	b1_comp2591_c0_seq1	s1_comp12032_c0_seq1	ENSDARG00000008020
b2_comp35199_c0_seq1	s2_comp19420_c0_seq1	h1_comp2757_c0_seq1	h2_comp10322_c0_seq1	h3_comp10756_c0_seq1	h4_comp12026_c0_seq1	b1_comp1437_c0_seq1	s1_comp1930_c0_seq1	ENSDARG00000086159
b2_comp6369_c0_seq1	s2_comp9005_c0_seq1	h1_comp3459_c0_seq1	h2_comp6812_c0_seq1	h3_comp11599_c0_seq1	h4_comp4292_c0_seq1	b1_comp6610_c0_seq1	s1_comp8048_c0_seq1	ENSDARG00000053457
b2_comp5987_c0_seq3	s2_comp7940_c0_seq1	h1_comp13731_c0_seq1	h2_comp15810_c0_seq1	h3_comp11505_c0_seq1	h4_comp14475_c0_seq1	b1_comp5406_c0_seq1	s1_comp4761_c0_seq1	ENSDARG00000073673
b2_comp20975_c0_seq1	s2_comp14165_c0_seq1	h1_comp7539_c0_seq1	h2_comp14691_c0_seq1	h3_comp2473_c0_seq1	h4_comp40760_c0_seq1	b1_comp8308_c0_seq1	s1_comp9569_c0_seq1	ENSDARG00000038099
b2_comp9950_c0_seq1	s2_comp11867_c0_seq1	h1_comp13756_c0_seq1	h2_comp15886_c0_seq1	h3_comp11540_c0_seq1	h4_comp14472_c0_seq1	b1_comp6516_c0_seq1	s1_comp8451_c0_seq1	ENSDARG00000026180
b2_comp6304_c0_seq38	s2_comp8932_c0_seq4	h1_comp13965_c0_seq14	h2_comp15991_c0_seq3	h3_comp11564_c0_seq22	h4_comp14552_c0_seq11	b1_comp6530_c0_seq6	s1_comp7969_c0_seq3	ENSDARG00000020054
b2_comp29060_c0_seq1	s2_comp2302_c0_seq1	h1_comp11123_c0_seq1	h2_comp7466_c1_seq1	h3_comp6893_c0_seq1	h4_comp7202_c0_seq1	b1_comp12988_c0_seq1	s1_comp9416_c0_seq1	ENSDARG00000014994
b2_comp5888_c0_seq2	s2_comp3121_c0_seq1	h1_comp11962_c0_seq2	h2_comp13814_c0_seq3	h3_comp9335_c0_seq11	h4_comp12688_c1_seq2	b1_comp5179_c0_seq3	s1_comp6351_c0_seq1	ENSDARG00000043395
b2_comp2239_c0_seq1	s2_comp7213_c0_seq1	h1_comp13200_c0_seq1	h2_comp14834_c0_seq3	h3_comp10978_c0_seq4	h4_comp12637_c0_seq1	b1_comp1391_c0_seq2	s1_comp8937_c0_seq1	ENSDARG00000058230
b2_comp5135_c0_seq2	s2_comp7967_c0_seq1	h1_comp13321_c0_seq2	h2_comp15023_c0_seq1	h3_comp9712_c0_seq5	h4_comp14049_c0_seq1	b1_comp4050_c0_seq1	s1_comp7381_c0_seq2	ENSDARG00000038475
b2_comp4649_c0_seq1	s2_comp6484_c0_seq1	h1_comp12773_c0_seq1	h2_comp14642_c0_seq1	h3_comp9343_c0_seq2	h4_comp12853_c0_seq1	b1_comp4044_c0_seq2	s1_comp6002_c0_seq1	ENSDARG00000054362
b2_comp3261_c0_seq1	s2_comp5129_c0_seq1	h1_comp11687_c0_seq2	h2_comp12220_c0_seq1	h3_comp6483_c0_seq1	h4_comp6169_c0_seq1	b1_comp8778_c0_seq1	s1_comp10028_c0_seq1	ENSDARG00000041602
b2_comp5638_c0_seq1	s2_comp5311_c0_seq1	h1_comp13269_c0_seq2	h2_comp15229_c0_seq1	h3_comp5580_c0_seq1	h4_comp13428_c0_seq1	b1_comp7151_c0_seq1	s1_comp6098_c0_seq1	ENSDARG00000006219
b2_comp22658_c0_seq1	s2_comp38158_c0_seq1	h1_comp19211_c0_seq1	h2_comp37252_c0_seq1	h3_comp13479_c0_seq1	h4_comp30514_c0_seq1	b1_comp13290_c0_seq1	s1_comp12169_c0_seq1	ENSDARG00000086726
b2_comp4056_c0_seq2	s2_comp5433_c0_seq1	h1_comp10622_c0_seq1	h2_comp13948_c0_seq1	h3_comp9655_c0_seq1	h4_comp9427_c0_seq1	b1_comp4825_c0_seq1	s1_comp4221_c0_seq1	ENSDARG00000039185
b2_comp1909_c0_seq1	s2_comp29944_c0_seq1	h1_comp11057_c0_seq1	h2_comp14276_c2_seq1	h3_comp5429_c0_seq1	h4_comp13293_c0_seq1	b1_comp4419_c0_seq1	s1_comp7191_c0_seq2	ENSDARG00000089127
b2_comp6355_c0_seq1	s2_comp7728_c0_seq1	h1_comp13505_c0_seq1	h2_comp15438_c0_seq1	h3_comp11600_c0_seq1	h4_comp14021_c0_seq1	b1_comp1940_c0_seq1	s1_comp5982_c0_seq1	ENSDARG00000036041
b2_comp16063_c0_seq1	s2_comp23570_c0_seq1	h1_comp11060_c0_seq1	h2_comp12298_c0_seq1	h3_comp3492_c0_seq1	h4_comp5214_c0_seq1	b1_comp9749_c0_seq1	s1_comp9693_c0_seq1	ENSDARG00000052624
b2_comp5086_c0_seq1	s2_comp7568_c0_seq1	h1_comp12734_c0_seq1	h2_comp14826_c0_seq1	h3_comp10483_c0_seq1	h4_comp13180_c0_seq1	b1_comp4005_c0_seq1	s1_comp7391_c0_seq1	ENSDARG00000017772
b2_comp4949_c0_seq1	s2_comp2832_c0_seq1	h1_comp12245_c0_seq1	h2_comp12952_c0_seq1	h3_comp9967_c0_seq1	h4_comp12226_c0_seq1	b1_comp1957_c0_seq1	s1_comp6925_c0_seq1	ENSDARG00000052712
b2_comp2260_c0_seq1	s2_comp8047_c0_seq2	h1_comp12859_c0_seq3	h2_comp14004_c0_seq1	h3_comp7673_c0_seq2	h4_comp13394_c0_seq2	b1_comp5861_c0_seq8	s1_comp7595_c0_seq1	ENSDARG00000061216
b2_comp28507_c0_seq1	s2_comp2530_c0_seq1	h1_comp3792_c0_seq1	h2_comp9099_c0_seq1	h3_comp13659_c0_seq1	h4_comp3841_c0_seq1	b1_comp11094_c0_seq1	s1_comp1842_c0_seq1	ENSDARG00000037930
b2_comp15002_c0_seq1	s2_comp5213_c0_seq1	h1_comp9101_c0_seq1	h2_comp3941_c0_seq1	h3_comp13140_c0_seq1	h4_comp3510_c0_seq1	b1_comp8827_c0_seq1	s1_comp9508_c0_seq1	ENSDARG00000043249
b2_comp5322_c0_seq1	s2_comp15353_c0_seq1	h1_comp12219_c0_seq1	h2_comp14561_c0_seq4	h3_comp2339_c0_seq1	h4_comp12437_c0_seq1	b1_comp4236_c0_seq1	s1_comp5819_c0_seq1	ENSDARG00000018742
b2_comp7073_c0_seq1	s2_comp5200_c0_seq1	h1_comp11162_c0_seq1	h2_comp13126_c0_seq1	h3_comp8697_c0_seq1	h4_comp9914_c0_seq1	b1_comp2557_c0_seq1	s1_comp8233_c0_seq1	ENSDARG00000070722
b2_comp10939_c0_seq1	s2_comp3991_c0_seq1	h1_comp12782_c0_seq1	h2_comp14758_c0_seq1	h3_comp10475_c0_seq1	h4_comp12775_c0_seq1	b1_comp6107_c0_seq2	s1_comp6761_c0_seq1	ENSDARG00000010279
b2_comp1978_c0_seq1	s2_comp8193_c1_seq1	h1_comp12057_c0_seq2	h2_comp8885_c0_seq1	h3_comp11948_c0_seq1	h4_comp13718_c0_seq2	b1_comp3072_c0_seq1	s1_comp4309_c0_seq2	ENSDARG00000063095
b2_comp13263_c0_seq1	s2_comp6662_c0_seq1	h1_comp12084_c0_seq1	h2_comp12979_c0_seq1	h3_comp9667_c0_seq1	h4_comp11928_c0_seq1	b1_comp1630_c0_seq1	s1_comp5685_c0_seq1	ENSDARG00000034718
b2_comp15554_c0_seq1	s2_comp1975_c0_seq1	h1_comp8740_c0_seq1	h2_comp10728_c0_seq1	h3_comp9359_c0_seq1	h4_comp3509_c0_seq1	b1_comp7767_c0_seq1	s1_comp9120_c0_seq1	ENSDARG00000022129
b2_comp2980_c0_seq1	s2_comp6846_c0_seq1	h1_comp12082_c0_seq1	h2_comp13183_c0_seq1	h3_comp11749_c0_seq1	h4_comp12046_c0_seq1	b1_comp3533_c0_seq1	s1_comp5699_c0_seq1	ENSDARG00000022315
b2_comp8621_c0_seq1	s2_comp2778_c0_seq1	h1_comp11862_c0_seq1	h2_comp18167_c0_seq1	h3_comp2892_c0_seq1	h4_comp11604_c0_seq1	b1_comp7111_c0_seq1	s1_comp5574_c0_seq1	ENSDARG00000027803
b2_comp4317_c0_seq1	s2_comp7983_c0_seq1	h1_comp13636_c0_seq1	h2_comp15791_c0_seq1	h3_comp12269_c0_seq1	h4_comp14306_c0_seq1	b1_comp5569_c0_seq1	s1_comp5534_c0_seq1	ENSDARG00000020625
b2_comp4352_c0_seq2	s2_comp8415_c0_seq1	h1_comp13022_c0_seq1	h2_comp15584_c0_seq1	h3_comp7000_c0_seq2	h4_comp14364_c0_seq1	b1_comp4951_c1_seq3	s1_comp8582_c0_seq1	ENSDARG00000062511
b2_comp12539_c0_seq1	s2_comp16857_c0_seq1	h1_comp11572_c0_seq1	h2_comp13293_c0_seq2	h3_comp7436_c0_seq2	h4_comp10987_c0_seq1	b1_comp7745_c0_seq1	s1_comp9040_c0_seq1	ENSDARG00000006370
b2_comp4427_c0_seq1	s2_comp2423_c0_seq1	h1_comp8029_c0_seq1	h2_comp10223_c0_seq1	h3_comp9545_c0_seq1	h4_comp9748_c0_seq1	b1_comp1609_c0_seq1	s1_comp4457_c0_seq1	ENSDARG00000094277
b2_comp8719_c0_seq1	s2_comp6508_c0_seq1	h1_comp9368_c0_seq2	h2_comp14868_c0_seq1	h3_comp10517_c0_seq1	h4_comp13998_c0_seq1	b1_comp5430_c0_seq1	s1_comp2233_c0_seq1	ENSDARG00000006729
b2_comp3394_c0_seq2	s2_comp4811_c0_seq1	h1_comp10014_c0_seq2	h2_comp12267_c0_seq1	h3_comp7605_c0_seq1	h4_comp11814_c0_seq1	b1_comp8119_c0_seq1	s1_comp3753_c0_seq1	ENSDARG00000057929
b2_comp13476_c0_seq1	s2_comp15737_c0_seq1	h1_comp12416_c0_seq1	h2_comp11940_c0_seq1	h3_comp7704_c0_seq1	h4_comp10986_c0_seq1	b1_comp7950_c0_seq1	s1_comp2383_c0_seq1	ENSDARG00000062450
b2_comp16806_c0_seq1	s2_comp4469_c0_seq1	h1_comp16672_c0_seq1	h2_comp4339_c0_seq1	h3_comp2168_c0_seq1	h4_comp51474_c0_seq1	b1_comp1178_c0_seq1	s1_comp4652_c0_seq1	ENSDARG00000045146
b2_comp5657_c0_seq1	s2_comp2683_c0_seq1	h1_comp12149_c0_seq1	h2_comp14683_c0_seq1	h3_comp10849_c0_seq1	h4_comp13179_c0_seq1	b1_comp6052_c0_seq1	s1_comp2014_c0_seq1	ENSDARG00000041110
b2_comp9895_c0_seq1	s2_comp14904_c0_seq1	h1_comp12345_c0_seq1	h2_comp15306_c0_seq1	h3_comp11373_c0_seq1	h4_comp13484_c0_seq1	b1_comp7733_c0_seq1	s1_comp7575_c0_seq1	ENSDARG00000033604
b2_comp6490_c0_seq1	s2_comp9361_c0_seq1	h1_comp7682_c0_seq1	h2_comp16202_c0_seq1	h3_comp11631_c0_seq1	h4_comp4331_c0_seq1	b1_comp6659_c0_seq1	s1_comp2817_c0_seq1	ENSDARG00000070038
b2_comp2377_c0_seq1	s2_comp19893_c0_seq1	h1_comp9059_c0_seq1	h2_comp13310_c0_seq2	h3_comp9535_c0_seq3	h4_comp10931_c0_seq1	b1_comp7867_c0_seq1	s1_comp9445_c0_seq1	ENSDARG00000039422
b2_comp5125_c0_seq1	s2_comp5393_c0_seq1	h1_comp11669_c0_seq1	h2_comp13623_c0_seq1	h3_comp8409_c0_seq1	h4_comp12251_c0_seq1	b1_comp5827_c0_seq2	s1_comp5546_c0_seq1	ENSDARG00000069099
b2_comp22022_c0_seq1	s2_comp7357_c0_seq2	h1_comp11090_c0_seq2	h2_comp12307_c0_seq1	h3_comp9978_c0_seq1	h4_comp26355_c0_seq1	b1_comp4604_c0_seq1	s1_comp4118_c0_seq1	ENSDARG00000068125
b2_comp20644_c0_seq1	s2_comp6415_c0_seq1	h1_comp10530_c0_seq1	h2_comp4170_c0_seq1	h3_comp16234_c0_seq1	h4_comp11489_c0_seq1	b1_comp15072_c0_seq1	s1_comp1600_c0_seq1	ENSDARG00000051956
b2_comp7992_c0_seq1	s2_comp3228_c0_seq1	h1_comp10130_c0_seq1	h2_comp12499_c0_seq1	h3_comp11769_c0_seq1	h4_comp11824_c0_seq1	b1_comp6860_c0_seq1	s1_comp8312_c0_seq1	ENSDARG00000015385
b2_comp6508_c0_seq1	s2_comp2875_c0_seq1	h1_comp8066_c0_seq1	h2_comp9325_c0_seq1	h3_comp8192_c0_seq1	h4_comp7953_c0_seq1	b1_comp6674_c0_seq1	s1_comp3837_c0_seq1	ENSDARG00000045487
b2_comp9649_c0_seq1	s2_comp3038_c0_seq1	h1_comp11773_c0_seq1	h2_comp14645_c0_seq1	h3_comp9861_c0_seq1	h4_comp12779_c0_seq1	b1_comp6258_c0_seq1	s1_comp2462_c0_seq1	ENSDARG00000004906
b2_comp14037_c0_seq1	s2_comp19942_c0_seq1	h1_comp9154_c0_seq1	h2_comp12179_c0_seq1	h3_comp9536_c0_seq1	h4_comp8372_c0_seq1	b1_comp7552_c0_seq1	s1_comp9649_c0_seq1	ENSDARG00000030598
b2_comp2298_c0_seq1	s2_comp5796_c0_seq2	h1_comp12432_c0_seq1	h2_comp14942_c0_seq1	h3_comp9097_c0_seq1	h4_comp8593_c0_seq1	b1_comp1267_c0_seq1	s1_comp3474_c0_seq1	ENSDARG00000039820
b2_comp10565_c0_seq1	s2_comp11330_c0_seq1	h1_comp12246_c0_seq1	h2_comp14324_c0_seq1	h3_comp10355_c0_seq1	h4_comp12961_c0_seq1	b1_comp7748_c0_seq1	s1_comp4279_c0_seq1	ENSDARG00000042796
b2_comp4113_c0_seq1	s2_comp6677_c0_seq1	h1_comp9607_c0_seq1	h2_comp11377_c0_seq1	h3_comp3020_c0_seq1	h4_comp11656_c0_seq2	b1_comp4981_c0_seq1	s1_comp6243_c0_seq1	ENSDARG00000079384
b2_comp22667_c0_seq1	s2_comp16895_c0_seq1	h1_comp9576_c0_seq1	h2_comp9607_c0_seq1	h3_comp5723_c0_seq1	h4_comp8254_c0_seq1	b1_comp1764_c0_seq2	s1_comp14810_c0_seq1	ENSDARG00000017127
b2_comp1901_c0_seq1	s2_comp11985_c0_seq1	h1_comp13093_c0_seq1	h2_comp15201_c0_seq1	h3_comp2901_c0_seq1	h4_comp13782_c0_seq1	b1_comp2310_c0_seq1	s1_comp8721_c0_seq1	ENSDARG00000071021
b2_comp10259_c0_seq1	s2_comp13641_c0_seq1	h1_comp6382_c0_seq1	h2_comp10377_c0_seq1	h3_comp12233_c0_seq1	h4_comp8675_c0_seq1	b1_comp7532_c0_seq1	s1_comp6983_c0_seq2	ENSDARG00000063345
b2_comp6771_c0_seq1	s2_comp8624_c0_seq1	h1_comp13459_c0_seq1	h2_comp15735_c0_seq1	h3_comp11242_c0_seq1	h4_comp14184_c0_seq1	b1_comp5660_c0_seq1	s1_comp7372_c0_seq1	ENSDARG00000013968
b2_comp1802_c0_seq1	s2_comp8461_c0_seq1	h1_comp12817_c0_seq1	h2_comp13668_c0_seq2	h3_comp7978_c0_seq1	h4_comp12560_c0_seq1	b1_comp5314_c0_seq1	s1_comp6460_c0_seq1	ENSDARG00000059363
b2_comp19698_c0_seq1	s2_comp19411_c0_seq1	h1_comp11457_c0_seq1	h2_comp31324_c0_seq1	h3_comp2245_c0_seq1	h4_comp10621_c0_seq1	b1_comp8072_c0_seq1	s1_comp4484_c0_seq1	ENSDARG00000055381
b2_comp6189_c0_seq4	s2_comp8534_c0_seq2	h1_comp13992_c0_seq1	h2_comp12972_c0_seq1	h3_comp11604_c0_seq1	h4_comp11537_c1_seq1	b1_comp6622_c0_seq1	s1_comp7823_c2_seq4	ENSDARG00000032725
b2_comp3903_c0_seq2	s2_comp7340_c0_seq1	h1_comp13751_c0_seq2	h2_comp15243_c0_seq2	h3_comp3141_c0_seq1	h4_comp14083_c0_seq4	b1_comp5089_c0_seq3	s1_comp7108_c0_seq2	NO_MATCH_TO_ZEBRA
b2_comp16438_c0_seq1	s2_comp21590_c0_seq1	h1_comp11408_c0_seq1	h2_comp11116_c0_seq1	h3_comp2183_c0_seq1	h4_comp11840_c0_seq1	b1_comp9255_c0_seq1	s1_comp7591_c0_seq1	ENSDARG00000055876
b2_comp3901_c0_seq2	s2_comp6757_c0_seq1	h1_comp13208_c0_seq1	h2_comp15350_c0_seq1	h3_comp11123_c0_seq1	h4_comp14057_c0_seq1	b1_comp6019_c0_seq2	s1_comp7188_c0_seq1	ENSDARG00000022183
b2_comp5765_c0_seq11	s2_comp8881_c0_seq28	h1_comp13867_c0_seq2	h2_comp15939_c0_seq5	h3_comp10802_c0_seq29	h4_comp14495_c0_seq30	b1_comp6461_c0_seq14	s1_comp7977_c0_seq12	ENSDARG00000061736
b2_comp4795_c0_seq1	s2_comp7454_c0_seq2	h1_comp12686_c0_seq1	h2_comp14445_c0_seq4	h3_comp6390_c0_seq1	h4_comp13517_c0_seq3	b1_comp4244_c0_seq1	s1_comp2094_c0_seq2	ENSDARG00000053012
b2_comp2416_c0_seq1	s2_comp7976_c0_seq2	h1_comp13902_c0_seq1	h2_comp15985_c0_seq4	h3_comp10271_c0_seq1	h4_comp14499_c0_seq3	b1_comp5968_c0_seq1	s1_comp7763_c0_seq8	ENSDARG00000054771
b2_comp7228_c0_seq1	s2_comp5073_c0_seq1	h1_comp12013_c0_seq1	h2_comp13964_c0_seq1	h3_comp3146_c0_seq1	h4_comp11915_c0_seq1	b1_comp2026_c0_seq1	s1_comp8184_c0_seq1	ENSDARG00000007720
b2_comp11808_c0_seq1	s2_comp4972_c0_seq1	h1_comp5418_c0_seq1	h2_comp10541_c0_seq1	h3_comp2317_c0_seq1	h4_comp6606_c0_seq1	b1_comp8024_c0_seq1	s1_comp10096_c0_seq1	ENSDARG00000095157
b2_comp1736_c0_seq1	s2_comp8554_c0_seq2	h1_comp13424_c0_seq1	h2_comp15895_c0_seq2	h3_comp11509_c0_seq2	h4_comp14484_c0_seq1	b1_comp2298_c0_seq1	s1_comp4341_c0_seq1	ENSDARG00000000972
b2_comp1817_c0_seq1	s2_comp2032_c0_seq1	h1_comp10113_c0_seq1	h2_comp10574_c0_seq1	h3_comp6781_c0_seq1	h4_comp9786_c0_seq1	b1_comp3215_c0_seq1	s1_comp5178_c0_seq1	ENSDARG00000052370
b2_comp4582_c0_seq1	s2_comp7634_c0_seq1	h1_comp13637_c0_seq1	h2_comp14773_c0_seq1	h3_comp3052_c0_seq1	h4_comp11990_c0_seq1	b1_comp6299_c0_seq1	s1_comp9382_c0_seq1	ENSDARG00000012395
b2_comp21703_c0_seq1	s2_comp6168_c0_seq3	h1_comp4219_c0_seq1	h2_comp4235_c0_seq1	h3_comp2791_c0_seq1	h4_comp11049_c0_seq3	b1_comp3700_c0_seq2	s1_comp13748_c0_seq1	ENSDARG00000035558
b2_comp10781_c0_seq1	s2_comp4986_c0_seq1	h1_comp11384_c0_seq1	h2_comp13970_c0_seq1	h3_comp12236_c0_seq1	h4_comp12711_c0_seq1	b1_comp7557_c0_seq1	s1_comp5454_c0_seq1	ENSDARG00000027357
b2_comp5639_c0_seq1	s2_comp8381_c0_seq1	h1_comp12545_c0_seq1	h2_comp14496_c0_seq1	h3_comp4328_c0_seq1	h4_comp13251_c0_seq1	b1_comp5612_c0_seq1	s1_comp8361_c0_seq1	ENSDARG00000038743
b2_comp8837_c0_seq1	s2_comp1914_c0_seq1	h1_comp2732_c0_seq1	h2_comp23930_c0_seq1	h3_comp7914_c1_seq2	h4_comp8806_c0_seq1	b1_comp6967_c0_seq1	s1_comp9162_c0_seq1	ENSDARG00000089040
b2_comp12402_c0_seq1	s2_comp7717_c0_seq1	h1_comp10816_c0_seq1	h2_comp12028_c0_seq1	h3_comp12217_c0_seq1	h4_comp9005_c0_seq1	b1_comp7799_c0_seq1	s1_comp10781_c0_seq1	ENSDARG00000012458
b2_comp3956_c0_seq1	s2_comp8532_c0_seq1	h1_comp11017_c0_seq1	h2_comp13534_c0_seq1	h3_comp9347_c0_seq1	h4_comp12603_c0_seq1	b1_comp7085_c0_seq1	s1_comp4408_c0_seq1	ENSDARG00000022652
b2_comp2361_c0_seq1	s2_comp8654_c2_seq1	h1_comp12189_c0_seq1	h2_comp13912_c0_seq1	h3_comp12051_c0_seq1	h4_comp13138_c0_seq1	b1_comp3459_c0_seq1	s1_comp2378_c0_seq1	ENSDARG00000042864
b2_comp17358_c0_seq1	s2_comp19364_c0_seq1	h1_comp20505_c0_seq1	h2_comp11664_c0_seq1	h3_comp14423_c0_seq1	h4_comp4714_c0_seq1	b1_comp9507_c0_seq1	s1_comp10666_c0_seq1	ENSDARG00000043928
b2_comp4833_c0_seq1	s2_comp4736_c0_seq2	h1_comp10779_c0_seq4	h2_comp24725_c0_seq1	h3_comp2769_c0_seq1	h4_comp10579_c0_seq3	b1_comp8125_c1_seq1	s1_comp5063_c0_seq1	ENSDARG00000055903
b2_comp19921_c0_seq1	s2_comp29223_c0_seq1	h1_comp9417_c0_seq1	h2_comp29507_c0_seq1	h3_comp14077_c0_seq1	h4_comp4939_c0_seq1	b1_comp12577_c0_seq1	s1_comp14544_c0_seq1	ENSDARG00000026865
b2_comp4344_c0_seq1	s2_comp6674_c0_seq1	h1_comp8833_c0_seq1	h2_comp12544_c0_seq1	h3_comp9970_c0_seq2	h4_comp10787_c0_seq1	b1_comp7546_c0_seq1	s1_comp4728_c0_seq1	ENSDARG00000020891
b2_comp9847_c0_seq1	s2_comp5998_c0_seq1	h1_comp11683_c0_seq2	h2_comp13740_c0_seq1	h3_comp5628_c1_seq1	h4_comp12495_c0_seq1	b1_comp7262_c0_seq1	s1_comp2442_c0_seq1	ENSDARG00000012144
b2_comp11632_c0_seq1	s2_comp2115_c0_seq2	h1_comp11992_c0_seq1	h2_comp13216_c0_seq1	h3_comp12343_c0_seq1	h4_comp3601_c0_seq1	b1_comp7489_c0_seq1	s1_comp2023_c0_seq1	NO_MATCH_TO_ZEBRA
b2_comp22465_c0_seq1	s2_comp7884_c0_seq1	h1_comp15616_c0_seq1	h2_comp29479_c0_seq1	h3_comp5031_c0_seq1	h4_comp8256_c0_seq1	b1_comp13694_c0_seq1	s1_comp11233_c0_seq1	ENSDARG00000022648
b2_comp10118_c0_seq1	s2_comp3325_c0_seq1	h1_comp12870_c0_seq1	h2_comp14396_c0_seq1	h3_comp12075_c0_seq1	h4_comp13753_c0_seq1	b1_comp7232_c0_seq1	s1_comp5846_c0_seq1	ENSDARG00000029639
b2_comp5868_c0_seq3	s2_comp3936_c0_seq2	h1_comp9256_c0_seq2	h2_comp15559_c0_seq2	h3_comp11186_c0_seq1	h4_comp13625_c0_seq1	b1_comp7618_c0_seq1	s1_comp6003_c0_seq1	ENSDARG00000074554
b2_comp8842_c0_seq1	s2_comp12705_c0_seq1	h1_comp14149_c0_seq1	h2_comp13024_c0_seq1	h3_comp12034_c0_seq1	h4_comp11191_c0_seq1	b1_comp7010_c0_seq1	s1_comp8709_c0_seq1	ENSDARG00000044562
b2_comp5548_c0_seq1	s2_comp11184_c0_seq1	h1_comp13661_c0_seq1	h2_comp15706_c0_seq1	h3_comp11291_c0_seq1	h4_comp13078_c0_seq1	b1_comp6343_c0_seq1	s1_comp7933_c0_seq3	ENSDARG00000055901
b2_comp6966_c0_seq1	s2_comp10958_c0_seq1	h1_comp10698_c0_seq1	h2_comp11736_c0_seq1	h3_comp8685_c0_seq1	h4_comp11241_c0_seq1	b1_comp6803_c0_seq1	s1_comp8328_c0_seq1	ENSDARG00000071336
b2_comp5842_c0_seq4	s2_comp25512_c0_seq1	h1_comp13542_c0_seq2	h2_comp13010_c0_seq1	h3_comp10576_c0_seq1	h4_comp13466_c0_seq2	b1_comp2218_c0_seq1	s1_comp10166_c0_seq1	ENSDARG00000044804
b2_comp16883_c0_seq1	s2_comp61133_c0_seq1	h1_comp9801_c0_seq1	h2_comp36805_c0_seq1	h3_comp3245_c0_seq2	h4_comp40363_c0_seq1	b1_comp3258_c0_seq1	s1_comp22218_c0_seq1	ENSDARG00000057085
b2_comp10978_c0_seq1	s2_comp6095_c0_seq1	h1_comp10782_c0_seq1	h2_comp13724_c0_seq1	h3_comp12449_c0_seq1	h4_comp13181_c0_seq2	b1_comp5231_c0_seq1	s1_comp1632_c0_seq1	ENSDARG00000015851
b2_comp12067_c0_seq1	s2_comp14175_c0_seq1	h1_comp14253_c0_seq1	h2_comp12067_c0_seq1	h3_comp12483_c0_seq1	h4_comp10369_c0_seq1	b1_comp7516_c0_seq1	s1_comp2167_c0_seq1	ENSDARG00000022712
b2_comp15830_c0_seq1	s2_comp17932_c0_seq1	h1_comp24516_c0_seq1	h2_comp7166_c0_seq1	h3_comp7238_c0_seq1	h4_comp4216_c0_seq1	b1_comp9976_c0_seq1	s1_comp4446_c0_seq1	ENSDARG00000039882
b2_comp11437_c0_seq1	s2_comp19445_c0_seq1	h1_comp8719_c0_seq1	h2_comp14192_c0_seq1	h3_comp10747_c0_seq1	h4_comp13053_c0_seq1	b1_comp2718_c0_seq1	s1_comp6237_c0_seq1	ENSDARG00000020676
b2_comp3850_c0_seq2	s2_comp8093_c0_seq3	h1_comp12331_c0_seq1	h2_comp13012_c0_seq1	h3_comp10589_c0_seq1	h4_comp13355_c0_seq2	b1_comp5796_c0_seq4	s1_comp4786_c0_seq2	ENSDARG00000068868
b2_comp4628_c0_seq1	s2_comp3063_c0_seq1	h1_comp13441_c0_seq1	h2_comp11514_c0_seq1	h3_comp8787_c0_seq1	h4_comp13999_c0_seq1	b1_comp7032_c0_seq1	s1_comp5616_c0_seq1	ENSDARG00000003035
b2_comp6042_c0_seq4	s2_comp8828_c0_seq5	h1_comp13499_c0_seq2	h2_comp15167_c0_seq3	h3_comp10057_c0_seq8	h4_comp13907_c0_seq2	b1_comp6364_c0_seq7	s1_comp7448_c0_seq2	ENSDARG00000016704
b2_comp2950_c0_seq1	s2_comp22442_c0_seq1	h1_comp10492_c0_seq1	h2_comp12221_c0_seq1	h3_comp2557_c0_seq1	h4_comp12241_c0_seq1	b1_comp10400_c0_seq1	s1_comp9211_c0_seq1	ENSDARG00000087307
b2_comp8721_c0_seq1	s2_comp4990_c0_seq1	h1_comp11084_c0_seq1	h2_comp12167_c0_seq1	h3_comp9048_c0_seq1	h4_comp11368_c0_seq1	b1_comp2669_c0_seq1	s1_comp2274_c0_seq1	ENSDARG00000033450
b2_comp17123_c0_seq1	s2_comp6348_c0_seq1	h1_comp10074_c0_seq1	h2_comp13457_c0_seq1	h3_comp8711_c0_seq1	h4_comp23315_c0_seq1	b1_comp8591_c0_seq1	s1_comp10098_c0_seq1	ENSDARG00000040453
b2_comp3855_c0_seq1	s2_comp7671_c0_seq1	h1_comp13911_c1_seq1	h2_comp15911_c0_seq2	h3_comp9307_c0_seq4	h4_comp14467_c1_seq3	b1_comp6216_c0_seq8	s1_comp7374_c0_seq3	ENSDARG00000009582
b2_comp1960_c0_seq1	s2_comp9223_c0_seq2	h1_comp12591_c0_seq1	h2_comp10253_c0_seq1	h3_comp10765_c0_seq1	h4_comp13060_c0_seq3	b1_comp6852_c0_seq1	s1_comp7581_c0_seq4	ENSDARG00000012694
b2_comp5427_c0_seq1	s2_comp2349_c0_seq1	h1_comp10449_c0_seq1	h2_comp13627_c0_seq1	h3_comp3221_c0_seq1	h4_comp12956_c0_seq1	b1_comp2012_c0_seq1	s1_comp3760_c0_seq1	ENSDARG00000035573
b2_comp1573_c0_seq1	s2_comp5551_c0_seq1	h1_comp12338_c0_seq2	h2_comp15457_c0_seq1	h3_comp8909_c0_seq2	h4_comp14131_c0_seq1	b1_comp1848_c0_seq1	s1_comp7271_c0_seq2	ENSDARG00000021059
b2_comp8862_c0_seq1	s2_comp5734_c0_seq2	h1_comp8457_c0_seq2	h2_comp14166_c0_seq2	h3_comp10671_c0_seq2	h4_comp12202_c0_seq1	b1_comp6999_c0_seq1	s1_comp8313_c0_seq1	ENSDARG00000036675
b2_comp5884_c0_seq1	s2_comp8826_c0_seq1	h1_comp13099_c0_seq1	h2_comp14849_c0_seq1	h3_comp10417_c0_seq2	h4_comp14037_c0_seq2	b1_comp6217_c0_seq2	s1_comp7412_c0_seq1	ENSDARG00000040492
b2_comp4934_c0_seq1	s2_comp16459_c0_seq1	h1_comp12385_c0_seq1	h2_comp13307_c0_seq1	h3_comp9194_c0_seq1	h4_comp12197_c0_seq1	b1_comp6240_c0_seq1	s1_comp4454_c0_seq1	ENSDARG00000011299
b2_comp5754_c0_seq1	s2_comp8334_c0_seq2	h1_comp13806_c0_seq3	h2_comp15857_c0_seq3	h3_comp9241_c1_seq5	h4_comp14384_c0_seq2	b1_comp3486_c0_seq1	s1_comp7179_c0_seq4	ENSDARG00000011390
b2_comp9353_c0_seq1	s2_comp7952_c0_seq3	h1_comp11936_c0_seq9	h2_comp13975_c0_seq1	h3_comp10370_c0_seq19	h4_comp12357_c0_seq1	b1_comp4123_c0_seq3	s1_comp10046_c0_seq1	ENSDARG00000002986
b2_comp2614_c0_seq1	s2_comp22273_c0_seq1	h1_comp7471_c0_seq1	h2_comp6182_c0_seq1	h3_comp2635_c0_seq1	h4_comp5689_c0_seq1	b1_comp3930_c0_seq1	s1_comp20352_c0_seq1	ENSDARG00000038374
b2_comp1353_c0_seq2	s2_comp5888_c0_seq3	h1_comp11852_c0_seq2	h2_comp13588_c0_seq1	h3_comp9574_c0_seq2	h4_comp8992_c0_seq1	b1_comp5587_c0_seq3	s1_comp1497_c0_seq1	ENSDARG00000017235
b2_comp2322_c0_seq1	s2_comp8046_c0_seq2	h1_comp13894_c0_seq1	h2_comp15819_c0_seq3	h3_comp11445_c0_seq1	h4_comp14406_c0_seq2	b1_comp6371_c0_seq2	s1_comp5451_c0_seq1	ENSDARG00000036442
b2_comp22826_c0_seq1	s2_comp41374_c0_seq1	h1_comp16448_c0_seq1	h2_comp5742_c0_seq1	h3_comp2424_c0_seq2	h4_comp55754_c0_seq1	b1_comp10395_c0_seq1	s1_comp13859_c0_seq1	ENSDARG00000086394
b2_comp2379_c0_seq2	s2_comp8482_c0_seq1	h1_comp12828_c0_seq2	h2_comp14413_c0_seq1	h3_comp10780_c0_seq1	h4_comp12805_c0_seq1	b1_comp7481_c0_seq1	s1_comp7336_c0_seq2	ENSDARG00000032601
b2_comp24357_c0_seq1	s2_comp6692_c0_seq1	h1_comp3873_c0_seq1	h2_comp13220_c0_seq2	h3_comp3848_c0_seq1	h4_comp42867_c0_seq1	b1_comp12682_c0_seq1	s1_comp9122_c0_seq1	ENSDARG00000003519
b2_comp6214_c0_seq3	s2_comp8663_c0_seq4	h1_comp13699_c0_seq2	h2_comp10645_c0_seq1	h3_comp11053_c0_seq1	h4_comp10506_c0_seq1	b1_comp6483_c1_seq2	s1_comp6781_c0_seq1	ENSDARG00000070579
b2_comp3468_c0_seq1	s2_comp9111_c0_seq1	h1_comp10667_c0_seq1	h2_comp11591_c0_seq1	h3_comp6206_c0_seq1	h4_comp4297_c0_seq1	b1_comp1927_c0_seq1	s1_comp4416_c0_seq1	ENSDARG00000030585
b2_comp10966_c0_seq1	s2_comp8226_c0_seq1	h1_comp14053_c0_seq1	h2_comp15647_c0_seq1	h3_comp8921_c0_seq1	h4_comp13860_c0_seq1	b1_comp5202_c0_seq1	s1_comp8292_c0_seq1	ENSDARG00000027589
b2_comp4785_c0_seq1	s2_comp7369_c0_seq1	h1_comp8136_c0_seq1	h2_comp13874_c0_seq1	h3_comp9381_c0_seq1	h4_comp12293_c0_seq1	b1_comp2132_c0_seq1	s1_comp7619_c0_seq2	ENSDARG00000075025
b2_comp11519_c0_seq1	s2_comp5332_c0_seq2	h1_comp12806_c0_seq1	h2_comp14451_c0_seq1	h3_comp10981_c0_seq3	h4_comp13073_c0_seq2	b1_comp4911_c0_seq1	s1_comp2546_c0_seq1	ENSDARG00000002215
b2_comp5170_c0_seq1	s2_comp9598_c0_seq1	h1_comp12162_c0_seq1	h2_comp13711_c0_seq1	h3_comp5953_c0_seq1	h4_comp12083_c0_seq1	b1_comp5025_c0_seq1	s1_comp7609_c0_seq1	ENSDARG00000057698
b2_comp2300_c0_seq1	s2_comp9455_c0_seq1	h1_comp12663_c0_seq1	h2_comp14639_c0_seq1	h3_comp10776_c0_seq1	h4_comp13328_c0_seq1	b1_comp6928_c0_seq1	s1_comp8169_c0_seq1	ENSDARG00000094661
b2_comp5510_c0_seq1	s2_comp10769_c0_seq1	h1_comp13966_c0_seq1	h2_comp15995_c0_seq1	h3_comp11894_c0_seq1	h4_comp14549_c1_seq1	b1_comp4194_c0_seq1	s1_comp8406_c0_seq1	ENSDARG00000068572
b2_comp6312_c0_seq2	s2_comp8943_c0_seq6	h1_comp13979_c0_seq5	h2_comp16014_c0_seq22	h3_comp11571_c0_seq4	h4_comp14568_c1_seq9	b1_comp6560_c0_seq2	s1_comp7986_c0_seq3	ENSDARG00000040860
b2_comp5035_c0_seq1	s2_comp8406_c0_seq1	h1_comp9564_c0_seq1	h2_comp13375_c0_seq1	h3_comp2511_c0_seq1	h4_comp14241_c0_seq3	b1_comp11598_c0_seq1	s1_comp7790_c0_seq1	NO_MATCH_TO_ZEBRA
b2_comp10191_c0_seq1	s2_comp6213_c0_seq2	h1_comp12724_c0_seq1	h2_comp14972_c0_seq1	h3_comp3206_c0_seq1	h4_comp11768_c0_seq1	b1_comp5676_c0_seq2	s1_comp7546_c0_seq1	ENSDARG00000079092
b2_comp7903_c0_seq1	s2_comp7156_c0_seq1	h1_comp13057_c0_seq2	h2_comp10858_c0_seq1	h3_comp10639_c0_seq2	h4_comp13048_c0_seq1	b1_comp4048_c0_seq1	s1_comp6256_c0_seq1	ENSDARG00000045676
b2_comp6060_c0_seq1	s2_comp7995_c0_seq1	h1_comp13142_c0_seq1	h2_comp15133_c0_seq1	h3_comp10739_c0_seq1	h4_comp13708_c0_seq1	b1_comp6096_c0_seq1	s1_comp7112_c1_seq1	ENSDARG00000029975
b2_comp6481_c0_seq1	s2_comp9105_c0_seq1	h1_comp12942_c0_seq1	h2_comp10753_c0_seq1	h3_comp8513_c0_seq1	h4_comp10730_c0_seq1	b1_comp6651_c0_seq1	s1_comp8087_c0_seq1	ENSDARG00000029533
b2_comp11109_c0_seq1	s2_comp6034_c0_seq1	h1_comp12709_c0_seq1	h2_comp15188_c0_seq2	h3_comp12095_c0_seq1	h4_comp13396_c0_seq1	b1_comp1322_c0_seq1	s1_comp2234_c0_seq1	ENSDARG00000027649
b2_comp2761_c0_seq1	s2_comp5422_c0_seq1	h1_comp11712_c0_seq2	h2_comp14586_c0_seq1	h3_comp10060_c0_seq1	h4_comp13485_c0_seq1	b1_comp7257_c0_seq1	s1_comp5954_c0_seq1	ENSDARG00000032816
b2_comp5094_c0_seq1	s2_comp8591_c0_seq8	h1_comp12267_c0_seq4	h2_comp15007_c0_seq4	h3_comp11269_c0_seq4	h4_comp13613_c0_seq5	b1_comp6098_c0_seq4	s1_comp7839_c0_seq1	ENSDARG00000029168
b2_comp3833_c0_seq1	s2_comp2872_c0_seq2	h1_comp12526_c0_seq1	h2_comp13716_c0_seq2	h3_comp9538_c0_seq2	h4_comp12776_c0_seq1	b1_comp2193_c0_seq2	s1_comp6405_c0_seq1	ENSDARG00000067857
b2_comp5020_c0_seq1	s2_comp2841_c0_seq1	h1_comp8295_c0_seq1	h2_comp11756_c0_seq1	h3_comp11609_c0_seq1	h4_comp9839_c0_seq1	b1_comp6621_c0_seq1	s1_comp8060_c0_seq1	ENSDARG00000013307
b2_comp3774_c0_seq1	s2_comp7190_c0_seq1	h1_comp9944_c0_seq1	h2_comp13863_c0_seq1	h3_comp7571_c0_seq1	h4_comp10628_c0_seq1	b1_comp6998_c0_seq1	s1_comp5986_c0_seq1	ENSDARG00000020101
b2_comp11416_c0_seq1	s2_comp5125_c0_seq1	h1_comp9476_c0_seq1	h2_comp10569_c0_seq1	h3_comp2378_c0_seq1	h4_comp6873_c0_seq1	b1_comp8049_c0_seq1	s1_comp5452_c0_seq1	ENSDARG00000021202
b2_comp3967_c0_seq2	s2_comp12618_c0_seq1	h1_comp7726_c0_seq1	h2_comp12644_c0_seq1	h3_comp5860_c0_seq1	h4_comp11194_c0_seq1	b1_comp4438_c0_seq1	s1_comp7245_c0_seq2	ENSDARG00000017590
b2_comp13140_c0_seq1	s2_comp3055_c0_seq1	h1_comp8086_c0_seq1	h2_comp9538_c0_seq1	h3_comp12595_c0_seq1	h4_comp8658_c0_seq1	b1_comp8467_c0_seq1	s1_comp8724_c0_seq1	ENSDARG00000090219
b2_comp4273_c0_seq1	s2_comp15297_c0_seq1	h1_comp10253_c0_seq2	h2_comp11055_c0_seq1	h3_comp13110_c0_seq1	h4_comp12569_c0_seq1	b1_comp8923_c0_seq1	s1_comp7441_c0_seq1	ENSDARG00000004160
b2_comp5208_c0_seq1	s2_comp13330_c0_seq1	h1_comp12813_c0_seq1	h2_comp15057_c0_seq1	h3_comp10578_c0_seq1	h4_comp12471_c0_seq1	b1_comp2331_c0_seq1	s1_comp6654_c0_seq1	ENSDARG00000053912
b2_comp5801_c0_seq1	s2_comp10018_c0_seq1	h1_comp11220_c0_seq1	h2_comp13099_c0_seq1	h3_comp11727_c0_seq1	h4_comp12275_c0_seq1	b1_comp1818_c0_seq1	s1_comp7124_c0_seq1	ENSDARG00000054696
b2_comp21803_c0_seq1	s2_comp2394_c0_seq1	h1_comp10217_c0_seq1	h2_comp5923_c0_seq1	h3_comp5099_c0_seq2	h4_comp4975_c1_seq1	b1_comp1415_c0_seq1	s1_comp3426_c0_seq1	ENSDARG00000043102
b2_comp12430_c0_seq1	s2_comp14112_c0_seq1	h1_comp8885_c0_seq1	h2_comp13883_c0_seq1	h3_comp8739_c0_seq1	h4_comp10903_c0_seq1	b1_comp7610_c0_seq1	s1_comp9176_c0_seq1	ENSDARG00000040158
b2_comp10048_c0_seq1	s2_comp5025_c0_seq1	h1_comp9909_c0_seq1	h2_comp11485_c0_seq1	h3_comp3485_c0_seq1	h4_comp10311_c0_seq1	b1_comp2982_c0_seq1	s1_comp8411_c0_seq1	ENSDARG00000014817
b2_comp3236_c0_seq1	s2_comp26000_c0_seq1	h1_comp7377_c0_seq1	h2_comp10381_c0_seq1	h3_comp4748_c0_seq2	h4_comp48561_c0_seq1	b1_comp3389_c0_seq1	s1_comp7411_c0_seq1	ENSDARG00000061231
b2_comp5507_c0_seq1	s2_comp2553_c0_seq1	h1_comp11741_c0_seq1	h2_comp14349_c0_seq1	h3_comp8828_c0_seq2	h4_comp11493_c0_seq1	b1_comp5990_c0_seq1	s1_comp2366_c0_seq1	ENSDARG00000001637
b2_comp20199_c0_seq1	s2_comp6873_c0_seq1	h1_comp7289_c0_seq1	h2_comp11799_c0_seq1	h3_comp7656_c0_seq1	h4_comp10465_c0_seq1	b1_comp9832_c0_seq1	s1_comp4707_c0_seq2	NO_MATCH_TO_ZEBRA
b2_comp3368_c0_seq1	s2_comp20384_c0_seq1	h1_comp3019_c0_seq1	h2_comp12858_c0_seq1	h3_comp8011_c0_seq1	h4_comp11532_c0_seq1	b1_comp1470_c0_seq1	s1_comp10730_c0_seq1	ENSDARG00000042724
b2_comp7709_c0_seq1	s2_comp11385_c0_seq1	h1_comp9275_c0_seq1	h2_comp11653_c0_seq1	h3_comp7746_c0_seq1	h4_comp4275_c0_seq1	b1_comp6929_c0_seq1	s1_comp8397_c0_seq1	ENSDARG00000025972
b2_comp3972_c0_seq2	s2_comp1889_c0_seq1	h1_comp8939_c0_seq1	h2_comp12153_c0_seq1	h3_comp5615_c0_seq1	h4_comp11352_c0_seq1	b1_comp2260_c0_seq1	s1_comp6877_c0_seq1	ENSDARG00000071425
b2_comp8272_c0_seq1	s2_comp13048_c0_seq1	h1_comp9600_c0_seq1	h2_comp11495_c0_seq1	h3_comp11874_c0_seq1	h4_comp10720_c0_seq1	b1_comp7172_c0_seq1	s1_comp4370_c0_seq1	ENSDARG00000042777
b2_comp3909_c0_seq1	s2_comp5729_c0_seq1	h1_comp11406_c0_seq1	h2_comp11733_c0_seq1	h3_comp3067_c0_seq1	h4_comp12000_c0_seq1	b1_comp5772_c0_seq2	s1_comp6775_c0_seq1	ENSDARG00000078918
b2_comp2384_c0_seq1	s2_comp6384_c0_seq1	h1_comp9072_c0_seq1	h2_comp13819_c0_seq1	h3_comp2919_c0_seq1	h4_comp13143_c0_seq1	b1_comp7351_c0_seq1	s1_comp8142_c0_seq1	ENSDARG00000044601
b2_comp3026_c0_seq1	s2_comp2087_c0_seq1	h1_comp13352_c0_seq1	h2_comp14949_c0_seq1	h3_comp10803_c0_seq1	h4_comp13880_c0_seq1	b1_comp1977_c0_seq1	s1_comp5838_c0_seq1	ENSDARG00000006766
b2_comp6185_c0_seq1	s2_comp8784_c0_seq1	h1_comp13824_c0_seq1	h2_comp15859_c0_seq2	h3_comp11479_c0_seq1	h4_comp14388_c0_seq1	b1_comp6268_c0_seq1	s1_comp7787_c0_seq2	ENSDARG00000021669
b2_comp1881_c0_seq1	s2_comp7582_c0_seq1	h1_comp13582_c0_seq1	h2_comp15390_c0_seq1	h3_comp11203_c0_seq1	h4_comp14148_c0_seq1	b1_comp5316_c0_seq1	s1_comp6670_c0_seq1	ENSDARG00000011122
b2_comp14159_c0_seq1	s2_comp5139_c0_seq1	h1_comp5412_c0_seq1	h2_comp10768_c0_seq1	h3_comp3999_c0_seq1	h4_comp8971_c0_seq1	b1_comp8048_c0_seq1	s1_comp4564_c0_seq1	ENSDARG00000045155
b2_comp6226_c0_seq1	s2_comp5321_c0_seq3	h1_comp13250_c0_seq2	h2_comp14992_c0_seq2	h3_comp8731_c0_seq1	h4_comp14050_c0_seq5	b1_comp6000_c0_seq5	s1_comp7952_c1_seq15	ENSDARG00000043260
b2_comp13333_c0_seq1	s2_comp2290_c0_seq2	h1_comp7141_c0_seq2	h2_comp11491_c0_seq1	h3_comp7631_c0_seq1	h4_comp32720_c0_seq1	b1_comp11421_c0_seq1	s1_comp4146_c0_seq2	ENSDARG00000076058
b2_comp25044_c0_seq1	s2_comp22561_c0_seq1	h1_comp3203_c0_seq1	h2_comp23758_c0_seq1	h3_comp6999_c0_seq1	h4_comp8397_c0_seq1	b1_comp1585_c0_seq1	s1_comp2735_c0_seq1	ENSDARG00000070723
b2_comp12808_c0_seq1	s2_comp7911_c0_seq1	h1_comp11389_c0_seq2	h2_comp14339_c0_seq3	h3_comp10499_c0_seq2	h4_comp11556_c0_seq3	b1_comp2112_c0_seq1	s1_comp4189_c0_seq2	ENSDARG00000076487
[truncated: 515 more rows]
