# Supplementary material for: Transcriptomic comparison of invasive bigheaded carps (Hypophthalmichthys nobilis and Hypophthalmichthys molitrix) and their hybrids
Source: Ecol Evol. 2016 Oct 27;6(23):8452–9. doi: 10.1002/ece3.2574 (PMC5167015; doi:10.1002/ece3.2574)
Supplement: Supplementary file 6 [file ECE3-6-8452-s006.xlsx]

## Sheet: SNP
#CHROM	POS	REF	ALT	Silver_GT	Silver_RD	Bighead_GT	Bighead_RD	Gene ID
s2_comp7596_c0_seq1	66	G	A	GG	10	AA	10	ENSDARG00000001734
s2_comp5993_c0_seq1	793	A	C	AA	10	CC	10	ENSDARG00000002909
s2_comp15224_c0_seq1	851	C	A	CC	10	AA	10	ENSDARG00000003757
s2_comp20274_c0_seq1	439	C	A	CC	10	AA	10	ENSDARG00000003836
s2_comp36125_c0_seq1	289	A	G	AA	10	GG	10	ENSDARG00000004616
s2_comp1965_c0_seq1	1628	C	A	CC	10	AA	10	ENSDARG00000004930
s2_comp1965_c0_seq1	2437	A	G	AA	10	GG	10	ENSDARG00000004930
s2_comp34634_c0_seq1	1201	C	T	CC	10	TT	10	ENSDARG00000005416
s2_comp16552_c0_seq1	606	G	A	GG	10	AA	10	ENSDARG00000006029
s2_comp6628_c0_seq1	3557	C	A	CC	10	AA	10	ENSDARG00000006477
s2_comp21109_c0_seq1	1245	A	C	AA	10	CC	10	ENSDARG00000006617
s2_comp8070_c0_seq1	1337	A	G	AA	10	GG	10	ENSDARG00000007517
s2_comp4726_c0_seq1	521	G	A	GG	10	AA	10	ENSDARG00000008237
s2_comp25815_c0_seq1	1081	A	T	AA	10	TT	10	ENSDARG00000008548
s2_comp18576_c0_seq1	430	A	C	AA	10	CC	10	ENSDARG00000008551
s2_comp21037_c0_seq1	96	C	T	CC	10	TT	10	ENSDARG00000010831
s2_comp2491_c0_seq1	618	T	C	TT	10	CC	10	ENSDARG00000012040
s2_comp2837_c0_seq1	727	T	G	TT	10	GG	10	ENSDARG00000012187
s2_comp3124_c0_seq1	283	A	G	AA	10	GG	10	ENSDARG00000012340
s2_comp7395_c0_seq1	1055	C	T	CC	10	TT	10	ENSDARG00000013708
s2_comp31057_c0_seq1	159	T	G	TT	10	GG	10	ENSDARG00000014008
s2_comp6373_c0_seq1	1632	A	G	AA	10	GG	10	ENSDARG00000014717
s2_comp3506_c0_seq1	57	G	A	GG	10	AA	10	ENSDARG00000015394
s2_comp7846_c0_seq3	1020	T	C	TT	10	CC	10	ENSDARG00000015681
s2_comp23240_c0_seq1	277	A	G	AA	10	GG	10	ENSDARG00000015807
s2_comp33208_c0_seq1	161	T	C	TT	10	CC	10	ENSDARG00000016200
s2_comp6588_c0_seq1	1635	T	C	TT	10	CC	10	ENSDARG00000016765
s2_comp3633_c0_seq1	133	A	G	AA	10	GG	10	ENSDARG00000017494
s2_comp2154_c0_seq1	2082	G	A	GG	10	AA	10	ENSDARG00000017659
s2_comp6706_c0_seq2	1021	A	G	AA	10	GG	10	ENSDARG00000018192
s2_comp15353_c0_seq1	1466	T	C	TT	10	CC	10	ENSDARG00000018742
s2_comp2385_c0_seq1	595	A	C	AA	10	CC	10	ENSDARG00000019810
s2_comp6804_c0_seq1	351	G	T	GG	10	TT	10	ENSDARG00000019924
s2_comp29332_c0_seq1	76	T	C	TT	10	CC	10	ENSDARG00000021681
s2_comp2237_c0_seq1	1069	C	T	CC	10	TT	10	ENSDARG00000022295
s2_comp24485_c0_seq1	84	T	C	TT	10	CC	10	ENSDARG00000022682
s2_comp19024_c0_seq1	627	G	A	GG	10	AA	10	ENSDARG00000023394
s2_comp26432_c0_seq1	59	G	A	GG	10	AA	10	ENSDARG00000024702
s2_comp25449_c0_seq1	469	G	A	GG	10	AA	10	ENSDARG00000026068
s2_comp1985_c0_seq1	592	G	A	GG	10	AA	10	ENSDARG00000028721
s2_comp8396_c0_seq1	2047	A	G	AA	10	GG	10	ENSDARG00000029381
s2_comp49509_c0_seq1	107	G	T	GG	10	TT	10	ENSDARG00000030020
s2_comp6969_c0_seq1	813	G	A	GG	10	AA	10	ENSDARG00000031911
s2_comp19606_c0_seq1	638	G	A	GG	10	AA	10	ENSDARG00000033121
s2_comp1881_c0_seq1	349	G	A	GG	10	AA	10	ENSDARG00000033586
s2_comp28306_c0_seq1	445	A	C	AA	10	CC	10	ENSDARG00000033596
s2_comp7396_c0_seq2	706	T	C	TT	10	CC	10	ENSDARG00000034503
s2_comp1996_c0_seq1	211	T	A	TT	10	AA	10	ENSDARG00000034559
s2_comp30012_c0_seq1	1797	G	A	GG	10	AA	10	ENSDARG00000034600
s2_comp3979_c0_seq2	443	C	T	CC	10	TT	10	ENSDARG00000035357
s2_comp16586_c0_seq1	172	A	C	AA	10	CC	10	ENSDARG00000035562
s2_comp7446_c0_seq1	1111	G	A	GG	10	AA	10	ENSDARG00000035608
s2_comp2397_c0_seq1	1408	G	A	GG	10	AA	10	ENSDARG00000036144
s2_comp43652_c0_seq1	441	G	T	GG	10	TT	10	ENSDARG00000036415
s2_comp26065_c0_seq1	175	T	C	TT	10	CC	10	ENSDARG00000037278
s2_comp29648_c0_seq1	219	C	T	CC	10	TT	10	ENSDARG00000037503
s2_comp22879_c0_seq1	358	T	C	TT	10	CC	10	ENSDARG00000037865
s2_comp7344_c0_seq1	922	C	T	CC	10	TT	10	ENSDARG00000040001
s2_comp21019_c0_seq1	879	A	G	AA	10	GG	10	ENSDARG00000040650
s2_comp2306_c0_seq1	1603	G	A	GG	10	AA	10	ENSDARG00000041088
s2_comp39290_c0_seq1	278	G	A	GG	10	AA	10	ENSDARG00000041204
s2_comp16335_c0_seq1	1379	C	A	CC	10	AA	10	ENSDARG00000042045
s2_comp8599_c0_seq1	1071	T	C	TT	10	CC	10	ENSDARG00000042128
s2_comp5578_c0_seq1	1298	A	G	AA	10	GG	10	ENSDARG00000042409
s2_comp5321_c0_seq2	47	A	G	AA	10	GG	10	ENSDARG00000043260
s2_comp8234_c0_seq1	1114	T	A	TT	10	AA	10	ENSDARG00000043587
s2_comp6022_c0_seq1	3125	T	C	TT	10	CC	10	ENSDARG00000044625
s2_comp27204_c0_seq1	459	C	G	CC	10	GG	10	ENSDARG00000045540
s2_comp3801_c0_seq1	372	A	G	AA	10	GG	10	ENSDARG00000045886
s2_comp7275_c0_seq1	498	G	A	GG	10	AA	10	ENSDARG00000052046
s2_comp7146_c0_seq1	1496	A	G	AA	10	GG	10	ENSDARG00000052074
s2_comp5238_c0_seq1	735	T	C	TT	10	CC	10	ENSDARG00000052515
s2_comp36926_c0_seq1	141	T	C	TT	10	CC	10	ENSDARG00000053452
s2_comp8641_c0_seq1	2537	C	T	CC	10	TT	10	ENSDARG00000053484
s2_comp22401_c0_seq1	73	G	A	GG	10	AA	10	ENSDARG00000053950
s2_comp5649_c0_seq1	655	A	G	AA	10	GG	10	ENSDARG00000054539
s2_comp5649_c0_seq1	2758	T	A	TT	10	AA	10	ENSDARG00000054539
s2_comp3708_c0_seq1	831	G	A	GG	10	AA	10	ENSDARG00000055350
s2_comp15210_c0_seq1	1187	C	T	CC	10	TT	10	ENSDARG00000056603
s2_comp17501_c0_seq1	150	C	G	CC	10	GG	10	ENSDARG00000057624
s2_comp39702_c0_seq1	517	A	G	AA	10	GG	10	ENSDARG00000057813
s2_comp41510_c0_seq1	405	G	A	GG	10	AA	10	ENSDARG00000058229
s2_comp3690_c0_seq1	483	T	C	TT	10	CC	10	ENSDARG00000058425
s2_comp32667_c0_seq1	201	T	C	TT	10	CC	10	ENSDARG00000059060
s2_comp8461_c0_seq1	2133	A	C	AA	10	CC	10	ENSDARG00000059363
s2_comp36170_c0_seq1	468	A	G	AA	10	GG	10	ENSDARG00000061211
s2_comp3053_c0_seq1	2020	C	T	CC	10	TT	10	ENSDARG00000061490
s2_comp8087_c0_seq2	388	G	A	GG	10	AA	10	ENSDARG00000062087
s2_comp7726_c0_seq1	133	A	C	AA	10	CC	10	ENSDARG00000062272
s2_comp49594_c0_seq1	255	C	A	CC	10	AA	10	ENSDARG00000062315
s2_comp18482_c0_seq1	1875	T	C	TT	10	CC	10	ENSDARG00000062553
s2_comp33894_c0_seq1	453	T	G	TT	10	GG	10	ENSDARG00000062831
s2_comp33894_c0_seq1	359	T	C	TT	10	CC	10	ENSDARG00000062831
s2_comp27281_c0_seq1	798	A	G	AA	10	GG	10	ENSDARG00000062933
s2_comp3369_c0_seq1	1008	A	G	AA	10	GG	10	ENSDARG00000062983
s2_comp32870_c0_seq1	481	C	G	CC	10	GG	10	ENSDARG00000063190
s2_comp14832_c0_seq1	3141	G	A	GG	10	AA	10	ENSDARG00000063197
s2_comp2009_c0_seq1	1406	C	T	CC	10	TT	10	ENSDARG00000063383
s2_comp2260_c0_seq1	1619	T	C	TT	10	CC	10	ENSDARG00000063624
s2_comp10769_c0_seq1	1869	T	C	TT	10	CC	10	ENSDARG00000068572
s2_comp3698_c0_seq1	1146	C	G	CC	10	GG	10	ENSDARG00000068681
s2_comp15638_c0_seq1	463	G	A	GG	10	AA	10	ENSDARG00000070046
s2_comp24584_c0_seq1	567	C	T	CC	10	TT	10	ENSDARG00000070560
s2_comp20078_c0_seq1	1334	T	C	TT	10	CC	10	ENSDARG00000073841
s2_comp20078_c0_seq1	1427	G	A	GG	10	AA	10	ENSDARG00000073841
s2_comp3743_c0_seq1	249	C	T	CC	10	TT	10	ENSDARG00000073867
s2_comp2862_c0_seq1	928	C	A	CC	10	AA	10	ENSDARG00000073881
s2_comp6629_c0_seq1	660	A	T	AA	10	TT	10	ENSDARG00000074634
s2_comp27315_c0_seq1	537	A	G	AA	10	GG	10	ENSDARG00000074828
s2_comp14350_c0_seq1	998	C	T	CC	10	TT	10	ENSDARG00000075253
s2_comp43917_c0_seq1	207	T	C	TT	10	CC	10	ENSDARG00000075957
s2_comp24675_c0_seq1	2432	G	A	GG	10	AA	10	ENSDARG00000076233
s2_comp22683_c0_seq1	473	A	G	AA	10	GG	10	ENSDARG00000076548
s2_comp23718_c0_seq1	474	G	A	GG	10	AA	10	ENSDARG00000077009
s2_comp6503_c0_seq1	1466	C	T	CC	10	TT	10	ENSDARG00000077081
s2_comp6503_c0_seq1	1402	G	A	GG	10	AA	10	ENSDARG00000077081
s2_comp7121_c0_seq1	1297	C	G	CC	10	GG	10	ENSDARG00000078023
s2_comp7121_c0_seq1	1304	A	C	AA	10	CC	10	ENSDARG00000078023
s2_comp19819_c0_seq1	901	A	T	AA	10	TT	10	ENSDARG00000078142
s2_comp29830_c0_seq1	343	T	C	TT	10	CC	10	ENSDARG00000078301
s2_comp38375_c0_seq1	823	G	T	GG	10	TT	10	ENSDARG00000078691
s2_comp34478_c0_seq1	502	G	A	GG	10	AA	10	ENSDARG00000078866
s2_comp30616_c0_seq1	337	A	G	AA	10	GG	10	ENSDARG00000079377
s2_comp3298_c0_seq1	595	A	G	AA	10	GG	10	ENSDARG00000079434
s2_comp4747_c0_seq1	2420	G	T	GG	10	TT	10	ENSDARG00000079616
s2_comp2751_c0_seq1	722	C	T	CC	10	TT	10	ENSDARG00000086341
s2_comp44393_c0_seq1	215	G	A	GG	10	AA	10	ENSDARG00000089518
s2_comp3055_c0_seq1	1439	C	T	CC	10	TT	10	ENSDARG00000090219
s2_comp25496_c0_seq1	408	G	A	GG	10	AA	10	ENSDARG00000090506
s2_comp6521_c0_seq1	738	C	T	CC	10	TT	10	ENSDARG00000091367
s2_comp8911_c0_seq1	269	T	C	TT	10	CC	10	ENSDARG00000094158
s2_comp40515_c0_seq1	184	T	C	TT	10	CC	10	ENSDARG00000095332
s2_comp14872_c0_seq1	327	G	A	GG	10	AA	10	NO_MATCH_TO_ZEBRA
s2_comp15215_c0_seq1	91	T	A	TT	10	AA	10	NO_MATCH_TO_ZEBRA
s2_comp17271_c0_seq1	137	A	T	AA	10	TT	10	NO_MATCH_TO_ZEBRA
s2_comp17528_c0_seq1	1206	A	C	AA	10	CC	10	NO_MATCH_TO_ZEBRA
s2_comp18181_c0_seq1	1047	A	G	AA	10	GG	10	NO_MATCH_TO_ZEBRA
s2_comp1916_c0_seq1	327	A	G	AA	10	GG	10	NO_MATCH_TO_ZEBRA
s2_comp19724_c0_seq1	279	T	C	TT	10	CC	10	NO_MATCH_TO_ZEBRA
s2_comp20476_c0_seq1	39	G	A	GG	10	AA	10	NO_MATCH_TO_ZEBRA
s2_comp20909_c0_seq1	928	C	T	CC	10	TT	10	NO_MATCH_TO_ZEBRA
s2_comp21012_c0_seq1	219	T	C	TT	10	CC	10	NO_MATCH_TO_ZEBRA
s2_comp21078_c0_seq1	297	T	C	TT	10	CC	10	NO_MATCH_TO_ZEBRA
s2_comp22277_c0_seq1	298	A	G	AA	10	GG	10	NO_MATCH_TO_ZEBRA
s2_comp22905_c0_seq1	429	G	T	GG	10	TT	10	NO_MATCH_TO_ZEBRA
s2_comp22950_c0_seq1	126	A	G	AA	10	GG	10	NO_MATCH_TO_ZEBRA
s2_comp23478_c0_seq1	195	T	G	TT	10	GG	10	NO_MATCH_TO_ZEBRA
s2_comp23516_c0_seq1	110	T	A	TT	10	AA	10	NO_MATCH_TO_ZEBRA
s2_comp23841_c0_seq1	357	A	G	AA	10	GG	10	NO_MATCH_TO_ZEBRA
s2_comp2399_c0_seq1	383	G	A	GG	10	AA	10	NO_MATCH_TO_ZEBRA
s2_comp25193_c0_seq1	105	G	A	GG	10	AA	10	NO_MATCH_TO_ZEBRA
s2_comp25221_c0_seq1	124	C	G	CC	10	GG	10	NO_MATCH_TO_ZEBRA
s2_comp2596_c0_seq1	131	C	G	CC	10	GG	10	NO_MATCH_TO_ZEBRA
s2_comp27124_c0_seq1	1196	T	C	TT	10	CC	10	NO_MATCH_TO_ZEBRA
s2_comp27717_c0_seq1	1105	G	A	GG	10	AA	10	NO_MATCH_TO_ZEBRA
s2_comp27928_c0_seq1	174	C	T	CC	10	TT	10	NO_MATCH_TO_ZEBRA
s2_comp28297_c0_seq1	227	A	G	AA	10	GG	10	NO_MATCH_TO_ZEBRA
s2_comp29428_c0_seq1	797	C	G	CC	10	GG	10	NO_MATCH_TO_ZEBRA
s2_comp29609_c0_seq1	471	C	T	CC	10	TT	10	NO_MATCH_TO_ZEBRA
s2_comp30421_c0_seq1	110	A	G	AA	10	GG	10	NO_MATCH_TO_ZEBRA
s2_comp30756_c0_seq1	404	C	G	CC	10	GG	10	NO_MATCH_TO_ZEBRA
s2_comp3222_c0_seq1	347	A	G	AA	10	GG	10	NO_MATCH_TO_ZEBRA
s2_comp32520_c0_seq1	80	G	T	GG	10	TT	10	NO_MATCH_TO_ZEBRA
s2_comp32744_c0_seq1	213	C	T	CC	10	TT	10	NO_MATCH_TO_ZEBRA
s2_comp33590_c0_seq1	53	G	A	GG	10	AA	10	NO_MATCH_TO_ZEBRA
s2_comp36596_c0_seq1	184	T	C	TT	10	CC	10	NO_MATCH_TO_ZEBRA
s2_comp3949_c0_seq1	401	T	A	TT	10	AA	10	NO_MATCH_TO_ZEBRA
s2_comp41543_c0_seq1	66	T	A	TT	10	AA	10	NO_MATCH_TO_ZEBRA
s2_comp4532_c0_seq1	1153	G	A	GG	10	AA	10	NO_MATCH_TO_ZEBRA
s2_comp47762_c0_seq1	157	T	C	TT	10	CC	10	NO_MATCH_TO_ZEBRA
s2_comp47762_c0_seq1	168	A	G	AA	10	GG	10	NO_MATCH_TO_ZEBRA
s2_comp4803_c0_seq2	481	T	C	TT	10	CC	10	NO_MATCH_TO_ZEBRA
s2_comp4840_c0_seq1	535	A	G	AA	10	GG	10	NO_MATCH_TO_ZEBRA
s2_comp4846_c0_seq1	242	A	C	AA	10	CC	10	NO_MATCH_TO_ZEBRA
s2_comp4943_c0_seq1	83	T	C	TT	10	CC	10	NO_MATCH_TO_ZEBRA
s2_comp49463_c0_seq1	193	G	A	GG	10	AA	10	NO_MATCH_TO_ZEBRA
s2_comp5134_c0_seq1	482	A	G	AA	10	GG	10	NO_MATCH_TO_ZEBRA
s2_comp53877_c0_seq1	148	C	T	CC	10	TT	10	NO_MATCH_TO_ZEBRA
s2_comp5839_c0_seq2	520	G	C	GG	10	CC	10	NO_MATCH_TO_ZEBRA
s2_comp6853_c0_seq1	465	G	A	GG	10	AA	10	NO_MATCH_TO_ZEBRA
s2_comp7373_c0_seq1	735	C	G	CC	10	GG	10	NO_MATCH_TO_ZEBRA
s2_comp7472_c0_seq1	995	A	T	AA	10	TT	10	NO_MATCH_TO_ZEBRA
s2_comp8039_c0_seq1	472	A	C	AA	10	CC	10	NO_MATCH_TO_ZEBRA
s2_comp8868_c0_seq85	728	A	T	AA	10	TT	10	NO_MATCH_TO_ZEBRA
s2_comp8872_c0_seq6	110	C	T	CC	10	TT	10	NO_MATCH_TO_ZEBRA
s2_comp4644_c0_seq1	62	T	C	TT	11	CC	10	ENSDARG00000000324
s2_comp26620_c0_seq1	437	G	T	GG	11	TT	10	ENSDARG00000001729
s2_comp7210_c0_seq1	55	A	T	AA	11	TT	10	ENSDARG00000002634
s2_comp7210_c0_seq1	402	G	A	GG	11	AA	10	ENSDARG00000002634
s2_comp27092_c0_seq1	99	A	G	AA	11	GG	10	ENSDARG00000003933
s2_comp37836_c0_seq1	102	T	C	TT	11	CC	10	ENSDARG00000003940
s2_comp8108_c0_seq2	1147	G	A	GG	11	AA	10	ENSDARG00000004199
s2_comp38861_c0_seq1	379	T	G	TT	11	GG	10	ENSDARG00000004636
s2_comp1491_c0_seq1	132	C	G	CC	11	GG	10	ENSDARG00000004843
s2_comp5622_c0_seq1	1051	A	G	AA	11	GG	10	ENSDARG00000004843
s2_comp3038_c0_seq1	484	C	G	CC	11	GG	10	ENSDARG00000004906
s2_comp3178_c0_seq1	1349	T	C	TT	11	CC	10	ENSDARG00000005122
s2_comp2027_c0_seq1	564	T	C	TT	11	CC	10	ENSDARG00000005853
s2_comp6314_c0_seq1	82	G	C	GG	11	CC	10	ENSDARG00000005927
s2_comp18013_c0_seq1	139	A	C	AA	11	CC	10	ENSDARG00000006125
s2_comp8113_c0_seq2	4058	G	A	GG	11	AA	10	ENSDARG00000006301
s2_comp6628_c0_seq1	3553	A	C	AA	11	CC	10	ENSDARG00000006477
s2_comp29900_c0_seq1	400	G	A	GG	11	AA	10	ENSDARG00000007412
s2_comp20156_c0_seq1	1519	T	A	TT	11	AA	10	ENSDARG00000007477
s2_comp40713_c0_seq1	897	G	A	GG	11	AA	10	ENSDARG00000007531
s2_comp31978_c0_seq1	258	G	C	GG	11	CC	10	ENSDARG00000008592
s2_comp1918_c0_seq1	844	A	G	AA	11	GG	10	ENSDARG00000009136
s2_comp23352_c0_seq1	821	A	G	AA	11	GG	10	ENSDARG00000009657
s2_comp6732_c0_seq1	1647	A	G	AA	11	GG	10	ENSDARG00000010025
s2_comp2628_c0_seq1	1107	T	C	TT	11	CC	10	ENSDARG00000012294
s2_comp21334_c0_seq1	262	A	G	AA	11	GG	10	ENSDARG00000013921
s2_comp2123_c0_seq1	412	G	A	GG	11	AA	10	ENSDARG00000014676
s2_comp7543_c0_seq2	4199	A	G	AA	11	GG	10	ENSDARG00000015059
s2_comp30277_c0_seq1	247	A	G	AA	11	GG	10	ENSDARG00000016010
s2_comp7080_c0_seq1	1527	A	T	AA	11	TT	10	ENSDARG00000016968
s2_comp32442_c0_seq1	549	C	T	CC	11	TT	10	ENSDARG00000016979
s2_comp19314_c0_seq1	423	T	C	TT	11	CC	10	ENSDARG00000016994
s2_comp7749_c0_seq1	72	A	T	AA	11	TT	10	ENSDARG00000017864
s2_comp4772_c0_seq1	1642	T	C	TT	11	CC	10	ENSDARG00000017874
s2_comp4699_c0_seq1	203	C	T	CC	11	TT	10	ENSDARG00000018782
s2_comp1842_c0_seq1	1600	G	A	GG	11	AA	10	ENSDARG00000021374
s2_comp3611_c0_seq1	158	C	T	CC	11	TT	10	ENSDARG00000023113
s2_comp3361_c0_seq1	343	T	A	TT	11	AA	10	ENSDARG00000023443
s2_comp18468_c0_seq1	1557	G	A	GG	11	AA	10	ENSDARG00000024669
s2_comp7406_c0_seq1	3148	G	A	GG	11	AA	10	ENSDARG00000026048
s2_comp23279_c0_seq1	926	T	C	TT	11	CC	10	ENSDARG00000026180
s2_comp6978_c0_seq1	1213	G	A	GG	11	AA	10	ENSDARG00000027813
s2_comp8819_c0_seq3	9740	A	G	AA	11	GG	10	ENSDARG00000029146
s2_comp4673_c0_seq1	171	G	A	GG	11	AA	10	ENSDARG00000029931
s2_comp27590_c0_seq1	1058	G	A	GG	11	AA	10	ENSDARG00000030945
s2_comp35931_c0_seq1	380	T	C	TT	11	CC	10	ENSDARG00000031774
s2_comp7297_c0_seq1	73	G	T	GG	11	TT	10	ENSDARG00000031795
s2_comp14904_c0_seq1	2084	C	T	CC	11	TT	10	ENSDARG00000033604
s2_comp6750_c0_seq1	359	A	C	AA	11	CC	10	ENSDARG00000034240
s2_comp20754_c0_seq1	597	A	G	AA	11	GG	10	ENSDARG00000034313
s2_comp26016_c0_seq1	322	T	A	TT	11	AA	10	ENSDARG00000036179
s2_comp5958_c0_seq1	159	G	A	GG	11	AA	10	ENSDARG00000036232
s2_comp29583_c0_seq1	837	G	C	GG	11	CC	10	ENSDARG00000037158
s2_comp32857_c0_seq1	152	T	A	TT	11	AA	10	ENSDARG00000037422
s2_comp16401_c0_seq1	256	A	C	AA	11	CC	10	ENSDARG00000037895
s2_comp1929_c0_seq1	703	C	T	CC	11	TT	10	ENSDARG00000037965
s2_comp4862_c0_seq1	800	A	G	AA	11	GG	10	ENSDARG00000039374
s2_comp4524_c0_seq1	548	T	G	TT	11	GG	10	ENSDARG00000039613
s2_comp19354_c0_seq1	1494	G	A	GG	11	AA	10	ENSDARG00000040072
s2_comp6912_c0_seq1	697	G	A	GG	11	AA	10	ENSDARG00000041226
s2_comp30299_c0_seq1	134	C	T	CC	11	TT	10	ENSDARG00000041306
s2_comp23124_c0_seq1	1156	G	A	GG	11	AA	10	ENSDARG00000042724
s2_comp7073_c0_seq1	41	G	A	GG	11	AA	10	ENSDARG00000044387
s2_comp26668_c0_seq1	123	C	T	CC	11	TT	10	ENSDARG00000044752
s2_comp28788_c0_seq1	425	T	C	TT	11	CC	10	ENSDARG00000045364
s2_comp5620_c0_seq1	1099	T	C	TT	11	CC	10	ENSDARG00000045929
s2_comp8640_c0_seq1	1144	G	T	GG	11	TT	10	ENSDARG00000052419
s2_comp19607_c0_seq1	1054	A	G	AA	11	GG	10	ENSDARG00000053070
s2_comp2734_c0_seq1	727	C	G	CC	11	GG	10	ENSDARG00000053918
s2_comp8097_c0_seq1	1265	A	T	AA	11	TT	10	ENSDARG00000054046
s2_comp15659_c0_seq1	901	T	C	TT	11	CC	10	ENSDARG00000054748
s2_comp13557_c0_seq1	1070	T	C	TT	11	CC	10	ENSDARG00000054980
s2_comp21498_c0_seq1	89	G	A	GG	11	AA	10	ENSDARG00000057652
s2_comp17870_c0_seq1	665	T	C	TT	11	CC	10	ENSDARG00000057910
s2_comp7032_c0_seq1	89	G	A	GG	11	AA	10	ENSDARG00000058419
s2_comp38982_c0_seq1	147	C	G	CC	11	GG	10	ENSDARG00000058467
s2_comp8314_c0_seq1	834	C	T	CC	11	TT	10	ENSDARG00000059805
s2_comp19225_c0_seq1	792	T	A	TT	11	AA	10	ENSDARG00000060197
s2_comp6637_c0_seq1	3455	C	A	CC	11	AA	10	ENSDARG00000060415
s2_comp7466_c0_seq1	1264	A	G	AA	11	GG	10	ENSDARG00000060510
s2_comp38867_c0_seq1	608	C	T	CC	11	TT	10	ENSDARG00000060707
s2_comp21150_c0_seq1	856	G	T	GG	11	TT	10	ENSDARG00000060977
s2_comp3040_c0_seq1	2473	A	G	AA	11	GG	10	ENSDARG00000061131
s2_comp5972_c0_seq1	249	A	G	AA	11	GG	10	ENSDARG00000061774
s2_comp5854_c0_seq2	258	T	G	TT	11	GG	10	ENSDARG00000062077
s2_comp4978_c0_seq1	337	G	A	GG	11	AA	10	ENSDARG00000063540
s2_comp33_c0_seq1	434	A	C	AA	11	CC	10	ENSDARG00000063559
s2_comp7046_c0_seq1	96	A	C	AA	11	CC	10	ENSDARG00000069476
s2_comp26679_c0_seq1	45	A	C	AA	11	CC	10	ENSDARG00000071604
s2_comp8153_c0_seq1	498	T	C	TT	11	CC	10	ENSDARG00000073665
s2_comp20059_c0_seq1	424	C	T	CC	11	TT	10	ENSDARG00000073971
s2_comp37405_c0_seq1	93	G	A	GG	11	AA	10	ENSDARG00000074465
s2_comp6629_c0_seq1	702	C	T	CC	11	TT	10	ENSDARG00000074634
s2_comp50968_c0_seq1	124	G	A	GG	11	AA	10	ENSDARG00000074760
s2_comp6745_c0_seq1	1761	A	G	AA	11	GG	10	ENSDARG00000075261
s2_comp24675_c0_seq1	242	A	G	AA	11	GG	10	ENSDARG00000076233
s2_comp26251_c0_seq1	526	C	T	CC	11	TT	10	ENSDARG00000076868
s2_comp7118_c0_seq2	165	A	G	AA	11	GG	10	ENSDARG00000077012
s2_comp27545_c0_seq1	1088	C	T	CC	11	TT	10	ENSDARG00000077174
s2_comp42146_c0_seq1	281	C	A	CC	11	AA	10	ENSDARG00000077303
s2_comp5611_c0_seq1	273	A	G	AA	11	GG	10	ENSDARG00000077901
s2_comp21061_c0_seq1	272	A	G	AA	11	GG	10	ENSDARG00000077982
s2_comp19819_c0_seq1	1063	A	G	AA	11	GG	10	ENSDARG00000078142
s2_comp38375_c0_seq1	829	T	C	TT	11	CC	10	ENSDARG00000078691
s2_comp29531_c0_seq1	738	T	C	TT	11	CC	10	ENSDARG00000078904
s2_comp3046_c0_seq1	585	T	C	TT	11	CC	10	ENSDARG00000078904
s2_comp6868_c0_seq1	4273	G	A	GG	11	AA	10	ENSDARG00000078969
s2_comp32678_c0_seq1	123	G	A	GG	11	AA	10	ENSDARG00000088699
s2_comp13852_c0_seq1	1868	T	C	TT	11	CC	10	ENSDARG00000090142
s2_comp7685_c0_seq1	1807	C	G	CC	11	GG	10	ENSDARG00000091816
s2_comp37644_c0_seq1	139	G	C	GG	11	CC	10	ENSDARG00000093469
s2_comp14085_c0_seq1	244	G	A	GG	11	AA	10	NO_MATCH_TO_ZEBRA
s2_comp17907_c0_seq1	510	G	A	GG	11	AA	10	NO_MATCH_TO_ZEBRA
s2_comp17986_c0_seq1	437	G	A	GG	11	AA	10	NO_MATCH_TO_ZEBRA
s2_comp19937_c0_seq1	45	A	G	AA	11	GG	10	NO_MATCH_TO_ZEBRA
s2_comp21724_c0_seq1	277	C	T	CC	11	TT	10	NO_MATCH_TO_ZEBRA
s2_comp22071_c0_seq1	285	A	G	AA	11	GG	10	NO_MATCH_TO_ZEBRA
s2_comp2229_c0_seq1	592	G	C	GG	11	CC	10	NO_MATCH_TO_ZEBRA
s2_comp22301_c0_seq1	287	G	A	GG	11	AA	10	NO_MATCH_TO_ZEBRA
s2_comp22549_c0_seq1	479	A	G	AA	11	GG	10	NO_MATCH_TO_ZEBRA
s2_comp22760_c0_seq1	120	C	T	CC	11	TT	10	NO_MATCH_TO_ZEBRA
s2_comp23226_c0_seq1	1241	T	C	TT	11	CC	10	NO_MATCH_TO_ZEBRA
s2_comp24271_c0_seq1	805	G	T	GG	11	TT	10	NO_MATCH_TO_ZEBRA
s2_comp24621_c0_seq1	425	C	T	CC	11	TT	10	NO_MATCH_TO_ZEBRA
s2_comp25217_c0_seq1	351	C	T	CC	11	TT	10	NO_MATCH_TO_ZEBRA
s2_comp25681_c0_seq1	228	G	A	GG	11	AA	10	NO_MATCH_TO_ZEBRA
s2_comp30655_c0_seq1	300	C	T	CC	11	TT	10	NO_MATCH_TO_ZEBRA
s2_comp32190_c0_seq1	132	T	C	TT	11	CC	10	NO_MATCH_TO_ZEBRA
s2_comp34328_c0_seq1	246	G	T	GG	11	TT	10	NO_MATCH_TO_ZEBRA
s2_comp3527_c0_seq1	142	A	G	AA	11	GG	10	NO_MATCH_TO_ZEBRA
s2_comp36330_c0_seq1	352	C	T	CC	11	TT	10	NO_MATCH_TO_ZEBRA
s2_comp37605_c0_seq1	295	A	C	AA	11	CC	10	NO_MATCH_TO_ZEBRA
s2_comp38506_c0_seq1	210	T	C	TT	11	CC	10	NO_MATCH_TO_ZEBRA
s2_comp4042_c0_seq1	409	G	A	GG	11	AA	10	NO_MATCH_TO_ZEBRA
s2_comp43881_c0_seq1	135	A	T	AA	11	TT	10	NO_MATCH_TO_ZEBRA
s2_comp4856_c0_seq1	230	C	A	CC	11	AA	10	NO_MATCH_TO_ZEBRA
s2_comp4943_c0_seq1	89	T	C	TT	11	CC	10	NO_MATCH_TO_ZEBRA
s2_comp5063_c0_seq1	1638	A	T	AA	11	TT	10	NO_MATCH_TO_ZEBRA
s2_comp5226_c0_seq1	1245	C	T	CC	11	TT	10	NO_MATCH_TO_ZEBRA
s2_comp6159_c0_seq1	413	T	C	TT	11	CC	10	NO_MATCH_TO_ZEBRA
s2_comp6598_c0_seq1	201	A	G	AA	11	GG	10	NO_MATCH_TO_ZEBRA
s2_comp7938_c0_seq1	1307	T	G	TT	11	GG	10	NO_MATCH_TO_ZEBRA
s2_comp8349_c0_seq1	65	G	A	GG	11	AA	10	NO_MATCH_TO_ZEBRA
s2_comp6197_c0_seq1	1194	A	G	AA	12	GG	10	ENSDARG00000001557
s2_comp3565_c0_seq1	822	T	C	TT	12	CC	10	ENSDARG00000002190
s2_comp14138_c0_seq1	883	A	C	AA	12	CC	10	ENSDARG00000003380
s2_comp15297_c0_seq1	1814	T	C	TT	12	CC	10	ENSDARG00000004160
s2_comp1965_c0_seq1	2179	T	C	TT	12	CC	10	ENSDARG00000004930
s2_comp6182_c0_seq1	767	A	G	AA	12	GG	10	ENSDARG00000005789
s2_comp20362_c0_seq1	213	G	A	GG	12	AA	10	ENSDARG00000006005
s2_comp7246_c0_seq1	194	C	T	CC	12	TT	10	ENSDARG00000007279
s2_comp6131_c0_seq1	2018	G	A	GG	12	AA	10	ENSDARG00000007678
s2_comp5753_c0_seq1	1810	A	G	AA	12	GG	10	ENSDARG00000008142
s2_comp4753_c0_seq1	1062	A	G	AA	12	GG	10	ENSDARG00000008275
s2_comp16932_c0_seq1	399	C	T	CC	12	TT	10	ENSDARG00000008623
s2_comp5840_c0_seq2	1071	C	T	CC	12	TT	10	ENSDARG00000008890
s2_comp2242_c0_seq1	932	G	T	GG	12	TT	10	ENSDARG00000009754
s2_comp2242_c0_seq1	1061	C	T	CC	12	TT	10	ENSDARG00000009754
s2_comp4718_c0_seq1	673	A	T	AA	12	TT	10	ENSDARG00000009764
s2_comp20317_c0_seq1	49	T	C	TT	12	CC	10	ENSDARG00000009950
s2_comp4239_c0_seq1	140	G	A	GG	12	AA	10	ENSDARG00000011488
s2_comp8142_c0_seq1	1345	G	C	GG	12	CC	10	ENSDARG00000011770
s2_comp14119_c0_seq1	544	T	C	TT	12	CC	10	ENSDARG00000012833
s2_comp6165_c0_seq1	976	T	G	TT	12	GG	10	ENSDARG00000013681
s2_comp6165_c0_seq1	1025	C	T	CC	12	TT	10	ENSDARG00000013681
s2_comp15973_c0_seq1	1036	A	G	AA	12	GG	10	ENSDARG00000014101
s2_comp7778_c0_seq1	1101	G	A	GG	12	AA	10	ENSDARG00000014770
s2_comp16826_c0_seq1	675	A	G	AA	12	GG	10	ENSDARG00000015638
s2_comp13174_c0_seq1	1003	C	T	CC	12	TT	10	ENSDARG00000016655
s2_comp2089_c0_seq1	556	T	C	TT	12	CC	10	ENSDARG00000017738
s2_comp17578_c0_seq1	236	G	A	GG	12	AA	10	ENSDARG00000018810
s2_comp32834_c0_seq1	268	C	A	CC	12	AA	10	ENSDARG00000019459
s2_comp7666_c0_seq1	3603	A	G	AA	12	GG	10	ENSDARG00000020242
s2_comp29023_c0_seq1	425	G	A	GG	12	AA	10	ENSDARG00000020761
s2_comp2400_c0_seq2	224	A	G	AA	12	GG	10	ENSDARG00000021399
s2_comp3659_c0_seq1	2492	C	T	CC	12	TT	10	ENSDARG00000025420
s2_comp2612_c0_seq2	909	G	A	GG	12	AA	10	ENSDARG00000025789
s2_comp28304_c0_seq1	233	T	C	TT	12	CC	10	ENSDARG00000026806
s2_comp6406_c0_seq1	891	A	C	AA	12	CC	10	ENSDARG00000027797
s2_comp6302_c0_seq1	1007	C	T	CC	12	TT	10	ENSDARG00000028071
s2_comp18943_c0_seq1	2010	T	G	TT	12	GG	10	ENSDARG00000028725
s2_comp30331_c0_seq1	435	C	T	CC	12	TT	10	ENSDARG00000030560
s2_comp52125_c0_seq1	404	A	G	AA	12	GG	10	ENSDARG00000032218
s2_comp52125_c0_seq1	415	C	T	CC	12	TT	10	ENSDARG00000032218
s2_comp30930_c0_seq1	428	C	T	CC	12	TT	10	ENSDARG00000032326
s2_comp33819_c0_seq1	130	G	A	GG	12	AA	10	ENSDARG00000034195
s2_comp2005_c0_seq1	120	A	G	AA	12	GG	10	ENSDARG00000034817
s2_comp5683_c0_seq1	1204	T	C	TT	12	CC	10	ENSDARG00000034852
s2_comp7663_c0_seq1	3068	A	G	AA	12	GG	10	ENSDARG00000035564
s2_comp26016_c0_seq1	314	G	A	GG	12	AA	10	ENSDARG00000036179
s2_comp3990_c0_seq1	125	C	T	CC	12	TT	10	ENSDARG00000036704
s2_comp5790_c0_seq1	488	T	C	TT	12	CC	10	ENSDARG00000036778
s2_comp3393_c0_seq1	666	C	T	CC	12	TT	10	ENSDARG00000036967
s2_comp18177_c0_seq1	802	T	C	TT	12	CC	10	ENSDARG00000037928
s2_comp15783_c0_seq1	884	T	G	TT	12	GG	10	ENSDARG00000037943
s2_comp8182_c0_seq1	352	C	G	CC	12	GG	10	ENSDARG00000039125
s2_comp4317_c0_seq2	1320	C	T	CC	12	TT	10	ENSDARG00000039486
s2_comp35921_c0_seq1	345	T	C	TT	12	CC	10	ENSDARG00000040564
s2_comp29985_c0_seq1	942	T	A	TT	12	AA	10	ENSDARG00000041830
s2_comp21104_c0_seq1	1260	A	G	AA	12	GG	10	ENSDARG00000042556
s2_comp22645_c0_seq1	900	T	G	TT	12	GG	10	ENSDARG00000042617
s2_comp34950_c0_seq1	239	T	C	TT	12	CC	10	ENSDARG00000044282
s2_comp16796_c0_seq1	1549	A	G	AA	12	GG	10	ENSDARG00000044357
s2_comp36107_c0_seq1	137	A	G	AA	12	GG	10	ENSDARG00000044456
s2_comp36107_c0_seq1	140	C	T	CC	12	TT	10	ENSDARG00000044456
s2_comp5930_c0_seq1	691	A	G	AA	12	GG	10	ENSDARG00000045074
s2_comp2467_c0_seq1	606	A	G	AA	12	GG	10	ENSDARG00000045147
s2_comp19253_c0_seq1	191	G	A	GG	12	AA	10	ENSDARG00000045525
s2_comp8640_c0_seq1	2093	G	A	GG	12	AA	10	ENSDARG00000052419
s2_comp19607_c0_seq1	968	A	C	AA	12	CC	10	ENSDARG00000053070
s2_comp15951_c0_seq1	1375	A	G	AA	12	GG	10	ENSDARG00000054355
s2_comp19627_c0_seq1	253	G	A	GG	12	AA	10	ENSDARG00000055086
s2_comp22375_c0_seq1	1510	T	A	TT	12	AA	10	ENSDARG00000055162
s2_comp7682_c0_seq2	2846	G	A	GG	12	AA	10	ENSDARG00000056557
s2_comp6247_c0_seq1	1584	A	G	AA	12	GG	10	ENSDARG00000056960
s2_comp9152_c0_seq1	1196	T	C	TT	12	CC	10	ENSDARG00000057556
s2_comp7017_c0_seq1	2149	T	C	TT	12	CC	10	ENSDARG00000058028
s2_comp2331_c0_seq1	760	T	C	TT	12	CC	10	ENSDARG00000058440
s2_comp8134_c0_seq2	1542	T	A	TT	12	AA	10	ENSDARG00000058858
s2_comp22283_c0_seq1	1194	A	G	AA	12	GG	10	ENSDARG00000059001
s2_comp32667_c0_seq1	213	T	G	TT	12	GG	10	ENSDARG00000059060
s2_comp16366_c0_seq1	920	A	C	AA	12	CC	10	ENSDARG00000059610
s2_comp14888_c0_seq1	2082	T	C	TT	12	CC	10	ENSDARG00000062164
s2_comp2981_c0_seq1	2770	T	C	TT	12	CC	10	ENSDARG00000062553
s2_comp1820_c0_seq2	1132	C	T	CC	12	TT	10	ENSDARG00000062837
s2_comp7097_c0_seq1	731	A	G	AA	12	GG	10	ENSDARG00000067920
s2_comp7753_c0_seq1	454	C	T	CC	12	TT	10	ENSDARG00000068187
s2_comp27547_c0_seq1	51	A	G	AA	12	GG	10	ENSDARG00000068828
s2_comp27498_c0_seq1	304	T	C	TT	12	CC	10	ENSDARG00000069266
s2_comp5756_c0_seq1	1285	G	C	GG	12	CC	10	ENSDARG00000069313
s2_comp22252_c0_seq1	639	C	G	CC	12	GG	10	ENSDARG00000069968
s2_comp27685_c0_seq1	737	A	C	AA	12	CC	10	ENSDARG00000070164
s2_comp16558_c0_seq1	1026	T	A	TT	12	AA	10	ENSDARG00000071032
s2_comp2862_c0_seq1	454	G	A	GG	12	AA	10	ENSDARG00000073881
s2_comp15637_c0_seq1	2027	A	T	AA	12	TT	10	ENSDARG00000073997
s2_comp6590_c0_seq1	1572	C	T	CC	12	TT	10	ENSDARG00000074481
s2_comp20057_c0_seq1	749	T	C	TT	12	CC	10	ENSDARG00000074759
s2_comp3449_c0_seq1	393	A	G	AA	12	GG	10	ENSDARG00000074967
s2_comp3860_c0_seq1	103	C	T	CC	12	TT	10	ENSDARG00000074979
s2_comp7479_c0_seq1	1127	C	T	CC	12	TT	10	ENSDARG00000075936
s2_comp32897_c0_seq1	340	T	C	TT	12	CC	10	ENSDARG00000076761
s2_comp6943_c0_seq1	2554	C	T	CC	12	TT	10	ENSDARG00000077037
s2_comp6944_c0_seq1	1072	A	C	AA	12	CC	10	ENSDARG00000077297
s2_comp12616_c0_seq1	2239	C	T	CC	12	TT	10	ENSDARG00000077536
s2_comp6868_c0_seq1	2644	G	A	GG	12	AA	10	ENSDARG00000078969
s2_comp5177_c0_seq1	760	T	C	TT	12	CC	10	ENSDARG00000079626
s2_comp19195_c0_seq1	765	G	A	GG	12	AA	10	ENSDARG00000079780
s2_comp3835_c0_seq1	336	T	C	TT	12	CC	10	ENSDARG00000087370
s2_comp29944_c0_seq1	494	C	T	CC	12	TT	10	ENSDARG00000089127
s2_comp6521_c0_seq1	1932	G	A	GG	12	AA	10	ENSDARG00000091367
s2_comp13827_c0_seq1	324	T	C	TT	12	CC	10	NO_MATCH_TO_ZEBRA
s2_comp17834_c0_seq1	153	T	A	TT	12	AA	10	NO_MATCH_TO_ZEBRA
s2_comp18537_c0_seq1	760	T	C	TT	12	CC	10	NO_MATCH_TO_ZEBRA
s2_comp1864_c0_seq1	1401	A	T	AA	12	TT	10	NO_MATCH_TO_ZEBRA
s2_comp1864_c0_seq1	54	A	G	AA	12	GG	10	NO_MATCH_TO_ZEBRA
s2_comp18879_c0_seq1	266	C	T	CC	12	TT	10	NO_MATCH_TO_ZEBRA
s2_comp18937_c0_seq1	203	G	A	GG	12	AA	10	NO_MATCH_TO_ZEBRA
s2_comp19275_c0_seq1	417	C	G	CC	12	GG	10	NO_MATCH_TO_ZEBRA
s2_comp19476_c0_seq1	258	T	C	TT	12	CC	10	NO_MATCH_TO_ZEBRA
s2_comp19573_c0_seq1	526	A	T	AA	12	TT	10	NO_MATCH_TO_ZEBRA
s2_comp20464_c0_seq1	915	A	G	AA	12	GG	10	NO_MATCH_TO_ZEBRA
s2_comp2117_c0_seq1	1288	G	A	GG	12	AA	10	NO_MATCH_TO_ZEBRA
s2_comp22496_c0_seq1	154	G	A	GG	12	AA	10	NO_MATCH_TO_ZEBRA
s2_comp23759_c0_seq1	523	T	C	TT	12	CC	10	NO_MATCH_TO_ZEBRA
s2_comp24156_c0_seq1	435	C	T	CC	12	TT	10	NO_MATCH_TO_ZEBRA
s2_comp2528_c0_seq1	1008	T	C	TT	12	CC	10	NO_MATCH_TO_ZEBRA
s2_comp25392_c0_seq1	154	C	T	CC	12	TT	10	NO_MATCH_TO_ZEBRA
s2_comp2540_c0_seq1	522	A	C	AA	12	CC	10	NO_MATCH_TO_ZEBRA
s2_comp26267_c0_seq1	669	G	T	GG	12	TT	10	NO_MATCH_TO_ZEBRA
s2_comp2653_c0_seq1	1607	A	G	AA	12	GG	10	NO_MATCH_TO_ZEBRA
s2_comp27423_c0_seq1	181	G	A	GG	12	AA	10	NO_MATCH_TO_ZEBRA
s2_comp27738_c0_seq1	615	A	G	AA	12	GG	10	NO_MATCH_TO_ZEBRA
s2_comp27935_c0_seq1	614	C	T	CC	12	TT	10	NO_MATCH_TO_ZEBRA
s2_comp27977_c0_seq1	113	T	C	TT	12	CC	10	NO_MATCH_TO_ZEBRA
s2_comp29331_c0_seq1	481	T	C	TT	12	CC	10	NO_MATCH_TO_ZEBRA
s2_comp32016_c0_seq1	181	T	A	TT	12	AA	10	NO_MATCH_TO_ZEBRA
s2_comp32950_c0_seq1	658	C	T	CC	12	TT	10	NO_MATCH_TO_ZEBRA
s2_comp3415_c0_seq1	195	C	T	CC	12	TT	10	NO_MATCH_TO_ZEBRA
s2_comp35596_c0_seq1	206	A	C	AA	12	CC	10	NO_MATCH_TO_ZEBRA
s2_comp3640_c0_seq1	754	T	C	TT	12	CC	10	NO_MATCH_TO_ZEBRA
s2_comp3672_c0_seq1	252	A	G	AA	12	GG	10	NO_MATCH_TO_ZEBRA
s2_comp36905_c0_seq1	360	A	T	AA	12	TT	10	NO_MATCH_TO_ZEBRA
s2_comp36972_c0_seq1	268	T	C	TT	12	CC	10	NO_MATCH_TO_ZEBRA
s2_comp38220_c0_seq1	133	T	C	TT	12	CC	10	NO_MATCH_TO_ZEBRA
s2_comp42534_c0_seq1	255	T	A	TT	12	AA	10	NO_MATCH_TO_ZEBRA
s2_comp42952_c0_seq1	155	A	G	AA	12	GG	10	NO_MATCH_TO_ZEBRA
s2_comp43881_c0_seq1	143	A	G	AA	12	GG	10	NO_MATCH_TO_ZEBRA
s2_comp4789_c0_seq1	216	G	T	GG	12	TT	10	NO_MATCH_TO_ZEBRA
s2_comp4947_c0_seq1	594	G	C	GG	12	CC	10	NO_MATCH_TO_ZEBRA
s2_comp4956_c0_seq1	528	G	A	GG	12	AA	10	NO_MATCH_TO_ZEBRA
s2_comp4956_c0_seq1	532	A	G	AA	12	GG	10	NO_MATCH_TO_ZEBRA
s2_comp5163_c0_seq1	55	G	A	GG	12	AA	10	NO_MATCH_TO_ZEBRA
s2_comp5292_c0_seq1	271	C	T	CC	12	TT	10	NO_MATCH_TO_ZEBRA
s2_comp5369_c0_seq1	417	G	A	GG	12	AA	10	NO_MATCH_TO_ZEBRA
s2_comp5870_c0_seq1	128	T	G	TT	12	GG	10	NO_MATCH_TO_ZEBRA
s2_comp5979_c0_seq1	489	A	G	AA	12	GG	10	NO_MATCH_TO_ZEBRA
s2_comp7377_c0_seq3	143	G	C	GG	12	CC	10	NO_MATCH_TO_ZEBRA
s2_comp8505_c0_seq1	972	A	G	AA	12	GG	10	NO_MATCH_TO_ZEBRA
s2_comp8524_c0_seq1	981	T	A	TT	12	AA	10	NO_MATCH_TO_ZEBRA
s2_comp8585_c0_seq3	310	C	T	CC	12	TT	10	NO_MATCH_TO_ZEBRA
s2_comp8585_c0_seq3	285	T	C	TT	12	CC	10	NO_MATCH_TO_ZEBRA
s2_comp8763_c0_seq5	292	T	C	TT	12	CC	10	NO_MATCH_TO_ZEBRA
s2_comp5087_c1_seq1	358	T	C	TT	13	CC	10	ENSDARG00000001241
s2_comp5993_c0_seq1	827	G	A	GG	13	AA	10	ENSDARG00000002909
s2_comp7231_c0_seq1	609	C	A	CC	13	AA	10	ENSDARG00000003175
s2_comp7065_c0_seq1	1262	A	G	AA	13	GG	10	ENSDARG00000005023
s2_comp20362_c0_seq1	730	G	A	GG	13	AA	10	ENSDARG00000006005
s2_comp7792_c0_seq1	987	A	C	AA	13	CC	10	ENSDARG00000006124
s2_comp17415_c0_seq1	206	C	T	CC	13	TT	10	ENSDARG00000006791
s2_comp32490_c0_seq1	505	A	G	AA	13	GG	10	ENSDARG00000006812
s2_comp3042_c0_seq1	1792	C	T	CC	13	TT	10	ENSDARG00000008697
s2_comp8056_c0_seq1	285	C	G	CC	13	GG	10	ENSDARG00000009342
s2_comp8056_c0_seq1	478	T	C	TT	13	CC	10	ENSDARG00000009342
s2_comp8678_c0_seq4	487	T	C	TT	13	CC	10	ENSDARG00000009693
s2_comp2242_c0_seq1	338	G	A	GG	13	AA	10	ENSDARG00000009754
s2_comp7849_c0_seq1	2163	A	C	AA	13	CC	10	ENSDARG00000010097
s2_comp2033_c0_seq1	62	A	G	AA	13	GG	10	ENSDARG00000011777
s2_comp4809_c0_seq1	1589	A	C	AA	13	CC	10	ENSDARG00000013024
s2_comp21101_c0_seq1	224	T	G	TT	13	GG	10	ENSDARG00000014488
s2_comp1872_c0_seq1	792	C	T	CC	13	TT	10	ENSDARG00000014599
s2_comp28467_c0_seq1	149	C	T	CC	13	TT	10	ENSDARG00000015179
s2_comp3851_c0_seq1	298	A	G	AA	13	GG	10	ENSDARG00000015228
s2_comp15019_c0_seq1	112	A	G	AA	13	GG	10	ENSDARG00000015930
s2_comp2261_c0_seq1	1050	C	T	CC	13	TT	10	ENSDARG00000016981
s2_comp6147_c0_seq1	950	A	G	AA	13	GG	10	ENSDARG00000017143
s2_comp6866_c0_seq1	305	A	G	AA	13	GG	10	ENSDARG00000018130
s2_comp2319_c0_seq1	394	T	C	TT	13	CC	10	ENSDARG00000018847
s2_comp7006_c0_seq1	643	G	A	GG	13	AA	10	ENSDARG00000020449
s2_comp7795_c0_seq1	2448	T	A	TT	13	AA	10	ENSDARG00000020469
s2_comp19445_c0_seq1	2248	C	A	CC	13	AA	10	ENSDARG00000020676
s2_comp2294_c0_seq2	882	G	A	GG	13	AA	10	ENSDARG00000025983
s2_comp25347_c0_seq1	104	A	C	AA	13	CC	10	ENSDARG00000027750
s2_comp18943_c0_seq1	1904	T	C	TT	13	CC	10	ENSDARG00000028725
s2_comp8396_c0_seq1	2056	A	G	AA	13	GG	10	ENSDARG00000029381
s2_comp7825_c0_seq1	3824	G	A	GG	13	AA	10	ENSDARG00000029476
s2_comp11221_c0_seq1	68	G	A	GG	13	AA	10	ENSDARG00000030237
s2_comp2856_c0_seq2	901	T	C	TT	13	CC	10	ENSDARG00000030872
s2_comp7665_c0_seq1	1386	G	A	GG	13	AA	10	ENSDARG00000034105
s2_comp7368_c0_seq1	2695	G	A	GG	13	AA	10	ENSDARG00000034943
s2_comp20236_c0_seq1	134	A	T	AA	13	TT	10	ENSDARG00000034957
s2_comp30097_c0_seq1	462	T	C	TT	13	CC	10	ENSDARG00000035559
s2_comp7446_c0_seq1	273	T	C	TT	13	CC	10	ENSDARG00000035608
s2_comp20424_c0_seq1	795	T	A	TT	13	AA	10	ENSDARG00000035699
s2_comp2496_c0_seq1	567	A	G	AA	13	GG	10	ENSDARG00000036482
s2_comp8669_c0_seq3	238	A	G	AA	13	GG	10	ENSDARG00000036695
s2_comp6514_c0_seq1	1553	C	G	CC	13	GG	10	ENSDARG00000037012
s2_comp6514_c0_seq1	1557	A	G	AA	13	GG	10	ENSDARG00000037012
s2_comp26803_c0_seq1	213	G	A	GG	13	AA	10	ENSDARG00000038064
s2_comp29754_c0_seq1	297	G	A	GG	13	AA	10	ENSDARG00000038188
s2_comp5106_c0_seq1	1075	A	C	AA	13	CC	10	ENSDARG00000039134
s2_comp17868_c0_seq1	769	T	C	TT	13	CC	10	ENSDARG00000039213
s2_comp6683_c0_seq1	370	C	G	CC	13	GG	10	ENSDARG00000039316
s2_comp10217_c0_seq1	479	G	A	GG	13	AA	10	ENSDARG00000039436
s2_comp2314_c0_seq1	119	C	G	CC	13	GG	10	ENSDARG00000039616
s2_comp2225_c0_seq1	1185	T	C	TT	13	CC	10	ENSDARG00000040452
s2_comp6585_c0_seq1	795	A	T	AA	13	TT	10	ENSDARG00000040505
s2_comp6701_c0_seq1	272	T	G	TT	13	GG	10	ENSDARG00000041217
s2_comp29985_c0_seq1	1090	A	G	AA	13	GG	10	ENSDARG00000041830
s2_comp21452_c0_seq1	321	G	T	GG	13	TT	10	ENSDARG00000042319
s2_comp4462_c0_seq1	532	G	A	GG	13	AA	10	ENSDARG00000042975
s2_comp7836_c0_seq1	124	T	C	TT	13	CC	10	ENSDARG00000043003
s2_comp12327_c0_seq1	57	A	G	AA	13	GG	10	ENSDARG00000043635
s2_comp16867_c0_seq1	408	G	A	GG	13	AA	10	ENSDARG00000044094
s2_comp34950_c0_seq1	222	G	C	GG	13	CC	10	ENSDARG00000044282
s2_comp19099_c0_seq1	925	G	A	GG	13	AA	10	ENSDARG00000053946
s2_comp8097_c0_seq1	1259	A	G	AA	13	GG	10	ENSDARG00000054046
s2_comp12608_c0_seq1	1417	A	G	AA	13	GG	10	ENSDARG00000054213
s2_comp6192_c0_seq1	1169	G	C	GG	13	CC	10	ENSDARG00000055770
s2_comp18515_c0_seq1	1619	G	A	GG	13	AA	10	ENSDARG00000056160
s2_comp18547_c0_seq1	641	T	C	TT	13	CC	10	ENSDARG00000056720
s2_comp13681_c0_seq1	666	T	G	TT	13	GG	10	ENSDARG00000057053
s2_comp2578_c0_seq1	748	G	C	GG	13	CC	10	ENSDARG00000058206
s2_comp26320_c0_seq1	161	G	A	GG	13	AA	10	ENSDARG00000060309
s2_comp18777_c0_seq1	1241	C	T	CC	13	TT	10	ENSDARG00000060430
s2_comp21034_c0_seq1	213	T	C	TT	13	CC	10	ENSDARG00000060469
s2_comp27146_c0_seq1	1005	G	A	GG	13	AA	10	ENSDARG00000061052
s2_comp27138_c0_seq1	272	T	A	TT	13	AA	10	ENSDARG00000061114
s2_comp23538_c0_seq1	176	A	G	AA	13	GG	10	ENSDARG00000061169
s2_comp7741_c0_seq1	894	A	G	AA	13	GG	10	ENSDARG00000061397
s2_comp14832_c0_seq1	3720	C	G	CC	13	GG	10	ENSDARG00000063197
s2_comp7339_c0_seq1	1109	A	C	AA	13	CC	10	ENSDARG00000068156
s2_comp22377_c0_seq1	797	A	G	AA	13	GG	10	ENSDARG00000069673
s2_comp27987_c0_seq1	55	G	A	GG	13	AA	10	ENSDARG00000070985
s2_comp5355_c0_seq1	2069	A	G	AA	13	GG	10	ENSDARG00000071259
s2_comp2384_c0_seq1	678	T	C	TT	13	CC	10	ENSDARG00000073837
s2_comp7471_c0_seq1	653	A	G	AA	13	GG	10	ENSDARG00000074139
s2_comp13217_c0_seq1	300	A	G	AA	13	GG	10	ENSDARG00000074340
s2_comp5267_c0_seq1	1759	A	G	AA	13	GG	10	ENSDARG00000074635
s2_comp2457_c0_seq1	1976	C	A	CC	13	AA	10	ENSDARG00000074955
s2_comp14899_c0_seq1	1842	G	A	GG	13	AA	10	ENSDARG00000075192
s2_comp14899_c0_seq1	1108	A	G	AA	13	GG	10	ENSDARG00000075192
s2_comp27002_c0_seq1	623	G	A	GG	13	AA	10	ENSDARG00000075253
s2_comp27002_c0_seq1	626	A	G	AA	13	GG	10	ENSDARG00000075253
s2_comp3871_c0_seq1	1061	C	T	CC	13	TT	10	ENSDARG00000075543
s2_comp24675_c0_seq1	2450	T	C	TT	13	CC	10	ENSDARG00000076233
s2_comp22683_c0_seq1	596	A	G	AA	13	GG	10	ENSDARG00000076548
s2_comp2474_c0_seq1	913	C	T	CC	13	TT	10	ENSDARG00000077530
s2_comp6443_c0_seq1	197	A	G	AA	13	GG	10	ENSDARG00000078520
s2_comp5996_c0_seq1	60	T	A	TT	13	AA	10	ENSDARG00000078991
s2_comp15784_c0_seq1	107	T	A	TT	13	AA	10	ENSDARG00000090078
s2_comp21197_c0_seq1	1240	T	A	TT	13	AA	10	ENSDARG00000093281
s2_comp11584_c0_seq1	27	A	G	AA	13	GG	10	NO_MATCH_TO_ZEBRA
s2_comp12449_c0_seq1	1561	T	A	TT	13	AA	10	NO_MATCH_TO_ZEBRA
s2_comp14605_c0_seq1	430	G	A	GG	13	AA	10	NO_MATCH_TO_ZEBRA
s2_comp19319_c0_seq1	254	T	C	TT	13	CC	10	NO_MATCH_TO_ZEBRA
s2_comp19833_c0_seq1	910	C	T	CC	13	TT	10	NO_MATCH_TO_ZEBRA
s2_comp20420_c0_seq1	290	G	A	GG	13	AA	10	NO_MATCH_TO_ZEBRA
s2_comp20449_c0_seq1	666	G	T	GG	13	TT	10	NO_MATCH_TO_ZEBRA
s2_comp2055_c0_seq1	98	T	C	TT	13	CC	10	NO_MATCH_TO_ZEBRA
s2_comp2117_c0_seq1	1046	C	T	CC	13	TT	10	NO_MATCH_TO_ZEBRA
s2_comp21749_c0_seq1	284	C	T	CC	13	TT	10	NO_MATCH_TO_ZEBRA
s2_comp21766_c0_seq1	179	C	A	CC	13	AA	10	NO_MATCH_TO_ZEBRA
s2_comp22735_c0_seq1	60	C	A	CC	13	AA	10	NO_MATCH_TO_ZEBRA
s2_comp23744_c0_seq1	48	A	G	AA	13	GG	10	NO_MATCH_TO_ZEBRA
s2_comp25292_c0_seq1	535	A	C	AA	13	CC	10	NO_MATCH_TO_ZEBRA
s2_comp2562_c0_seq1	1125	C	A	CC	13	AA	10	NO_MATCH_TO_ZEBRA
s2_comp25623_c0_seq1	297	A	T	AA	13	TT	10	NO_MATCH_TO_ZEBRA
s2_comp25893_c0_seq1	461	T	C	TT	13	CC	10	NO_MATCH_TO_ZEBRA
s2_comp2821_c0_seq1	257	G	A	GG	13	AA	10	NO_MATCH_TO_ZEBRA
s2_comp28297_c0_seq1	123	T	G	TT	13	GG	10	NO_MATCH_TO_ZEBRA
s2_comp33091_c0_seq1	317	T	A	TT	13	AA	10	NO_MATCH_TO_ZEBRA
s2_comp36098_c0_seq1	299	A	G	AA	13	GG	10	NO_MATCH_TO_ZEBRA
s2_comp3642_c0_seq1	202	G	T	GG	13	TT	10	NO_MATCH_TO_ZEBRA
s2_comp4789_c0_seq1	218	C	T	CC	13	TT	10	NO_MATCH_TO_ZEBRA
s2_comp4866_c0_seq1	226	T	A	TT	13	AA	10	NO_MATCH_TO_ZEBRA
s2_comp5193_c0_seq1	368	C	T	CC	13	TT	10	NO_MATCH_TO_ZEBRA
s2_comp6425_c2_seq2	669	T	C	TT	13	CC	10	NO_MATCH_TO_ZEBRA
s2_comp6516_c0_seq1	274	C	T	CC	13	TT	10	NO_MATCH_TO_ZEBRA
s2_comp7510_c0_seq1	645	G	A	GG	13	AA	10	NO_MATCH_TO_ZEBRA
s2_comp8628_c0_seq4	1655	C	T	CC	13	TT	10	NO_MATCH_TO_ZEBRA
s2_comp8889_c0_seq12	464	C	T	CC	13	TT	10	NO_MATCH_TO_ZEBRA
s2_comp27431_c0_seq1	795	G	A	GG	14	AA	10	ENSDARG00000000568
s2_comp7895_c0_seq1	1500	G	A	GG	14	AA	10	ENSDARG00000001244
s2_comp6453_c0_seq1	772	T	C	TT	14	CC	10	ENSDARG00000002792
s2_comp21502_c0_seq1	52	A	G	AA	14	GG	10	ENSDARG00000007285
s2_comp24529_c0_seq1	289	C	T	CC	14	TT	10	ENSDARG00000008026
s2_comp5753_c0_seq1	1359	T	C	TT	14	CC	10	ENSDARG00000008142
s2_comp5753_c0_seq1	1784	G	A	GG	14	AA	10	ENSDARG00000008142
s2_comp29799_c0_seq1	844	G	A	GG	14	AA	10	ENSDARG00000008548
s2_comp18576_c0_seq1	163	C	A	CC	14	AA	10	ENSDARG00000008551
s2_comp4883_c0_seq1	2856	C	G	CC	14	GG	10	ENSDARG00000009868
s2_comp8685_c0_seq3	1086	G	A	GG	14	AA	10	ENSDARG00000010146
s2_comp2529_c0_seq1	744	A	G	AA	14	GG	10	ENSDARG00000011312
s2_comp2523_c0_seq1	1558	C	T	CC	14	TT	10	ENSDARG00000012866
s2_comp2064_c1_seq1	941	T	C	TT	14	CC	10	ENSDARG00000013184
s2_comp26140_c0_seq1	142	T	C	TT	14	CC	10	ENSDARG00000013732
s2_comp18722_c0_seq1	1065	G	A	GG	14	AA	10	ENSDARG00000014428
s2_comp2636_c0_seq1	1513	C	T	CC	14	TT	10	ENSDARG00000015536
s2_comp7322_c0_seq1	1320	T	C	TT	14	CC	10	ENSDARG00000016233
s2_comp8841_c0_seq2	1163	G	A	GG	14	AA	10	ENSDARG00000016479
s2_comp28382_c0_seq1	776	G	A	GG	14	AA	10	ENSDARG00000016573
s2_comp15159_c0_seq1	1951	T	C	TT	14	CC	10	ENSDARG00000019838
s2_comp14786_c0_seq1	1611	T	A	TT	14	AA	10	ENSDARG00000020046
s2_comp22264_c0_seq1	689	T	C	TT	14	CC	10	ENSDARG00000020265
s2_comp2324_c0_seq2	145	T	C	TT	14	CC	10	ENSDARG00000020497
s2_comp13502_c0_seq1	1389	T	C	TT	14	CC	10	ENSDARG00000020742
s2_comp4782_c0_seq1	471	T	C	TT	14	CC	10	ENSDARG00000021509
s2_comp14175_c0_seq1	1213	C	A	CC	14	AA	10	ENSDARG00000022712
s2_comp25418_c0_seq1	618	A	T	AA	14	TT	10	ENSDARG00000024846
s2_comp17413_c0_seq1	855	C	T	CC	14	TT	10	ENSDARG00000027046
s2_comp2622_c0_seq1	1254	T	C	TT	14	CC	10	ENSDARG00000027310
s2_comp5627_c0_seq1	135	T	C	TT	14	CC	10	ENSDARG00000029479
s2_comp6969_c0_seq1	2944	C	T	CC	14	TT	10	ENSDARG00000031911
s2_comp6969_c0_seq1	2970	G	A	GG	14	AA	10	ENSDARG00000031911
s2_comp15574_c0_seq1	2601	A	G	AA	14	GG	10	ENSDARG00000032627
s2_comp19606_c0_seq1	269	G	A	GG	14	AA	10	ENSDARG00000033121
s2_comp6533_c0_seq1	436	G	A	GG	14	AA	10	ENSDARG00000033945
s2_comp2504_c0_seq1	1578	C	A	CC	14	AA	10	ENSDARG00000034062
s2_comp20754_c0_seq1	1383	T	C	TT	14	CC	10	ENSDARG00000034313
s2_comp15241_c0_seq1	942	T	A	TT	14	AA	10	ENSDARG00000035427
s2_comp2349_c0_seq1	136	T	C	TT	14	CC	10	ENSDARG00000035573
s2_comp19324_c0_seq1	1222	C	T	CC	14	TT	10	ENSDARG00000037363
s2_comp25149_c0_seq1	402	G	A	GG	14	AA	10	ENSDARG00000039456
s2_comp20384_c0_seq1	848	T	C	TT	14	CC	10	ENSDARG00000042724
s2_comp5621_c0_seq1	217	A	G	AA	14	GG	10	ENSDARG00000042933
s2_comp2543_c0_seq1	1886	G	A	GG	14	AA	10	ENSDARG00000043684
s2_comp19432_c0_seq1	1739	A	G	AA	14	GG	10	ENSDARG00000044329
s2_comp18469_c0_seq1	210	C	G	CC	14	GG	10	ENSDARG00000045254
s2_comp27204_c0_seq1	514	A	G	AA	14	GG	10	ENSDARG00000045540
s2_comp23869_c0_seq1	1677	C	G	CC	14	GG	10	ENSDARG00000052326
s2_comp8475_c0_seq1	401	A	G	AA	14	GG	10	ENSDARG00000052638
s2_comp4787_c0_seq1	1368	T	C	TT	14	CC	10	ENSDARG00000052668
s2_comp22401_c0_seq1	308	A	G	AA	14	GG	10	ENSDARG00000053950
s2_comp19264_c0_seq1	836	G	A	GG	14	AA	10	ENSDARG00000054914
s2_comp3708_c0_seq1	428	T	C	TT	14	CC	10	ENSDARG00000055350
s2_comp19411_c0_seq1	1434	A	G	AA	14	GG	10	ENSDARG00000055381
s2_comp12358_c0_seq1	357	A	T	AA	14	TT	10	ENSDARG00000055447
s2_comp2165_c0_seq1	592	C	A	CC	14	AA	10	ENSDARG00000055561
s2_comp2830_c0_seq1	628	A	G	AA	14	GG	10	ENSDARG00000055996
s2_comp16193_c0_seq1	451	G	C	GG	14	CC	10	ENSDARG00000056024
s2_comp5066_c0_seq1	189	A	T	AA	14	TT	10	ENSDARG00000056510
s2_comp2136_c0_seq1	2420	T	G	TT	14	GG	10	ENSDARG00000056892
s2_comp6673_c0_seq1	1079	G	C	GG	14	CC	10	ENSDARG00000056978
s2_comp2983_c0_seq1	73	T	C	TT	14	CC	10	ENSDARG00000058537
s2_comp8134_c0_seq2	1843	T	C	TT	14	CC	10	ENSDARG00000058858
s2_comp30569_c0_seq1	997	G	A	GG	14	AA	10	ENSDARG00000059835
s2_comp6103_c0_seq1	160	G	A	GG	14	AA	10	ENSDARG00000061509
s2_comp7205_c0_seq1	1450	C	T	CC	14	TT	10	ENSDARG00000061544
s2_comp16785_c0_seq1	1146	C	T	CC	14	TT	10	ENSDARG00000062096
s2_comp14832_c0_seq1	1015	T	A	TT	14	AA	10	ENSDARG00000063197
s2_comp7097_c0_seq1	707	T	C	TT	14	CC	10	ENSDARG00000067920
s2_comp36710_c0_seq1	336	A	T	AA	14	TT	10	ENSDARG00000068013
s2_comp7339_c0_seq1	1105	C	T	CC	14	TT	10	ENSDARG00000068156
s2_comp19365_c0_seq1	869	C	T	CC	14	TT	10	ENSDARG00000069175
s2_comp6352_c0_seq1	1387	A	G	AA	14	GG	10	ENSDARG00000069432
s2_comp6093_c0_seq1	2022	A	G	AA	14	GG	10	ENSDARG00000070573
s2_comp5355_c0_seq1	1031	T	A	TT	14	AA	10	ENSDARG00000071259
s2_comp7248_c0_seq1	1363	G	A	GG	14	AA	10	ENSDARG00000074634
s2_comp2585_c0_seq1	946	A	T	AA	14	TT	10	ENSDARG00000074688
s2_comp2988_c0_seq1	2079	T	C	TT	14	CC	10	ENSDARG00000074705
s2_comp26514_c0_seq1	626	A	C	AA	14	CC	10	ENSDARG00000075752
s2_comp12414_c0_seq1	373	T	C	TT	14	CC	10	ENSDARG00000078479
s2_comp11411_c0_seq1	4268	T	C	TT	14	CC	10	ENSDARG00000078866
s2_comp6868_c0_seq1	4311	T	C	TT	14	CC	10	ENSDARG00000078969
s2_comp12469_c0_seq1	2378	C	T	CC	14	TT	10	ENSDARG00000086254
s2_comp29852_c0_seq1	285	C	T	CC	14	TT	10	ENSDARG00000086726
s2_comp30986_c0_seq1	83	T	C	TT	14	CC	10	ENSDARG00000088933
s2_comp2680_c0_seq1	902	G	T	GG	14	TT	10	ENSDARG00000089170
s2_comp2120_c0_seq2	1026	C	G	CC	14	GG	10	ENSDARG00000089188
s2_comp1902_c0_seq1	549	A	G	AA	14	GG	10	ENSDARG00000089456
s2_comp1902_c0_seq1	1080	C	T	CC	14	TT	10	ENSDARG00000089456
s2_comp20215_c0_seq1	269	C	T	CC	14	TT	10	ENSDARG00000090718
s2_comp17908_c0_seq1	1723	G	A	GG	14	AA	10	ENSDARG00000091006
s2_comp8416_c0_seq2	54	G	A	GG	14	AA	10	ENSDARG00000091574
s2_comp15208_c0_seq1	361	A	G	AA	14	GG	10	NO_MATCH_TO_ZEBRA
s2_comp15551_c0_seq1	428	A	T	AA	14	TT	10	NO_MATCH_TO_ZEBRA
s2_comp16563_c0_seq1	486	A	T	AA	14	TT	10	NO_MATCH_TO_ZEBRA
s2_comp17730_c0_seq1	291	T	A	TT	14	AA	10	NO_MATCH_TO_ZEBRA
s2_comp17842_c0_seq1	127	C	T	CC	14	TT	10	NO_MATCH_TO_ZEBRA
s2_comp18181_c0_seq1	577	C	G	CC	14	GG	10	NO_MATCH_TO_ZEBRA
s2_comp1892_c0_seq1	1024	T	G	TT	14	GG	10	NO_MATCH_TO_ZEBRA
s2_comp1920_c0_seq1	73	T	C	TT	14	CC	10	NO_MATCH_TO_ZEBRA
s2_comp19376_c0_seq1	84	G	A	GG	14	AA	10	NO_MATCH_TO_ZEBRA
s2_comp19383_c0_seq1	625	C	T	CC	14	TT	10	NO_MATCH_TO_ZEBRA
s2_comp19879_c0_seq1	141	C	G	CC	14	GG	10	NO_MATCH_TO_ZEBRA
s2_comp2003_c0_seq1	147	T	C	TT	14	CC	10	NO_MATCH_TO_ZEBRA
s2_comp2088_c0_seq1	31	C	T	CC	14	TT	10	NO_MATCH_TO_ZEBRA
s2_comp20909_c0_seq1	508	C	T	CC	14	TT	10	NO_MATCH_TO_ZEBRA
s2_comp21608_c0_seq1	506	C	T	CC	14	TT	10	NO_MATCH_TO_ZEBRA
s2_comp21854_c0_seq1	122	A	G	AA	14	GG	10	NO_MATCH_TO_ZEBRA
s2_comp22503_c0_seq1	149	G	A	GG	14	AA	10	NO_MATCH_TO_ZEBRA
s2_comp22972_c0_seq1	843	A	G	AA	14	GG	10	NO_MATCH_TO_ZEBRA
s2_comp24885_c0_seq1	260	A	G	AA	14	GG	10	NO_MATCH_TO_ZEBRA
s2_comp27327_c0_seq1	176	A	G	AA	14	GG	10	NO_MATCH_TO_ZEBRA
s2_comp29978_c0_seq1	94	C	T	CC	14	TT	10	NO_MATCH_TO_ZEBRA
s2_comp31264_c0_seq1	502	A	C	AA	14	CC	10	NO_MATCH_TO_ZEBRA
s2_comp32253_c0_seq1	296	C	T	CC	14	TT	10	NO_MATCH_TO_ZEBRA
s2_comp4740_c0_seq1	113	A	G	AA	14	GG	10	NO_MATCH_TO_ZEBRA
s2_comp4839_c0_seq1	831	T	C	TT	14	CC	10	NO_MATCH_TO_ZEBRA
s2_comp4985_c0_seq1	285	T	C	TT	14	CC	10	NO_MATCH_TO_ZEBRA
s2_comp6862_c0_seq1	1262	G	C	GG	14	CC	10	NO_MATCH_TO_ZEBRA
s2_comp7021_c0_seq1	92	A	G	AA	14	GG	10	NO_MATCH_TO_ZEBRA
s2_comp7060_c0_seq2	90	C	G	CC	14	GG	10	NO_MATCH_TO_ZEBRA
s2_comp7386_c0_seq1	338	G	C	GG	14	CC	10	NO_MATCH_TO_ZEBRA
s2_comp7509_c0_seq1	441	C	T	CC	14	TT	10	NO_MATCH_TO_ZEBRA
s2_comp8542_c0_seq1	327	G	C	GG	14	CC	10	NO_MATCH_TO_ZEBRA
s2_comp8882_c1_seq1	796	G	T	GG	14	TT	10	NO_MATCH_TO_ZEBRA
s2_comp22801_c0_seq1	209	T	C	TT	15	CC	10	ENSDARG00000004532
s2_comp6965_c0_seq1	186	C	A	CC	15	AA	10	ENSDARG00000004891
s2_comp6224_c0_seq1	897	A	G	AA	15	GG	10	ENSDARG00000005481
s2_comp3219_c0_seq1	238	T	C	TT	15	CC	10	ENSDARG00000008192
s2_comp6732_c0_seq1	1869	C	T	CC	15	TT	10	ENSDARG00000010025
s2_comp8181_c0_seq1	2337	G	A	GG	15	AA	10	ENSDARG00000010773
s2_comp2628_c0_seq1	855	G	A	GG	15	AA	10	ENSDARG00000012294
s2_comp6323_c0_seq1	229	G	A	GG	15	AA	10	ENSDARG00000012495
s2_comp17305_c0_seq1	288	C	T	CC	15	TT	10	ENSDARG00000013095
s2_comp26140_c0_seq1	181	A	T	AA	15	TT	10	ENSDARG00000013732
s2_comp7946_c0_seq1	697	A	T	AA	15	TT	10	ENSDARG00000013794
s2_comp31597_c0_seq1	473	A	T	AA	15	TT	10	ENSDARG00000014527
s2_comp7904_c0_seq1	1254	A	G	AA	15	GG	10	ENSDARG00000015552
s2_comp2756_c0_seq1	1635	C	T	CC	15	TT	10	ENSDARG00000015722
s2_comp18530_c0_seq1	1614	T	C	TT	15	CC	10	ENSDARG00000016011
s2_comp4577_c0_seq1	118	C	T	CC	15	TT	10	ENSDARG00000016188
s2_comp2650_c0_seq1	1537	A	G	AA	15	GG	10	ENSDARG00000017037
s2_comp15130_c0_seq1	1471	C	T	CC	15	TT	10	ENSDARG00000017676
s2_comp5767_c0_seq1	499	A	G	AA	15	GG	10	ENSDARG00000017780
s2_comp20108_c0_seq1	318	T	C	TT	15	CC	10	ENSDARG00000018968
s2_comp4086_c0_seq1	1158	T	A	TT	15	AA	10	ENSDARG00000020926
s2_comp6570_c0_seq1	329	T	G	TT	15	GG	10	ENSDARG00000023190
s2_comp20265_c0_seq1	1206	G	A	GG	15	AA	10	ENSDARG00000027187
s2_comp7825_c0_seq1	3833	C	T	CC	15	TT	10	ENSDARG00000029476
s2_comp5628_c0_seq1	1691	T	A	TT	15	AA	10	ENSDARG00000034210
s2_comp6229_c0_seq1	1187	C	T	CC	15	TT	10	ENSDARG00000035694
s2_comp32450_c0_seq1	771	G	A	GG	15	AA	10	ENSDARG00000037154
s2_comp16401_c0_seq1	144	G	A	GG	15	AA	10	ENSDARG00000037895
s2_comp5069_c0_seq1	141	G	T	GG	15	TT	10	ENSDARG00000038225
s2_comp1816_c0_seq1	404	G	A	GG	15	AA	10	ENSDARG00000038967
s2_comp6912_c0_seq1	1306	C	T	CC	15	TT	10	ENSDARG00000041226
s2_comp3022_c0_seq1	1766	C	T	CC	15	TT	10	ENSDARG00000042717
s2_comp7319_c0_seq1	3557	C	G	CC	15	GG	10	ENSDARG00000042909
s2_comp8685_c0_seq2	615	G	A	GG	15	AA	10	ENSDARG00000043722
s2_comp6172_c0_seq1	198	G	A	GG	15	AA	10	ENSDARG00000043886
s2_comp6476_c0_seq1	939	T	G	TT	15	GG	10	ENSDARG00000043960
s2_comp19261_c0_seq1	137	G	T	GG	15	TT	10	ENSDARG00000044136
s2_comp5155_c0_seq1	927	G	A	GG	15	AA	10	ENSDARG00000044565
s2_comp15947_c0_seq1	548	C	T	CC	15	TT	10	ENSDARG00000045544
s2_comp25211_c0_seq1	581	A	G	AA	15	GG	10	ENSDARG00000046074
s2_comp21340_c0_seq1	1163	C	A	CC	15	AA	10	ENSDARG00000052789
s2_comp7654_c0_seq2	1478	G	T	GG	15	TT	10	ENSDARG00000053857
s2_comp13330_c0_seq1	1582	A	T	AA	15	TT	10	ENSDARG00000053912
s2_comp5649_c0_seq1	702	T	G	TT	15	GG	10	ENSDARG00000054539
s2_comp7716_c0_seq2	2284	G	A	GG	15	AA	10	ENSDARG00000054748
s2_comp21357_c0_seq1	741	T	G	TT	15	GG	10	ENSDARG00000055151
s2_comp11184_c0_seq1	2657	T	C	TT	15	CC	10	ENSDARG00000055901
s2_comp20469_c0_seq1	368	T	C	TT	15	CC	10	ENSDARG00000056099
s2_comp6247_c0_seq1	388	C	A	CC	15	AA	10	ENSDARG00000056960
s2_comp25285_c0_seq1	642	C	T	CC	15	TT	10	ENSDARG00000059212
s2_comp2432_c0_seq1	754	T	A	TT	15	AA	10	ENSDARG00000060006
s2_comp19225_c0_seq1	2785	C	T	CC	15	TT	10	ENSDARG00000060197
s2_comp6637_c0_seq1	506	T	C	TT	15	CC	10	ENSDARG00000060415
s2_comp2054_c0_seq1	1410	G	T	GG	15	TT	10	ENSDARG00000061123
s2_comp23636_c0_seq1	92	C	T	CC	15	TT	10	ENSDARG00000062543
s2_comp4859_c0_seq1	149	T	C	TT	15	CC	10	ENSDARG00000062837
s2_comp4859_c0_seq1	973	A	G	AA	15	GG	10	ENSDARG00000062837
s2_comp20580_c0_seq1	138	G	A	GG	15	AA	10	ENSDARG00000063708
s2_comp23608_c0_seq1	505	T	G	TT	15	GG	10	ENSDARG00000068820
s2_comp5756_c0_seq1	638	G	A	GG	15	AA	10	ENSDARG00000069313
s2_comp5360_c0_seq1	1864	G	A	GG	15	AA	10	ENSDARG00000069331
s2_comp27987_c0_seq1	447	C	T	CC	15	TT	10	ENSDARG00000070985
s2_comp8616_c1_seq1	2566	A	G	AA	15	GG	10	ENSDARG00000071015
s2_comp20471_c0_seq1	452	A	G	AA	15	GG	10	ENSDARG00000071468
s2_comp26679_c0_seq1	73	A	G	AA	15	GG	10	ENSDARG00000071604
s2_comp20078_c0_seq1	515	G	A	GG	15	AA	10	ENSDARG00000073841
s2_comp8736_c0_seq1	2736	A	G	AA	15	GG	10	ENSDARG00000074282
s2_comp8102_c0_seq1	2344	G	A	GG	15	AA	10	ENSDARG00000074747
s2_comp6401_c0_seq1	878	C	A	CC	15	AA	10	ENSDARG00000075048
s2_comp6109_c0_seq1	854	C	T	CC	15	TT	10	ENSDARG00000077207
s2_comp3236_c0_seq1	1313	A	G	AA	15	GG	10	ENSDARG00000077400
s2_comp3893_c0_seq1	694	A	G	AA	15	GG	10	ENSDARG00000078003
s2_comp25904_c0_seq1	60	G	T	GG	15	TT	10	ENSDARG00000079497
s2_comp2346_c0_seq1	2120	T	C	TT	15	CC	10	ENSDARG00000088026
s2_comp18208_c0_seq1	704	T	C	TT	15	CC	10	ENSDARG00000091215
s2_comp13429_c0_seq1	1006	T	C	TT	15	CC	10	NO_MATCH_TO_ZEBRA
s2_comp13466_c0_seq1	365	G	A	GG	15	AA	10	NO_MATCH_TO_ZEBRA
s2_comp15437_c0_seq1	463	T	C	TT	15	CC	10	NO_MATCH_TO_ZEBRA
s2_comp15756_c0_seq1	671	T	A	TT	15	AA	10	NO_MATCH_TO_ZEBRA
s2_comp16182_c0_seq1	852	C	T	CC	15	TT	10	NO_MATCH_TO_ZEBRA
s2_comp16882_c0_seq1	1846	A	G	AA	15	GG	10	NO_MATCH_TO_ZEBRA
s2_comp18017_c0_seq1	184	A	G	AA	15	GG	10	NO_MATCH_TO_ZEBRA
s2_comp18569_c0_seq1	886	T	A	TT	15	AA	10	NO_MATCH_TO_ZEBRA
s2_comp18854_c0_seq1	490	G	A	GG	15	AA	10	NO_MATCH_TO_ZEBRA
s2_comp1938_c0_seq1	2050	T	A	TT	15	AA	10	NO_MATCH_TO_ZEBRA
s2_comp19526_c0_seq1	55	G	C	GG	15	CC	10	NO_MATCH_TO_ZEBRA
s2_comp20201_c0_seq1	509	G	T	GG	15	TT	10	NO_MATCH_TO_ZEBRA
s2_comp20429_c0_seq1	239	T	C	TT	15	CC	10	NO_MATCH_TO_ZEBRA
s2_comp22351_c0_seq1	257	T	C	TT	15	CC	10	NO_MATCH_TO_ZEBRA
s2_comp22950_c0_seq1	165	C	T	CC	15	TT	10	NO_MATCH_TO_ZEBRA
s2_comp23704_c0_seq1	183	G	A	GG	15	AA	10	NO_MATCH_TO_ZEBRA
s2_comp26246_c0_seq1	171	T	C	TT	15	CC	10	NO_MATCH_TO_ZEBRA
s2_comp2947_c0_seq1	438	A	T	AA	15	TT	10	NO_MATCH_TO_ZEBRA
s2_comp3626_c0_seq1	452	A	G	AA	15	GG	10	NO_MATCH_TO_ZEBRA
s2_comp3804_c0_seq1	281	A	C	AA	15	CC	10	NO_MATCH_TO_ZEBRA
s2_comp3869_c0_seq1	707	G	A	GG	15	AA	10	NO_MATCH_TO_ZEBRA
s2_comp4803_c0_seq2	149	G	T	GG	15	TT	10	NO_MATCH_TO_ZEBRA
s2_comp5090_c0_seq1	589	G	T	GG	15	TT	10	NO_MATCH_TO_ZEBRA
s2_comp5751_c0_seq1	141	G	C	GG	15	CC	10	NO_MATCH_TO_ZEBRA
s2_comp6196_c0_seq1	513	C	T	CC	15	TT	10	NO_MATCH_TO_ZEBRA
s2_comp6245_c0_seq1	787	T	C	TT	15	CC	10	NO_MATCH_TO_ZEBRA
s2_comp6697_c0_seq1	349	G	A	GG	15	AA	10	NO_MATCH_TO_ZEBRA
s2_comp7070_c0_seq1	67	A	C	AA	15	CC	10	NO_MATCH_TO_ZEBRA
s2_comp7617_c0_seq1	914	C	T	CC	15	TT	10	NO_MATCH_TO_ZEBRA
s2_comp8009_c0_seq1	886	C	T	CC	15	TT	10	NO_MATCH_TO_ZEBRA
s2_comp1854_c0_seq1	656	C	A	CC	16	AA	10	ENSDARG00000002980
s2_comp6200_c0_seq1	1803	G	T	GG	16	TT	10	ENSDARG00000003811
s2_comp20703_c0_seq1	1278	A	G	AA	16	GG	10	ENSDARG00000004726
s2_comp8539_c0_seq2	2698	T	G	TT	16	GG	10	ENSDARG00000006200
s2_comp14077_c0_seq1	153	G	A	GG	16	AA	10	ENSDARG00000006395
s2_comp6628_c0_seq1	3705	C	T	CC	16	TT	10	ENSDARG00000006477
s2_comp7270_c0_seq1	539	C	T	CC	16	TT	10	ENSDARG00000007264
s2_comp2146_c0_seq1	2031	G	C	GG	16	CC	10	ENSDARG00000007603
s2_comp6131_c0_seq1	1877	T	C	TT	16	CC	10	ENSDARG00000007678
s2_comp4777_c0_seq1	1169	T	G	TT	16	GG	10	ENSDARG00000007786
s2_comp5753_c0_seq1	1705	G	A	GG	16	AA	10	ENSDARG00000008142
s2_comp6631_c0_seq1	1327	G	T	GG	16	TT	10	ENSDARG00000008953
s2_comp25487_c0_seq1	510	C	T	CC	16	TT	10	ENSDARG00000011298
s2_comp22761_c0_seq1	199	C	T	CC	16	TT	10	ENSDARG00000011360
s2_comp21022_c0_seq1	434	C	T	CC	16	TT	10	ENSDARG00000011445
s2_comp23603_c0_seq1	305	A	G	AA	16	GG	10	ENSDARG00000011618
s2_comp14328_c0_seq1	627	G	A	GG	16	AA	10	ENSDARG00000011885
s2_comp7858_c0_seq1	259	C	A	CC	16	AA	10	ENSDARG00000013478
s2_comp7395_c0_seq1	1673	T	C	TT	16	CC	10	ENSDARG00000013708
s2_comp18566_c0_seq1	522	C	A	CC	16	AA	10	ENSDARG00000014692
s2_comp32442_c0_seq1	1724	G	A	GG	16	AA	10	ENSDARG00000016979
s2_comp8553_c0_seq1	4823	G	A	GG	16	AA	10	ENSDARG00000017211
s2_comp15353_c0_seq1	2135	C	T	CC	16	TT	10	ENSDARG00000018742
s2_comp15159_c0_seq1	2021	A	G	AA	16	GG	10	ENSDARG00000019838
s2_comp6804_c0_seq1	556	A	G	AA	16	GG	10	ENSDARG00000019924
s2_comp14905_c0_seq1	62	C	A	CC	16	AA	10	ENSDARG00000020573
s2_comp17449_c0_seq1	201	T	G	TT	16	GG	10	ENSDARG00000021021
s2_comp7625_c0_seq1	3019	A	G	AA	16	GG	10	ENSDARG00000021242
s2_comp1842_c0_seq1	278	T	C	TT	16	CC	10	ENSDARG00000021374
s2_comp6933_c0_seq1	379	T	A	TT	16	AA	10	ENSDARG00000022599
s2_comp4785_c0_seq1	1289	G	A	GG	16	AA	10	ENSDARG00000027916
s2_comp6219_c0_seq1	890	T	C	TT	16	CC	10	ENSDARG00000030166
s2_comp20754_c0_seq1	1377	G	A	GG	16	AA	10	ENSDARG00000034313
s2_comp7769_c0_seq1	2003	A	G	AA	16	GG	10	ENSDARG00000035188
s2_comp2060_c0_seq1	893	A	G	AA	16	GG	10	ENSDARG00000035552
s2_comp4109_c0_seq1	591	A	G	AA	16	GG	10	ENSDARG00000035914
s2_comp30595_c0_seq1	384	G	A	GG	16	AA	10	ENSDARG00000036359
s2_comp1929_c0_seq1	902	T	C	TT	16	CC	10	ENSDARG00000037965
s2_comp2103_c0_seq1	1572	A	G	AA	16	GG	10	ENSDARG00000040087
s2_comp2306_c0_seq1	1616	T	C	TT	16	CC	10	ENSDARG00000041088
s2_comp2403_c0_seq1	1205	C	T	CC	16	TT	10	ENSDARG00000042187
s2_comp5492_c0_seq1	1456	G	C	GG	16	CC	10	ENSDARG00000042409
s2_comp7654_c0_seq2	1475	G	A	GG	16	AA	10	ENSDARG00000053857
s2_comp6151_c0_seq1	36	C	A	CC	16	AA	10	ENSDARG00000055216
s2_comp6608_c0_seq1	1898	T	G	TT	16	GG	10	ENSDARG00000056550
s2_comp18551_c0_seq1	1132	C	T	CC	16	TT	10	ENSDARG00000058660
s2_comp7316_c0_seq1	100	C	G	CC	16	GG	10	ENSDARG00000058675
s2_comp12465_c0_seq1	1934	C	T	CC	16	TT	10	ENSDARG00000060510
s2_comp21150_c0_seq1	393	G	A	GG	16	AA	10	ENSDARG00000060977
s2_comp7905_c0_seq2	1268	C	T	CC	16	TT	10	ENSDARG00000061282
s2_comp1990_c0_seq1	1060	T	C	TT	16	CC	10	ENSDARG00000061827
s2_comp2510_c0_seq1	1168	G	A	GG	16	AA	10	ENSDARG00000061854
s2_comp19207_c0_seq1	241	A	G	AA	16	GG	10	ENSDARG00000062190
s2_comp8415_c0_seq1	1815	C	T	CC	16	TT	10	ENSDARG00000062511
s2_comp16371_c0_seq1	100	A	G	AA	16	GG	10	ENSDARG00000069370
s2_comp5221_c0_seq1	550	A	G	AA	16	GG	10	ENSDARG00000069977
s2_comp25476_c0_seq1	151	T	C	TT	16	CC	10	ENSDARG00000070675
s2_comp7079_c0_seq1	1737	A	G	AA	16	GG	10	ENSDARG00000071353
s2_comp27494_c0_seq1	333	T	C	TT	16	CC	10	ENSDARG00000073952
s2_comp7248_c0_seq1	559	A	T	AA	16	TT	10	ENSDARG00000074634
s2_comp7248_c0_seq1	1393	C	T	CC	16	TT	10	ENSDARG00000074634
s2_comp6498_c0_seq3	2189	G	A	GG	16	AA	10	ENSDARG00000076015
s2_comp14566_c0_seq1	601	A	G	AA	16	GG	10	ENSDARG00000076509
s2_comp15998_c0_seq1	1335	C	T	CC	16	TT	10	ENSDARG00000076542
s2_comp6109_c0_seq1	509	A	G	AA	16	GG	10	ENSDARG00000077207
s2_comp19813_c0_seq1	945	A	G	AA	16	GG	10	ENSDARG00000077528
s2_comp19813_c0_seq1	934	G	A	GG	16	AA	10	ENSDARG00000077528
s2_comp2485_c0_seq1	1248	T	C	TT	16	CC	10	ENSDARG00000078328
s2_comp20243_c0_seq1	707	T	C	TT	16	CC	10	ENSDARG00000079520
s2_comp12469_c0_seq1	2245	A	G	AA	16	GG	10	ENSDARG00000086254
s2_comp5062_c0_seq1	95	T	C	TT	16	CC	10	ENSDARG00000087401
s2_comp6121_c0_seq1	544	C	T	CC	16	TT	10	ENSDARG00000092546
s2_comp7529_c0_seq1	252	G	A	GG	16	AA	10	ENSDARG00000095660
s2_comp14989_c0_seq1	79	C	T	CC	16	TT	10	NO_MATCH_TO_ZEBRA
s2_comp15615_c0_seq1	146	G	A	GG	16	AA	10	NO_MATCH_TO_ZEBRA
s2_comp16792_c0_seq1	1567	C	A	CC	16	AA	10	NO_MATCH_TO_ZEBRA
s2_comp17394_c0_seq1	1202	G	C	GG	16	CC	10	NO_MATCH_TO_ZEBRA
s2_comp18010_c0_seq1	227	G	A	GG	16	AA	10	NO_MATCH_TO_ZEBRA
s2_comp18701_c0_seq1	515	C	T	CC	16	TT	10	NO_MATCH_TO_ZEBRA
s2_comp1891_c1_seq1	456	T	A	TT	16	AA	10	NO_MATCH_TO_ZEBRA
s2_comp21234_c0_seq1	115	A	C	AA	16	CC	10	NO_MATCH_TO_ZEBRA
s2_comp21247_c0_seq1	101	T	C	TT	16	CC	10	NO_MATCH_TO_ZEBRA
s2_comp2176_c0_seq1	922	A	G	AA	16	GG	10	NO_MATCH_TO_ZEBRA
s2_comp22496_c0_seq1	912	T	C	TT	16	CC	10	NO_MATCH_TO_ZEBRA
s2_comp22547_c0_seq1	268	C	T	CC	16	TT	10	NO_MATCH_TO_ZEBRA
s2_comp22605_c0_seq1	164	T	C	TT	16	CC	10	NO_MATCH_TO_ZEBRA
s2_comp24201_c0_seq1	123	G	C	GG	16	CC	10	NO_MATCH_TO_ZEBRA
s2_comp25248_c0_seq1	188	A	T	AA	16	TT	10	NO_MATCH_TO_ZEBRA
s2_comp25392_c0_seq1	226	A	G	AA	16	GG	10	NO_MATCH_TO_ZEBRA
s2_comp27341_c0_seq1	278	C	T	CC	16	TT	10	NO_MATCH_TO_ZEBRA
s2_comp27928_c0_seq1	98	T	A	TT	16	AA	10	NO_MATCH_TO_ZEBRA
s2_comp29177_c0_seq1	342	T	C	TT	16	CC	10	NO_MATCH_TO_ZEBRA
s2_comp3648_c0_seq1	260	A	T	AA	16	TT	10	NO_MATCH_TO_ZEBRA
s2_comp4160_c0_seq1	210	A	G	AA	16	GG	10	NO_MATCH_TO_ZEBRA
s2_comp4803_c0_seq2	153	A	G	AA	16	GG	10	NO_MATCH_TO_ZEBRA
s2_comp6798_c0_seq1	82	G	A	GG	16	AA	10	NO_MATCH_TO_ZEBRA
s2_comp6798_c0_seq1	517	A	T	AA	16	TT	10	NO_MATCH_TO_ZEBRA
s2_comp8039_c0_seq1	1363	C	A	CC	16	AA	10	NO_MATCH_TO_ZEBRA
s2_comp8680_c0_seq11	657	T	C	TT	16	CC	10	NO_MATCH_TO_ZEBRA
s2_comp8779_c1_seq1	331	T	C	TT	16	CC	10	NO_MATCH_TO_ZEBRA
s2_comp20478_c0_seq1	194	G	A	GG	17	AA	10	ENSDARG00000002690
s2_comp14492_c0_seq1	85	T	G	TT	17	GG	10	ENSDARG00000003132
s2_comp17323_c0_seq1	1400	A	C	AA	17	CC	10	ENSDARG00000003927
s2_comp21109_c0_seq1	630	C	T	CC	17	TT	10	ENSDARG00000006617
s2_comp5388_c0_seq1	326	C	T	CC	17	TT	10	ENSDARG00000007065
s2_comp24862_c0_seq1	382	A	G	AA	17	GG	10	ENSDARG00000007755
s2_comp17061_c0_seq1	1487	A	C	AA	17	CC	10	ENSDARG00000009585
s2_comp2033_c0_seq1	175	A	G	AA	17	GG	10	ENSDARG00000011777
s2_comp25685_c0_seq1	672	T	C	TT	17	CC	10	ENSDARG00000012947
s2_comp6165_c0_seq1	303	T	C	TT	17	CC	10	ENSDARG00000013681
s2_comp2733_c0_seq1	901	G	A	GG	17	AA	10	ENSDARG00000013966
s2_comp25876_c0_seq1	1373	A	T	AA	17	TT	10	ENSDARG00000014015
s2_comp15760_c0_seq1	987	A	G	AA	17	GG	10	ENSDARG00000015552
s2_comp19257_c0_seq1	470	C	T	CC	17	TT	10	ENSDARG00000016745
s2_comp14244_c0_seq1	269	T	C	TT	17	CC	10	ENSDARG00000017115
s2_comp1966_c0_seq1	1986	G	T	GG	17	TT	10	ENSDARG00000017803
s2_comp2493_c0_seq1	1267	T	C	TT	17	CC	10	ENSDARG00000018411
s2_comp16372_c0_seq1	538	A	G	AA	17	GG	10	ENSDARG00000018432
s2_comp14181_c0_seq1	797	A	G	AA	17	GG	10	ENSDARG00000018569
s2_comp18468_c0_seq1	245	T	G	TT	17	GG	10	ENSDARG00000024669
s2_comp2990_c0_seq1	94	T	C	TT	17	CC	10	ENSDARG00000028889
s2_comp22274_c0_seq1	566	G	T	GG	17	TT	10	ENSDARG00000029768
s2_comp12731_c0_seq1	424	T	C	TT	17	CC	10	ENSDARG00000031929
s2_comp14904_c0_seq1	646	T	C	TT	17	CC	10	ENSDARG00000033604
s2_comp12927_c0_seq1	337	A	G	AA	17	GG	10	ENSDARG00000035043
s2_comp2060_c0_seq1	902	C	T	CC	17	TT	10	ENSDARG00000035552
s2_comp15596_c0_seq1	295	G	C	GG	17	CC	10	ENSDARG00000036102
s2_comp14467_c0_seq1	210	C	T	CC	17	TT	10	ENSDARG00000038154
s2_comp16776_c0_seq1	209	T	A	TT	17	AA	10	ENSDARG00000038785
s2_comp2576_c0_seq1	601	A	C	AA	17	CC	10	ENSDARG00000040534
s2_comp5905_c0_seq1	1085	G	C	GG	17	CC	10	ENSDARG00000043081
s2_comp19432_c0_seq1	1074	A	T	AA	17	TT	10	ENSDARG00000044329
s2_comp6022_c0_seq1	1739	T	C	TT	17	CC	10	ENSDARG00000044625
s2_comp1862_c0_seq1	678	T	C	TT	17	CC	10	ENSDARG00000045870
s2_comp7708_c0_seq1	2989	A	G	AA	17	GG	10	ENSDARG00000045946
s2_comp17895_c0_seq1	891	A	T	AA	17	TT	10	ENSDARG00000051855
s2_comp8640_c0_seq1	1815	A	T	AA	17	TT	10	ENSDARG00000052419
s2_comp15225_c0_seq1	1005	A	G	AA	17	GG	10	ENSDARG00000052690
s2_comp23549_c0_seq1	532	A	G	AA	17	GG	10	ENSDARG00000052690
s2_comp7454_c0_seq1	958	A	G	AA	17	GG	10	ENSDARG00000053012
s2_comp18885_c0_seq1	1126	C	T	CC	17	TT	10	ENSDARG00000054777
s2_comp22375_c0_seq1	1228	T	G	TT	17	GG	10	ENSDARG00000055162
s2_comp6891_c0_seq1	189	A	G	AA	17	GG	10	ENSDARG00000056649
s2_comp3838_c0_seq1	1155	C	T	CC	17	TT	10	ENSDARG00000060089
s2_comp12465_c0_seq1	1190	G	A	GG	17	AA	10	ENSDARG00000060510
s2_comp2605_c0_seq1	216	C	T	CC	17	TT	10	ENSDARG00000061114
s2_comp14639_c0_seq1	469	G	C	GG	17	CC	10	ENSDARG00000061169
s2_comp17105_c0_seq1	341	C	G	CC	17	GG	10	ENSDARG00000061372
s2_comp3997_c0_seq1	542	C	T	CC	17	TT	10	ENSDARG00000061789
s2_comp17987_c0_seq1	538	A	T	AA	17	TT	10	ENSDARG00000062116
s2_comp2981_c0_seq1	3658	A	G	AA	17	GG	10	ENSDARG00000062553
s2_comp8595_c0_seq2	2286	C	T	CC	17	TT	10	ENSDARG00000063295
s2_comp14320_c0_seq1	1611	T	C	TT	17	CC	10	ENSDARG00000067537
s2_comp8002_c0_seq1	887	G	A	GG	17	AA	10	ENSDARG00000069105
s2_comp5360_c0_seq1	1739	C	G	CC	17	GG	10	ENSDARG00000069331
s2_comp8736_c0_seq1	2704	A	G	AA	17	GG	10	ENSDARG00000074282
s2_comp5789_c0_seq1	1349	A	G	AA	17	GG	10	ENSDARG00000074319
s2_comp5470_c0_seq1	1520	T	A	TT	17	AA	10	ENSDARG00000074367
s2_comp2186_c0_seq1	802	T	C	TT	17	CC	10	ENSDARG00000074790
s2_comp13778_c0_seq1	1463	A	G	AA	17	GG	10	ENSDARG00000075569
s2_comp22408_c0_seq1	393	A	G	AA	17	GG	10	ENSDARG00000075725
s2_comp23081_c0_seq1	684	A	C	AA	17	CC	10	ENSDARG00000075957
s2_comp2450_c0_seq1	717	A	T	AA	17	TT	10	ENSDARG00000077202
s2_comp6944_c0_seq1	596	A	T	AA	17	TT	10	ENSDARG00000077297
s2_comp12414_c0_seq1	1382	A	G	AA	17	GG	10	ENSDARG00000078479
s2_comp22266_c0_seq1	1744	T	C	TT	17	CC	10	ENSDARG00000079879
s2_comp12469_c0_seq1	2547	T	C	TT	17	CC	10	ENSDARG00000086254
s2_comp16199_c0_seq1	1090	A	T	AA	17	TT	10	ENSDARG00000089419
s2_comp8479_c0_seq1	244	A	G	AA	17	GG	10	ENSDARG00000090667
s2_comp7529_c0_seq1	258	A	G	AA	17	GG	10	ENSDARG00000095660
s2_comp13137_c0_seq1	551	A	C	AA	17	CC	10	NO_MATCH_TO_ZEBRA
s2_comp15317_c0_seq1	290	C	T	CC	17	TT	10	NO_MATCH_TO_ZEBRA
s2_comp16969_c0_seq1	306	T	G	TT	17	GG	10	NO_MATCH_TO_ZEBRA
s2_comp1920_c0_seq1	170	C	T	CC	17	TT	10	NO_MATCH_TO_ZEBRA
s2_comp19588_c0_seq1	356	C	T	CC	17	TT	10	NO_MATCH_TO_ZEBRA
s2_comp19774_c0_seq1	471	A	C	AA	17	CC	10	NO_MATCH_TO_ZEBRA
s2_comp21234_c0_seq1	111	C	T	CC	17	TT	10	NO_MATCH_TO_ZEBRA
s2_comp2169_c0_seq1	548	G	C	GG	17	CC	10	NO_MATCH_TO_ZEBRA
s2_comp21733_c0_seq1	233	A	G	AA	17	GG	10	NO_MATCH_TO_ZEBRA
s2_comp22307_c0_seq1	281	C	G	CC	17	GG	10	NO_MATCH_TO_ZEBRA
s2_comp23900_c0_seq1	154	G	T	GG	17	TT	10	NO_MATCH_TO_ZEBRA
s2_comp26173_c0_seq1	400	C	T	CC	17	TT	10	NO_MATCH_TO_ZEBRA
s2_comp3585_c0_seq1	304	A	G	AA	17	GG	10	NO_MATCH_TO_ZEBRA
s2_comp36639_c0_seq1	376	G	A	GG	17	AA	10	NO_MATCH_TO_ZEBRA
s2_comp5121_c0_seq1	193	G	T	GG	17	TT	10	NO_MATCH_TO_ZEBRA
s2_comp6180_c0_seq1	213	C	T	CC	17	TT	10	NO_MATCH_TO_ZEBRA
s2_comp7134_c0_seq2	470	G	T	GG	17	TT	10	NO_MATCH_TO_ZEBRA
s2_comp8403_c0_seq4	1349	G	A	GG	17	AA	10	NO_MATCH_TO_ZEBRA
s2_comp8662_c0_seq2	410	T	G	TT	17	GG	10	NO_MATCH_TO_ZEBRA
s2_comp15628_c0_seq1	601	T	C	TT	18	CC	10	ENSDARG00000003444
s2_comp4693_c0_seq1	85	A	G	AA	18	GG	10	ENSDARG00000004757
s2_comp2712_c0_seq1	2661	A	G	AA	18	GG	10	ENSDARG00000005333
s2_comp2712_c0_seq1	2487	C	T	CC	18	TT	10	ENSDARG00000005333
s2_comp5388_c0_seq1	975	G	A	GG	18	AA	10	ENSDARG00000007065
s2_comp22882_c0_seq1	448	T	C	TT	18	CC	10	ENSDARG00000010442
s2_comp2628_c0_seq1	3163	G	A	GG	18	AA	10	ENSDARG00000012294
s2_comp5780_c0_seq1	1735	C	G	CC	18	GG	10	ENSDARG00000013946
s2_comp22253_c0_seq1	118	T	A	TT	18	AA	10	ENSDARG00000014134
s2_comp15760_c0_seq1	710	T	G	TT	18	GG	10	ENSDARG00000015552
s2_comp18530_c0_seq1	1479	T	C	TT	18	CC	10	ENSDARG00000016011
s2_comp7252_c0_seq1	1307	A	G	AA	18	GG	10	ENSDARG00000016143
s2_comp7026_c0_seq1	2571	T	G	TT	18	GG	10	ENSDARG00000016548
s2_comp7983_c0_seq1	941	G	A	GG	18	AA	10	ENSDARG00000020625
s2_comp6268_c0_seq1	269	A	G	AA	18	GG	10	ENSDARG00000021220
s2_comp2000_c0_seq1	967	T	A	TT	18	AA	10	ENSDARG00000023527
s2_comp21622_c0_seq1	670	G	A	GG	18	AA	10	ENSDARG00000027515
s2_comp21622_c0_seq1	1434	A	G	AA	18	GG	10	ENSDARG00000027515
s2_comp8274_c0_seq2	250	C	T	CC	18	TT	10	ENSDARG00000027734
s2_comp7667_c0_seq2	715	A	T	AA	18	TT	10	ENSDARG00000030608
s2_comp2882_c0_seq1	741	G	C	GG	18	CC	10	ENSDARG00000031317
s2_comp2657_c0_seq1	74	A	T	AA	18	TT	10	ENSDARG00000035282
s2_comp6229_c0_seq1	1028	A	G	AA	18	GG	10	ENSDARG00000035694
s2_comp4317_c0_seq2	1722	A	T	AA	18	TT	10	ENSDARG00000039486
s2_comp6614_c0_seq1	71	C	T	CC	18	TT	10	ENSDARG00000041137
s2_comp21452_c0_seq1	630	C	T	CC	18	TT	10	ENSDARG00000042319
s2_comp19980_c0_seq1	509	G	A	GG	18	AA	10	ENSDARG00000042635
s2_comp6519_c0_seq1	812	A	G	AA	18	GG	10	ENSDARG00000042859
s2_comp7769_c0_seq2	2071	G	A	GG	18	AA	10	ENSDARG00000045261
s2_comp3151_c0_seq2	478	G	A	GG	18	AA	10	ENSDARG00000052623
s2_comp21340_c0_seq1	1012	G	A	GG	18	AA	10	ENSDARG00000052789
s2_comp5484_c0_seq1	879	A	G	AA	18	GG	10	ENSDARG00000054201
s2_comp12608_c0_seq1	607	T	C	TT	18	CC	10	ENSDARG00000054213
s2_comp5793_c0_seq1	1806	T	C	TT	18	CC	10	ENSDARG00000054597
s2_comp2199_c0_seq1	160	T	C	TT	18	CC	10	ENSDARG00000054937
s2_comp21054_c0_seq1	223	T	C	TT	18	CC	10	ENSDARG00000055938
s2_comp14598_c0_seq1	1545	G	A	GG	18	AA	10	ENSDARG00000056480
s2_comp13914_c0_seq1	262	T	G	TT	18	GG	10	ENSDARG00000057245
s2_comp8575_c0_seq1	2016	G	A	GG	18	AA	10	ENSDARG00000059231
s2_comp16366_c0_seq1	439	C	T	CC	18	TT	10	ENSDARG00000059610
s2_comp8782_c0_seq7	3179	G	A	GG	18	AA	10	ENSDARG00000059760
s2_comp5496_c0_seq1	649	G	A	GG	18	AA	10	ENSDARG00000061713
s2_comp7380_c2_seq1	1005	C	T	CC	18	TT	10	ENSDARG00000061732
s2_comp8851_c0_seq1	2511	C	A	CC	18	AA	10	ENSDARG00000061804
s2_comp17460_c0_seq1	1668	C	T	CC	18	TT	10	ENSDARG00000063719
s2_comp2303_c0_seq1	908	A	T	AA	18	TT	10	ENSDARG00000067601
s2_comp19309_c0_seq1	507	G	A	GG	18	AA	10	ENSDARG00000070447
s2_comp22473_c0_seq1	384	C	G	CC	18	GG	10	ENSDARG00000070873
s2_comp8153_c0_seq1	430	C	T	CC	18	TT	10	ENSDARG00000073665
s2_comp15030_c0_seq1	1871	A	T	AA	18	TT	10	ENSDARG00000074624
s2_comp1843_c0_seq1	717	A	G	AA	18	GG	10	ENSDARG00000075851
s2_comp13645_c0_seq1	969	A	G	AA	18	GG	10	ENSDARG00000076544
s2_comp18843_c0_seq1	1416	A	G	AA	18	GG	10	ENSDARG00000076559
s2_comp6591_c0_seq1	3602	A	C	AA	18	CC	10	ENSDARG00000076560
s2_comp6109_c0_seq1	641	C	T	CC	18	TT	10	ENSDARG00000077207
s2_comp11411_c0_seq1	4891	C	T	CC	18	TT	10	ENSDARG00000078866
s2_comp8478_c0_seq2	147	T	C	TT	18	CC	10	ENSDARG00000086495
s2_comp19490_c0_seq1	371	T	G	TT	18	GG	10	ENSDARG00000090675
s2_comp8096_c0_seq2	812	T	C	TT	18	CC	10	ENSDARG00000091087
s2_comp15643_c0_seq1	942	G	T	GG	18	TT	10	ENSDARG00000091161
s2_comp15309_c0_seq1	188	C	T	CC	18	TT	10	ENSDARG00000092305
s2_comp2965_c0_seq1	575	C	T	CC	18	TT	10	ENSDARG00000095904
s2_comp10063_c1_seq1	1217	A	G	AA	18	GG	10	NO_MATCH_TO_ZEBRA
s2_comp13726_c0_seq1	718	G	A	GG	18	AA	10	NO_MATCH_TO_ZEBRA
s2_comp15779_c0_seq1	593	C	T	CC	18	TT	10	NO_MATCH_TO_ZEBRA
s2_comp16430_c0_seq1	376	T	G	TT	18	GG	10	NO_MATCH_TO_ZEBRA
s2_comp17547_c0_seq1	560	A	G	AA	18	GG	10	NO_MATCH_TO_ZEBRA
s2_comp17602_c0_seq1	794	G	T	GG	18	TT	10	NO_MATCH_TO_ZEBRA
s2_comp17669_c0_seq1	418	C	G	CC	18	GG	10	NO_MATCH_TO_ZEBRA
s2_comp18592_c0_seq1	69	A	C	AA	18	CC	10	NO_MATCH_TO_ZEBRA
s2_comp1864_c0_seq1	1443	C	T	CC	18	TT	10	NO_MATCH_TO_ZEBRA
s2_comp19870_c0_seq1	610	C	T	CC	18	TT	10	NO_MATCH_TO_ZEBRA
s2_comp2090_c0_seq1	335	A	G	AA	18	GG	10	NO_MATCH_TO_ZEBRA
s2_comp2138_c0_seq1	350	T	C	TT	18	CC	10	NO_MATCH_TO_ZEBRA
s2_comp22905_c0_seq1	728	G	T	GG	18	TT	10	NO_MATCH_TO_ZEBRA
s2_comp24234_c0_seq1	191	G	T	GG	18	TT	10	NO_MATCH_TO_ZEBRA
s2_comp24234_c0_seq1	193	C	T	CC	18	TT	10	NO_MATCH_TO_ZEBRA
s2_comp24836_c0_seq1	212	T	C	TT	18	CC	10	NO_MATCH_TO_ZEBRA
s2_comp4135_c0_seq1	233	G	C	GG	18	CC	10	NO_MATCH_TO_ZEBRA
s2_comp5389_c0_seq1	315	A	C	AA	18	CC	10	NO_MATCH_TO_ZEBRA
s2_comp5713_c0_seq1	254	G	C	GG	18	CC	10	NO_MATCH_TO_ZEBRA
s2_comp5964_c0_seq1	981	G	C	GG	18	CC	10	NO_MATCH_TO_ZEBRA
s2_comp5964_c0_seq1	1109	C	T	CC	18	TT	10	NO_MATCH_TO_ZEBRA
s2_comp6556_c0_seq1	450	G	A	GG	18	AA	10	NO_MATCH_TO_ZEBRA
s2_comp6872_c1_seq1	732	G	A	GG	18	AA	10	NO_MATCH_TO_ZEBRA
s2_comp7816_c0_seq1	197	A	G	AA	18	GG	10	NO_MATCH_TO_ZEBRA
s2_comp8662_c0_seq2	190	C	T	CC	18	TT	10	NO_MATCH_TO_ZEBRA
s2_comp8882_c1_seq18	577	G	A	GG	18	AA	10	NO_MATCH_TO_ZEBRA
s2_comp5341_c0_seq1	1392	G	C	GG	19	CC	10	ENSDARG00000003287
s2_comp4473_c0_seq1	411	A	G	AA	19	GG	10	ENSDARG00000003527
s2_comp6200_c0_seq1	265	C	T	CC	19	TT	10	ENSDARG00000003811
s2_comp22801_c0_seq1	227	C	T	CC	19	TT	10	ENSDARG00000004532
s2_comp5242_c0_seq2	610	T	C	TT	19	CC	10	ENSDARG00000005246
s2_comp2712_c0_seq1	2655	C	T	CC	19	TT	10	ENSDARG00000005333
s2_comp2712_c0_seq1	1173	T	C	TT	19	CC	10	ENSDARG00000005333
s2_comp4370_c0_seq1	521	C	T	CC	19	TT	10	ENSDARG00000005612
s2_comp6124_c0_seq1	166	C	T	CC	19	TT	10	ENSDARG00000007257
s2_comp5840_c0_seq2	1260	C	T	CC	19	TT	10	ENSDARG00000008890
s2_comp2491_c0_seq1	958	T	C	TT	19	CC	10	ENSDARG00000012040
s2_comp7090_c0_seq1	6004	G	A	GG	19	AA	10	ENSDARG00000012499
s2_comp19327_c0_seq1	2082	C	G	CC	19	GG	10	ENSDARG00000013346
s2_comp7858_c0_seq1	332	G	T	GG	19	TT	10	ENSDARG00000013478
s2_comp2132_c0_seq1	1217	C	T	CC	19	TT	10	ENSDARG00000014329
s2_comp22313_c0_seq1	501	G	C	GG	19	CC	10	ENSDARG00000014430
s2_comp2702_c0_seq1	4215	C	T	CC	19	TT	10	ENSDARG00000015247
s2_comp7656_c0_seq1	2159	G	T	GG	19	TT	10	ENSDARG00000015290
s2_comp20218_c0_seq1	406	C	T	CC	19	TT	10	ENSDARG00000017842
s2_comp19024_c0_seq1	1089	C	A	CC	19	AA	10	ENSDARG00000023394
s2_comp2381_c0_seq1	960	T	G	TT	19	GG	10	ENSDARG00000023858
s2_comp7406_c0_seq1	2252	G	A	GG	19	AA	10	ENSDARG00000026048
s2_comp7132_c0_seq1	1568	T	A	TT	19	AA	10	ENSDARG00000031020
s2_comp15574_c0_seq1	1250	T	A	TT	19	AA	10	ENSDARG00000032627
s2_comp2005_c0_seq1	528	G	A	GG	19	AA	10	ENSDARG00000034817
s2_comp7663_c0_seq1	3003	A	T	AA	19	TT	10	ENSDARG00000035564
s2_comp6605_c0_seq1	624	G	A	GG	19	AA	10	ENSDARG00000035706
s2_comp7325_c0_seq1	1317	T	C	TT	19	CC	10	ENSDARG00000035990
s2_comp12287_c0_seq1	192	A	G	AA	19	GG	10	ENSDARG00000037199
s2_comp27208_c0_seq1	184	T	C	TT	19	CC	10	ENSDARG00000037980
s2_comp6992_c0_seq2	24	C	A	CC	19	AA	10	ENSDARG00000039515
s2_comp19354_c0_seq1	154	A	G	AA	19	GG	10	ENSDARG00000040072
s2_comp19354_c0_seq1	391	C	T	CC	19	TT	10	ENSDARG00000040072
s2_comp12865_c0_seq1	3891	T	C	TT	19	CC	10	ENSDARG00000041560
s2_comp21811_c0_seq1	211	A	G	AA	19	GG	10	ENSDARG00000042122
s2_comp4924_c0_seq1	179	T	C	TT	19	CC	10	ENSDARG00000045141
s2_comp21359_c0_seq1	616	G	A	GG	19	AA	10	ENSDARG00000045277
s2_comp7827_c0_seq1	1429	T	C	TT	19	CC	10	ENSDARG00000053530
s2_comp8097_c0_seq1	2469	G	A	GG	19	AA	10	ENSDARG00000054046
s2_comp1874_c0_seq1	1126	T	C	TT	19	CC	10	ENSDARG00000056532
s2_comp13311_c0_seq1	1299	A	T	AA	19	TT	10	ENSDARG00000063292
s2_comp6114_c0_seq1	76	T	C	TT	19	CC	10	ENSDARG00000069846
s2_comp2251_c0_seq1	727	T	C	TT	19	CC	10	ENSDARG00000069942
s2_comp5664_c0_seq1	163	C	T	CC	19	TT	10	ENSDARG00000070454
s2_comp22473_c0_seq1	293	T	C	TT	19	CC	10	ENSDARG00000070873
s2_comp7471_c0_seq1	564	G	A	GG	19	AA	10	ENSDARG00000074139
s2_comp2290_c0_seq2	425	A	G	AA	19	GG	10	ENSDARG00000076058
s2_comp21417_c0_seq1	241	A	G	AA	19	GG	10	ENSDARG00000077038
s2_comp2943_c0_seq1	2397	G	T	GG	19	TT	10	ENSDARG00000077264
s2_comp15643_c0_seq1	80	G	T	GG	19	TT	10	ENSDARG00000091161
s2_comp7759_c0_seq1	1874	T	G	TT	19	GG	10	ENSDARG00000093366
s2_comp2965_c0_seq1	1170	C	A	CC	19	AA	10	ENSDARG00000095904
s2_comp12565_c0_seq1	658	T	G	TT	19	GG	10	NO_MATCH_TO_ZEBRA
s2_comp13148_c0_seq1	152	A	G	AA	19	GG	10	NO_MATCH_TO_ZEBRA
s2_comp13357_c0_seq1	939	T	C	TT	19	CC	10	NO_MATCH_TO_ZEBRA
s2_comp15437_c0_seq1	531	A	C	AA	19	CC	10	NO_MATCH_TO_ZEBRA
s2_comp16901_c0_seq1	1281	C	G	CC	19	GG	10	NO_MATCH_TO_ZEBRA
s2_comp17248_c0_seq1	533	A	G	AA	19	GG	10	NO_MATCH_TO_ZEBRA
s2_comp17248_c0_seq1	1573	G	A	GG	19	AA	10	NO_MATCH_TO_ZEBRA
s2_comp18030_c0_seq1	734	G	A	GG	19	AA	10	NO_MATCH_TO_ZEBRA
s2_comp19308_c0_seq1	1323	A	C	AA	19	CC	10	NO_MATCH_TO_ZEBRA
s2_comp19383_c0_seq1	601	C	T	CC	19	TT	10	NO_MATCH_TO_ZEBRA
s2_comp20369_c0_seq1	144	T	A	TT	19	AA	10	NO_MATCH_TO_ZEBRA
s2_comp20586_c0_seq1	127	G	A	GG	19	AA	10	NO_MATCH_TO_ZEBRA
s2_comp2090_c0_seq1	352	G	T	GG	19	TT	10	NO_MATCH_TO_ZEBRA
s2_comp2134_c0_seq1	29	T	C	TT	19	CC	10	NO_MATCH_TO_ZEBRA
s2_comp22418_c0_seq1	223	T	C	TT	19	CC	10	NO_MATCH_TO_ZEBRA
s2_comp2531_c0_seq1	215	C	T	CC	19	TT	10	NO_MATCH_TO_ZEBRA
s2_comp2772_c0_seq1	616	A	G	AA	19	GG	10	NO_MATCH_TO_ZEBRA
s2_comp4408_c0_seq1	634	A	T	AA	19	TT	10	NO_MATCH_TO_ZEBRA
s2_comp4696_c0_seq1	791	A	G	AA	19	GG	10	NO_MATCH_TO_ZEBRA
s2_comp5666_c0_seq1	623	C	A	CC	19	AA	10	NO_MATCH_TO_ZEBRA
s2_comp5777_c0_seq1	964	C	T	CC	19	TT	10	NO_MATCH_TO_ZEBRA
s2_comp5911_c0_seq1	90	C	A	CC	19	AA	10	NO_MATCH_TO_ZEBRA
s2_comp7668_c0_seq1	256	T	C	TT	19	CC	10	NO_MATCH_TO_ZEBRA
s2_comp7668_c0_seq2	15	A	G	AA	19	GG	10	NO_MATCH_TO_ZEBRA
s2_comp8078_c0_seq1	533	A	T	AA	19	TT	10	NO_MATCH_TO_ZEBRA
s2_comp8499_c0_seq1	110	C	T	CC	19	TT	10	NO_MATCH_TO_ZEBRA
s2_comp6541_c0_seq1	2078	G	A	GG	20	AA	10	ENSDARG00000000394
s2_comp2712_c0_seq1	816	T	C	TT	20	CC	10	ENSDARG00000005333
s2_comp5913_c0_seq1	1291	T	C	TT	20	CC	10	ENSDARG00000005887
s2_comp15254_c0_seq1	704	T	C	TT	20	CC	10	ENSDARG00000006192
s2_comp8539_c0_seq2	2771	C	T	CC	20	TT	10	ENSDARG00000006200
s2_comp3042_c0_seq1	1666	T	A	TT	20	AA	10	ENSDARG00000008697
s2_comp8257_c0_seq1	1541	T	C	TT	20	CC	10	ENSDARG00000009081
s2_comp8678_c0_seq4	954	C	T	CC	20	TT	10	ENSDARG00000009693
s2_comp6732_c0_seq1	1473	T	C	TT	20	CC	10	ENSDARG00000010025
s2_comp14372_c0_seq1	671	T	C	TT	20	CC	10	ENSDARG00000010862
s2_comp1875_c0_seq1	465	A	G	AA	20	GG	10	ENSDARG00000012234
s2_comp4905_c0_seq1	1246	A	G	AA	20	GG	10	ENSDARG00000012399
s2_comp23156_c0_seq1	511	G	A	GG	20	AA	10	ENSDARG00000014746
s2_comp18530_c0_seq1	1887	C	T	CC	20	TT	10	ENSDARG00000016011
s2_comp19257_c0_seq1	526	A	G	AA	20	GG	10	ENSDARG00000016745
s2_comp1913_c0_seq1	1449	A	C	AA	20	CC	10	ENSDARG00000020228
s2_comp14342_c0_seq1	428	T	C	TT	20	CC	10	ENSDARG00000020895
s2_comp6726_c0_seq3	1585	A	C	AA	20	CC	10	ENSDARG00000022712
s2_comp6141_c0_seq1	1225	C	T	CC	20	TT	10	ENSDARG00000024828
s2_comp6511_c0_seq1	226	T	C	TT	20	CC	10	ENSDARG00000027590
s2_comp1985_c0_seq1	37	G	A	GG	20	AA	10	ENSDARG00000028721
s2_comp6130_c0_seq1	443	A	G	AA	20	GG	10	ENSDARG00000029925
s2_comp5465_c0_seq1	650	A	C	AA	20	CC	10	ENSDARG00000030972
s2_comp17823_c0_seq1	487	A	G	AA	20	GG	10	ENSDARG00000033184
s2_comp16777_c0_seq1	837	G	A	GG	20	AA	10	ENSDARG00000036118
s2_comp3260_c0_seq1	2828	G	A	GG	20	AA	10	ENSDARG00000037393
s2_comp22261_c0_seq1	268	A	T	AA	20	TT	10	ENSDARG00000038639
s2_comp3406_c0_seq1	153	G	A	GG	20	AA	10	ENSDARG00000038785
s2_comp8816_c0_seq1	3567	T	C	TT	20	CC	10	ENSDARG00000044212
s2_comp7708_c0_seq1	3492	A	C	AA	20	CC	10	ENSDARG00000045946
s2_comp5317_c0_seq2	1602	A	T	AA	20	TT	10	ENSDARG00000045976
s2_comp11228_c0_seq1	892	C	G	CC	20	GG	10	ENSDARG00000053129
s2_comp2480_c0_seq1	404	T	A	TT	20	AA	10	ENSDARG00000057334
s2_comp8461_c0_seq1	642	G	T	GG	20	TT	10	ENSDARG00000059363
s2_comp14114_c0_seq1	783	G	A	GG	20	AA	10	ENSDARG00000059622
s2_comp1987_c0_seq1	1073	G	A	GG	20	AA	10	ENSDARG00000059908
s2_comp5893_c0_seq1	849	T	G	TT	20	GG	10	ENSDARG00000061301
s2_comp13798_c0_seq1	404	C	T	CC	20	TT	10	ENSDARG00000062577
s2_comp6897_c0_seq1	627	A	G	AA	20	GG	10	ENSDARG00000063341
s2_comp6352_c0_seq1	67	C	A	CC	20	AA	10	ENSDARG00000069432
s2_comp8628_c0_seq2	1816	A	T	AA	20	TT	10	ENSDARG00000069708
s2_comp5355_c0_seq1	1651	T	C	TT	20	CC	10	ENSDARG00000071259
s2_comp15637_c0_seq1	726	C	T	CC	20	TT	10	ENSDARG00000073997
s2_comp12765_c0_seq1	1024	A	G	AA	20	GG	10	ENSDARG00000089107
s2_comp8509_c0_seq2	167	G	A	GG	20	AA	10	ENSDARG00000089204
s2_comp16199_c0_seq1	2100	T	C	TT	20	CC	10	ENSDARG00000089419
s2_comp18623_c0_seq1	261	C	G	CC	20	GG	10	ENSDARG00000089862
s2_comp13843_c0_seq1	1070	G	A	GG	20	AA	10	ENSDARG00000090747
s2_comp22340_c0_seq1	1035	C	A	CC	20	AA	10	ENSDARG00000096253
s2_comp16573_c0_seq1	201	A	G	AA	20	GG	10	NO_MATCH_TO_ZEBRA
s2_comp16863_c0_seq1	315	C	A	CC	20	AA	10	NO_MATCH_TO_ZEBRA
s2_comp16985_c0_seq1	270	A	G	AA	20	GG	10	NO_MATCH_TO_ZEBRA
s2_comp17110_c0_seq1	476	T	A	TT	20	AA	10	NO_MATCH_TO_ZEBRA
s2_comp19383_c0_seq1	582	C	T	CC	20	TT	10	NO_MATCH_TO_ZEBRA
s2_comp19383_c0_seq1	590	G	A	GG	20	AA	10	NO_MATCH_TO_ZEBRA
s2_comp20212_c0_seq1	82	A	C	AA	20	CC	10	NO_MATCH_TO_ZEBRA
s2_comp20369_c0_seq1	148	G	A	GG	20	AA	10	NO_MATCH_TO_ZEBRA
s2_comp2188_c0_seq1	356	T	C	TT	20	CC	10	NO_MATCH_TO_ZEBRA
s2_comp4750_c0_seq1	149	A	G	AA	20	GG	10	NO_MATCH_TO_ZEBRA
s2_comp6287_c0_seq1	353	T	C	TT	20	CC	10	NO_MATCH_TO_ZEBRA
s2_comp6306_c0_seq1	1402	A	C	AA	20	CC	10	NO_MATCH_TO_ZEBRA
s2_comp6422_c0_seq1	108	G	C	GG	20	CC	10	NO_MATCH_TO_ZEBRA
s2_comp6575_c0_seq1	223	A	C	AA	20	CC	10	NO_MATCH_TO_ZEBRA
s2_comp7136_c0_seq1	154	C	T	CC	20	TT	10	NO_MATCH_TO_ZEBRA
s2_comp7340_c0_seq1	1134	T	C	TT	20	CC	10	NO_MATCH_TO_ZEBRA
s2_comp7390_c0_seq2	67	A	G	AA	20	GG	10	NO_MATCH_TO_ZEBRA
s2_comp8083_c0_seq1	1071	T	C	TT	20	CC	10	NO_MATCH_TO_ZEBRA
s2_comp8255_c0_seq4	185	T	A	TT	20	AA	10	NO_MATCH_TO_ZEBRA
s2_comp8290_c0_seq1	60	G	A	GG	20	AA	10	NO_MATCH_TO_ZEBRA
s2_comp8543_c0_seq7	587	C	T	CC	20	TT	10	NO_MATCH_TO_ZEBRA
s2_comp8728_c0_seq1	932	G	A	GG	20	AA	10	NO_MATCH_TO_ZEBRA
s2_comp8728_c0_seq2	168	G	A	GG	20	AA	10	NO_MATCH_TO_ZEBRA
s2_comp2211_c0_seq1	272	A	G	AA	21	GG	10	ENSDARG00000002184
s2_comp25666_c0_seq1	347	G	C	GG	21	CC	10	ENSDARG00000008200
s2_comp5998_c0_seq1	862	G	A	GG	21	AA	10	ENSDARG00000012144
s2_comp15627_c0_seq1	137	C	T	CC	21	TT	10	ENSDARG00000012553
s2_comp7037_c0_seq1	1599	A	G	AA	21	GG	10	ENSDARG00000012656
s2_comp7946_c0_seq1	1207	C	T	CC	21	TT	10	ENSDARG00000013794
s2_comp7107_c0_seq1	288	T	C	TT	21	CC	10	ENSDARG00000015966
s2_comp7720_c0_seq1	628	G	C	GG	21	CC	10	ENSDARG00000021739
s2_comp8454_c0_seq1	152	T	C	TT	21	CC	10	ENSDARG00000023220
s2_comp9949_c0_seq1	848	G	A	GG	21	AA	10	ENSDARG00000025538
s2_comp1996_c0_seq1	1756	A	G	AA	21	GG	10	ENSDARG00000034559
s2_comp7130_c0_seq1	562	A	G	AA	21	GG	10	ENSDARG00000035459
s2_comp5383_c0_seq1	1569	C	T	CC	21	TT	10	ENSDARG00000037846
s2_comp15036_c0_seq1	369	T	A	TT	21	AA	10	ENSDARG00000038967
s2_comp2576_c0_seq1	1157	A	G	AA	21	GG	10	ENSDARG00000040534
s2_comp8799_c0_seq1	4069	T	C	TT	21	CC	10	ENSDARG00000044212
s2_comp7733_c0_seq1	324	T	G	TT	21	GG	10	ENSDARG00000045542
s2_comp12142_c0_seq1	77	A	C	AA	21	CC	10	ENSDARG00000046004
s2_comp2136_c0_seq1	821	G	A	GG	21	AA	10	ENSDARG00000056892
s2_comp7213_c0_seq1	1254	G	A	GG	21	AA	10	ENSDARG00000058230
s2_comp8134_c0_seq2	1941	C	T	CC	21	TT	10	ENSDARG00000058858
s2_comp16366_c0_seq1	223	T	C	TT	21	CC	10	ENSDARG00000059610
s2_comp1990_c0_seq1	2378	C	T	CC	21	TT	10	ENSDARG00000061827
s2_comp2537_c0_seq1	670	C	T	CC	21	TT	10	ENSDARG00000063456
s2_comp14998_c0_seq1	187	G	A	GG	21	AA	10	ENSDARG00000068641
s2_comp7383_c0_seq1	1629	G	A	GG	21	AA	10	ENSDARG00000070839
s2_comp5739_c0_seq1	304	T	C	TT	21	CC	10	ENSDARG00000076104
s2_comp3045_c0_seq1	2069	G	A	GG	21	AA	10	ENSDARG00000076805
s2_comp8033_c0_seq1	3252	T	C	TT	21	CC	10	ENSDARG00000078872
s2_comp8305_c0_seq1	4716	T	C	TT	21	CC	10	ENSDARG00000086075
s2_comp12469_c0_seq1	1152	T	G	TT	21	GG	10	ENSDARG00000086254
s2_comp4571_c0_seq1	156	G	A	GG	21	AA	10	ENSDARG00000094833
s2_comp8283_c0_seq4	1263	C	A	CC	21	AA	10	ENSDARG00000095972
s2_comp13466_c0_seq1	400	G	C	GG	21	CC	10	NO_MATCH_TO_ZEBRA
s2_comp14643_c0_seq1	792	T	C	TT	21	CC	10	NO_MATCH_TO_ZEBRA
s2_comp15093_c0_seq1	248	A	G	AA	21	GG	10	NO_MATCH_TO_ZEBRA
s2_comp15531_c0_seq1	346	G	A	GG	21	AA	10	NO_MATCH_TO_ZEBRA
s2_comp16445_c0_seq1	415	A	G	AA	21	GG	10	NO_MATCH_TO_ZEBRA
s2_comp18125_c0_seq1	616	T	G	TT	21	GG	10	NO_MATCH_TO_ZEBRA
s2_comp1937_c0_seq1	912	C	T	CC	21	TT	10	NO_MATCH_TO_ZEBRA
s2_comp20188_c0_seq1	190	G	C	GG	21	CC	10	NO_MATCH_TO_ZEBRA
s2_comp20361_c0_seq1	179	T	A	TT	21	AA	10	NO_MATCH_TO_ZEBRA
s2_comp22277_c0_seq1	161	G	C	GG	21	CC	10	NO_MATCH_TO_ZEBRA
s2_comp2280_c0_seq1	752	C	T	CC	21	TT	10	NO_MATCH_TO_ZEBRA
s2_comp2667_c0_seq1	610	G	A	GG	21	AA	10	NO_MATCH_TO_ZEBRA
s2_comp4789_c0_seq1	286	T	G	TT	21	GG	10	NO_MATCH_TO_ZEBRA
s2_comp5526_c0_seq2	610	C	T	CC	21	TT	10	NO_MATCH_TO_ZEBRA
s2_comp5964_c0_seq1	992	A	G	AA	21	GG	10	NO_MATCH_TO_ZEBRA
s2_comp6376_c0_seq1	427	A	C	AA	21	CC	10	NO_MATCH_TO_ZEBRA
s2_comp6780_c0_seq1	191	T	A	TT	21	AA	10	NO_MATCH_TO_ZEBRA
s2_comp7183_c0_seq1	708	G	A	GG	21	AA	10	NO_MATCH_TO_ZEBRA
s2_comp7222_c0_seq2	223	A	T	AA	21	TT	10	NO_MATCH_TO_ZEBRA
s2_comp7472_c0_seq1	875	A	T	AA	21	TT	10	NO_MATCH_TO_ZEBRA
s2_comp7790_c0_seq1	826	T	C	TT	21	CC	10	NO_MATCH_TO_ZEBRA
s2_comp7922_c0_seq1	431	A	T	AA	21	TT	10	NO_MATCH_TO_ZEBRA
s2_comp8360_c0_seq1	748	G	T	GG	21	TT	10	NO_MATCH_TO_ZEBRA
s2_comp8494_c0_seq1	314	T	C	TT	21	CC	10	NO_MATCH_TO_ZEBRA
s2_comp8123_c0_seq3	764	G	T	GG	22	TT	10	ENSDARG00000006025
s2_comp2184_c0_seq1	704	A	G	AA	22	GG	10	ENSDARG00000006545
s2_comp7564_c0_seq1	601	G	C	GG	22	CC	10	ENSDARG00000007449
s2_comp12727_c0_seq1	610	C	T	CC	22	TT	10	ENSDARG00000007526
s2_comp4753_c0_seq1	341	G	C	GG	22	CC	10	ENSDARG00000008275
s2_comp7582_c0_seq1	422	G	C	GG	22	CC	10	ENSDARG00000011122
s2_comp3124_c0_seq1	2490	G	A	GG	22	AA	10	ENSDARG00000012340
s2_comp16449_c0_seq1	138	G	A	GG	22	AA	10	ENSDARG00000012796
s2_comp1934_c0_seq1	61	G	A	GG	22	AA	10	ENSDARG00000013990
s2_comp6618_c0_seq1	2361	T	C	TT	22	CC	10	ENSDARG00000026476
s2_comp1936_c0_seq1	2796	A	G	AA	22	GG	10	ENSDARG00000026784
s2_comp2163_c0_seq1	1696	G	A	GG	22	AA	10	ENSDARG00000027464
s2_comp5654_c0_seq2	470	T	G	TT	22	GG	10	ENSDARG00000029609
s2_comp15574_c0_seq1	1537	A	C	AA	22	CC	10	ENSDARG00000032627
s2_comp2504_c0_seq1	681	T	A	TT	22	AA	10	ENSDARG00000034062
s2_comp7769_c0_seq1	73	T	G	TT	22	GG	10	ENSDARG00000035188
s2_comp14427_c0_seq1	822	A	T	AA	22	TT	10	ENSDARG00000035759
s2_comp8159_c0_seq1	1207	A	G	AA	22	GG	10	ENSDARG00000044073
s2_comp12271_c0_seq1	1015	G	A	GG	22	AA	10	ENSDARG00000045257
s2_comp15808_c0_seq1	1593	A	T	AA	22	TT	10	ENSDARG00000045421
s2_comp17895_c0_seq1	232	A	C	AA	22	CC	10	ENSDARG00000051855
s2_comp21318_c0_seq1	798	T	A	TT	22	AA	10	ENSDARG00000053946
s2_comp13914_c0_seq1	478	G	T	GG	22	TT	10	ENSDARG00000057245
s2_comp7530_c0_seq1	372	T	A	TT	22	AA	10	ENSDARG00000058688
s2_comp6482_c0_seq1	3620	A	G	AA	22	GG	10	ENSDARG00000059701
s2_comp7294_c0_seq1	530	G	A	GG	22	AA	10	ENSDARG00000060257
s2_comp8415_c0_seq1	1538	T	C	TT	22	CC	10	ENSDARG00000062511
s2_comp12210_c0_seq1	1612	T	C	TT	22	CC	10	ENSDARG00000062837
s2_comp15637_c0_seq1	408	T	G	TT	22	GG	10	ENSDARG00000073997
s2_comp6433_c0_seq1	1426	C	T	CC	22	TT	10	ENSDARG00000074023
s2_comp2988_c0_seq1	2250	T	C	TT	22	CC	10	ENSDARG00000074705
s2_comp7253_c0_seq3	377	T	G	TT	22	GG	10	ENSDARG00000075735
s2_comp1883_c0_seq1	250	C	T	CC	22	TT	10	ENSDARG00000077815
s2_comp1883_c0_seq1	223	G	C	GG	22	CC	10	ENSDARG00000077815
s2_comp16369_c0_seq1	250	T	G	TT	22	GG	10	NO_MATCH_TO_ZEBRA
s2_comp18544_c0_seq1	1310	A	G	AA	22	GG	10	NO_MATCH_TO_ZEBRA
s2_comp2108_c0_seq1	143	T	C	TT	22	CC	10	NO_MATCH_TO_ZEBRA
s2_comp2836_c0_seq1	1891	T	C	TT	22	CC	10	NO_MATCH_TO_ZEBRA
s2_comp5960_c0_seq1	1345	T	G	TT	22	GG	10	NO_MATCH_TO_ZEBRA
s2_comp6872_c1_seq1	1926	C	T	CC	22	TT	10	NO_MATCH_TO_ZEBRA
s2_comp7108_c0_seq1	531	G	T	GG	22	TT	10	NO_MATCH_TO_ZEBRA
s2_comp7348_c0_seq1	154	G	A	GG	22	AA	10	NO_MATCH_TO_ZEBRA
s2_comp8048_c0_seq1	545	T	C	TT	22	CC	10	NO_MATCH_TO_ZEBRA
s2_comp8909_c0_seq15	1064	C	A	CC	22	AA	10	NO_MATCH_TO_ZEBRA
s2_comp19327_c0_seq1	2108	T	C	TT	23	CC	10	ENSDARG00000013346
s2_comp3742_c0_seq1	1496	T	C	TT	23	CC	10	ENSDARG00000013841
s2_comp1966_c0_seq1	1309	G	A	GG	23	AA	10	ENSDARG00000017803
s2_comp14181_c0_seq1	160	C	T	CC	23	TT	10	ENSDARG00000018569
s2_comp7710_c0_seq1	1052	C	T	CC	23	TT	10	ENSDARG00000020607
s2_comp2094_c0_seq2	71	A	C	AA	23	CC	10	ENSDARG00000023443
s2_comp9949_c0_seq1	1742	G	A	GG	23	AA	10	ENSDARG00000025538
s2_comp4583_c0_seq1	720	C	T	CC	23	TT	10	ENSDARG00000025858
s2_comp4583_c0_seq1	732	G	C	GG	23	CC	10	ENSDARG00000025858
s2_comp1908_c0_seq1	336	G	A	GG	23	AA	10	ENSDARG00000026654
s2_comp12294_c0_seq1	378	C	T	CC	23	TT	10	ENSDARG00000026709
s2_comp3325_c0_seq1	1638	A	G	AA	23	GG	10	ENSDARG00000029639
s2_comp16794_c0_seq1	1151	A	G	AA	23	GG	10	ENSDARG00000031985
s2_comp5936_c0_seq1	2716	A	G	AA	23	GG	10	ENSDARG00000032317
s2_comp6634_c0_seq1	1043	G	A	GG	23	AA	10	ENSDARG00000037038
s2_comp8587_c0_seq1	3083	T	A	TT	23	AA	10	ENSDARG00000037748
s2_comp6555_c0_seq1	372	G	C	GG	23	CC	10	ENSDARG00000043376
s2_comp18515_c0_seq1	406	T	C	TT	23	CC	10	ENSDARG00000056160
s2_comp10033_c0_seq1	461	A	T	AA	23	TT	10	ENSDARG00000056167
s2_comp6608_c0_seq1	1632	C	T	CC	23	TT	10	ENSDARG00000056550
s2_comp13764_c0_seq1	1787	C	T	CC	23	TT	10	ENSDARG00000060729
s2_comp7287_c0_seq1	451	G	A	GG	23	AA	10	ENSDARG00000068374
s2_comp2148_c0_seq2	614	G	A	GG	23	AA	10	ENSDARG00000069717
s2_comp6579_c0_seq1	1259	G	A	GG	23	AA	10	ENSDARG00000074756
s2_comp18542_c0_seq1	74	G	A	GG	23	AA	10	ENSDARG00000074760
s2_comp6409_c0_seq1	496	T	C	TT	23	CC	10	ENSDARG00000075045
s2_comp8060_c0_seq1	2258	A	T	AA	23	TT	10	ENSDARG00000075434
s2_comp8770_c0_seq2	2769	A	T	AA	23	TT	10	ENSDARG00000075720
s2_comp20510_c0_seq1	290	C	G	CC	23	GG	10	ENSDARG00000078333
s2_comp8305_c0_seq1	4729	G	A	GG	23	AA	10	ENSDARG00000086075
s2_comp8305_c0_seq1	5458	A	G	AA	23	GG	10	ENSDARG00000086075
s2_comp1809_c0_seq1	706	A	G	AA	23	GG	10	ENSDARG00000086797
s2_comp17908_c0_seq1	306	A	G	AA	23	GG	10	ENSDARG00000091006
s2_comp8416_c0_seq1	308	G	A	GG	23	AA	10	ENSDARG00000091574
s2_comp8416_c0_seq1	310	G	A	GG	23	AA	10	ENSDARG00000091574
s2_comp3020_c0_seq1	792	C	G	CC	23	GG	10	ENSDARG00000093235
s2_comp11584_c0_seq1	191	G	A	GG	23	AA	10	NO_MATCH_TO_ZEBRA
s2_comp13551_c0_seq1	348	A	G	AA	23	GG	10	NO_MATCH_TO_ZEBRA
s2_comp1891_c1_seq1	1066	T	C	TT	23	CC	10	NO_MATCH_TO_ZEBRA
s2_comp5209_c0_seq1	805	A	G	AA	23	GG	10	NO_MATCH_TO_ZEBRA
s2_comp6862_c0_seq1	597	G	A	GG	23	AA	10	NO_MATCH_TO_ZEBRA
s2_comp7422_c0_seq2	323	T	C	TT	23	CC	10	NO_MATCH_TO_ZEBRA
s2_comp8255_c0_seq3	615	T	C	TT	23	CC	10	NO_MATCH_TO_ZEBRA
s2_comp8853_c0_seq1	334	T	C	TT	23	CC	10	NO_MATCH_TO_ZEBRA
s2_comp8853_c0_seq1	472	A	G	AA	23	GG	10	NO_MATCH_TO_ZEBRA
s2_comp6104_c0_seq1	1663	C	T	CC	24	TT	10	ENSDARG00000008100
s2_comp15089_c0_seq1	1430	A	G	AA	24	GG	10	ENSDARG00000009169
s2_comp6140_c0_seq1	496	A	C	AA	24	CC	10	ENSDARG00000011049
s2_comp8786_c1_seq33	921	A	G	AA	24	GG	10	ENSDARG00000014123
s2_comp2132_c0_seq1	2348	C	G	CC	24	GG	10	ENSDARG00000014329
s2_comp2942_c0_seq1	410	C	G	CC	24	GG	10	ENSDARG00000016080
s2_comp19696_c0_seq1	146	G	A	GG	24	AA	10	ENSDARG00000018602
s2_comp4491_c0_seq2	588	G	A	GG	24	AA	10	ENSDARG00000019613
s2_comp14786_c0_seq1	2277	A	G	AA	24	GG	10	ENSDARG00000020046
s2_comp6406_c0_seq1	966	C	G	CC	24	GG	10	ENSDARG00000027797
s2_comp7667_c0_seq1	697	T	C	TT	24	CC	10	ENSDARG00000030608
s2_comp5421_c0_seq2	77	T	A	TT	24	AA	10	ENSDARG00000033450
s2_comp3406_c0_seq1	175	T	G	TT	24	GG	10	ENSDARG00000038785
s2_comp7319_c0_seq1	696	C	G	CC	24	GG	10	ENSDARG00000042909
s2_comp15929_c0_seq1	674	C	T	CC	24	TT	10	ENSDARG00000043732
s2_comp8159_c0_seq1	569	A	C	AA	24	CC	10	ENSDARG00000044073
s2_comp8477_c0_seq2	2598	G	A	GG	24	AA	10	ENSDARG00000044212
s2_comp15225_c0_seq1	301	T	A	TT	24	AA	10	ENSDARG00000052690
s2_comp8612_c0_seq1	1239	C	T	CC	24	TT	10	ENSDARG00000052734
s2_comp18510_c0_seq1	205	C	T	CC	24	TT	10	ENSDARG00000056914
s2_comp12124_c0_seq1	1619	G	A	GG	24	AA	10	ENSDARG00000057867
s2_comp18482_c0_seq1	1779	A	C	AA	24	CC	10	ENSDARG00000062553
s2_comp17270_c0_seq1	542	C	T	CC	24	TT	10	ENSDARG00000071060
s2_comp8551_c0_seq1	940	C	T	CC	24	TT	10	ENSDARG00000074656
s2_comp2988_c0_seq1	1871	G	A	GG	24	AA	10	ENSDARG00000074705
s2_comp3236_c0_seq1	1547	A	G	AA	24	GG	10	ENSDARG00000077400
s2_comp3001_c0_seq1	777	C	T	CC	24	TT	10	ENSDARG00000077637
s2_comp6537_c0_seq1	2931	A	G	AA	24	GG	10	ENSDARG00000079009
s2_comp8604_c0_seq1	864	G	A	GG	24	AA	10	ENSDARG00000079128
s2_comp13843_c0_seq1	1438	A	G	AA	24	GG	10	ENSDARG00000090747
s2_comp8822_c0_seq1	4141	A	C	AA	24	CC	10	ENSDARG00000092945
s2_comp13879_c0_seq1	250	C	T	CC	24	TT	10	NO_MATCH_TO_ZEBRA
s2_comp13882_c0_seq1	574	A	T	AA	24	TT	10	NO_MATCH_TO_ZEBRA
s2_comp15589_c0_seq1	125	T	C	TT	24	CC	10	NO_MATCH_TO_ZEBRA
s2_comp17248_c0_seq1	554	C	T	CC	24	TT	10	NO_MATCH_TO_ZEBRA
s2_comp17459_c0_seq1	125	G	A	GG	24	AA	10	NO_MATCH_TO_ZEBRA
s2_comp2076_c0_seq1	258	T	C	TT	24	CC	10	NO_MATCH_TO_ZEBRA
s2_comp7119_c0_seq1	64	A	G	AA	24	GG	10	NO_MATCH_TO_ZEBRA
s2_comp7517_c0_seq1	219	G	T	GG	24	TT	10	NO_MATCH_TO_ZEBRA
s2_comp7876_c0_seq1	840	T	C	TT	24	CC	10	NO_MATCH_TO_ZEBRA
s2_comp8223_c0_seq1	143	T	G	TT	24	GG	10	NO_MATCH_TO_ZEBRA
s2_comp8797_c0_seq1	1253	G	A	GG	24	AA	10	NO_MATCH_TO_ZEBRA
s2_comp8868_c0_seq16	495	C	A	CC	24	AA	10	NO_MATCH_TO_ZEBRA
s2_comp7961_c0_seq1	1646	A	G	AA	25	GG	10	ENSDARG00000005652
s2_comp15899_c0_seq1	48	T	C	TT	25	CC	10	ENSDARG00000009170
s2_comp17942_c0_seq1	632	T	C	TT	25	CC	10	ENSDARG00000012072
s2_comp10086_c0_seq1	71	A	G	AA	25	GG	10	ENSDARG00000014333
s2_comp5539_c0_seq3	188	C	T	CC	25	TT	10	ENSDARG00000014914
s2_comp14786_c0_seq1	1526	C	T	CC	25	TT	10	ENSDARG00000020046
s2_comp5582_c0_seq1	1081	A	G	AA	25	GG	10	ENSDARG00000021647
s2_comp5390_c0_seq2	258	T	C	TT	25	CC	10	ENSDARG00000021855
s2_comp7508_c0_seq1	600	G	A	GG	25	AA	10	ENSDARG00000027749
s2_comp3653_c0_seq1	254	C	T	CC	25	TT	10	ENSDARG00000032552
s2_comp7273_c0_seq1	2524	A	T	AA	25	TT	10	ENSDARG00000035285
s2_comp2546_c0_seq1	1054	G	A	GG	25	AA	10	ENSDARG00000037059
s2_comp13468_c0_seq1	2469	T	C	TT	25	CC	10	ENSDARG00000037871
s2_comp14365_c0_seq1	1225	A	G	AA	25	GG	10	ENSDARG00000037919
s2_comp1929_c0_seq1	517	T	C	TT	25	CC	10	ENSDARG00000037965
s2_comp16209_c0_seq1	384	A	T	AA	25	TT	10	ENSDARG00000038941
s2_comp7040_c0_seq1	1030	A	C	AA	25	CC	10	ENSDARG00000052746
s2_comp13129_c0_seq1	99	T	G	TT	25	GG	10	ENSDARG00000055441
s2_comp18515_c0_seq1	1051	A	G	AA	25	GG	10	ENSDARG00000056160
s2_comp14589_c0_seq1	116	T	G	TT	25	GG	10	ENSDARG00000057854
s2_comp8782_c0_seq7	3059	A	T	AA	25	TT	10	ENSDARG00000059760
s2_comp2161_c0_seq1	857	G	C	GG	25	CC	10	ENSDARG00000060767
s2_comp6278_c0_seq1	507	T	C	TT	25	CC	10	ENSDARG00000063452
s2_comp2450_c0_seq1	756	T	C	TT	25	CC	10	ENSDARG00000077202
s2_comp13852_c0_seq1	1481	G	A	GG	25	AA	10	ENSDARG00000090142
s2_comp15511_c0_seq1	996	A	C	AA	25	CC	10	NO_MATCH_TO_ZEBRA
s2_comp16661_c0_seq1	283	T	C	TT	25	CC	10	NO_MATCH_TO_ZEBRA
s2_comp18997_c0_seq1	827	A	G	AA	25	GG	10	NO_MATCH_TO_ZEBRA
s2_comp2999_c0_seq1	680	T	C	TT	25	CC	10	NO_MATCH_TO_ZEBRA
s2_comp4161_c0_seq1	225	T	C	TT	25	CC	10	NO_MATCH_TO_ZEBRA
s2_comp7876_c0_seq1	1016	T	A	TT	25	AA	10	NO_MATCH_TO_ZEBRA
s2_comp7876_c0_seq1	232	C	T	CC	25	TT	10	NO_MATCH_TO_ZEBRA
s2_comp8307_c0_seq1	603	G	A	GG	25	AA	10	NO_MATCH_TO_ZEBRA
s2_comp7025_c0_seq1	604	C	T	CC	26	TT	10	ENSDARG00000005738
s2_comp5937_c0_seq1	574	A	G	AA	26	GG	10	ENSDARG00000006615
s2_comp8719_c4_seq1	2114	T	C	TT	26	CC	10	ENSDARG00000011932
s2_comp8404_c0_seq2	759	G	A	GG	26	AA	10	ENSDARG00000013078
s2_comp8717_c2_seq8	1001	T	C	TT	26	CC	10	ENSDARG00000020128
s2_comp7720_c0_seq1	2380	T	G	TT	26	GG	10	ENSDARG00000021739
s2_comp5456_c0_seq1	1465	A	G	AA	26	GG	10	ENSDARG00000022810
s2_comp4583_c0_seq1	263	A	G	AA	26	GG	10	ENSDARG00000025858
s2_comp7771_c0_seq1	1448	A	T	AA	26	TT	10	ENSDARG00000025904
s2_comp12731_c0_seq1	616	G	A	GG	26	AA	10	ENSDARG00000031929
s2_comp7325_c0_seq1	1254	T	C	TT	26	CC	10	ENSDARG00000035990
s2_comp8088_c0_seq1	271	G	A	GG	26	AA	10	ENSDARG00000042080
s2_comp7268_c0_seq1	3361	T	C	TT	26	CC	10	ENSDARG00000043493
s2_comp7153_c0_seq1	1631	C	T	CC	26	TT	10	ENSDARG00000052851
s2_comp6781_c0_seq1	4391	A	T	AA	26	TT	10	ENSDARG00000060841
s2_comp2939_c0_seq1	251	G	A	GG	26	AA	10	ENSDARG00000063126
s2_comp7150_c0_seq1	330	C	T	CC	26	TT	10	ENSDARG00000069025
s2_comp7901_c0_seq2	1058	G	A	GG	26	AA	10	ENSDARG00000069549
s2_comp12414_c0_seq1	454	A	G	AA	26	GG	10	ENSDARG00000078479
s2_comp12765_c0_seq1	264	C	G	CC	26	GG	10	ENSDARG00000089107
s2_comp6521_c0_seq1	3001	G	A	GG	26	AA	10	ENSDARG00000091367
s2_comp13615_c0_seq1	344	G	A	GG	26	AA	10	NO_MATCH_TO_ZEBRA
s2_comp16563_c0_seq1	292	T	C	TT	26	CC	10	NO_MATCH_TO_ZEBRA
s2_comp16876_c0_seq1	796	G	A	GG	26	AA	10	NO_MATCH_TO_ZEBRA
s2_comp17583_c0_seq1	154	A	G	AA	26	GG	10	NO_MATCH_TO_ZEBRA
s2_comp1891_c1_seq1	1168	T	C	TT	26	CC	10	NO_MATCH_TO_ZEBRA
s2_comp3240_c0_seq1	388	A	G	AA	26	GG	10	NO_MATCH_TO_ZEBRA
s2_comp5174_c0_seq1	1272	A	C	AA	26	CC	10	NO_MATCH_TO_ZEBRA
s2_comp7222_c0_seq1	433	G	T	GG	26	TT	10	NO_MATCH_TO_ZEBRA
s2_comp8206_c0_seq1	1073	A	G	AA	26	GG	10	NO_MATCH_TO_ZEBRA
s2_comp8246_c0_seq1	386	C	T	CC	26	TT	10	NO_MATCH_TO_ZEBRA
s2_comp8309_c0_seq1	655	A	G	AA	26	GG	10	NO_MATCH_TO_ZEBRA
s2_comp8542_c0_seq2	262	G	A	GG	26	AA	10	NO_MATCH_TO_ZEBRA
s2_comp8859_c0_seq39	1274	C	A	CC	26	AA	10	NO_MATCH_TO_ZEBRA
s2_comp7395_c0_seq1	3236	T	C	TT	27	CC	10	ENSDARG00000013708
s2_comp7322_c0_seq1	1185	G	A	GG	27	AA	10	ENSDARG00000016233
s2_comp7026_c0_seq1	2620	A	G	AA	27	GG	10	ENSDARG00000016548
s2_comp7951_c0_seq1	818	G	A	GG	27	AA	10	ENSDARG00000020625
s2_comp2985_c0_seq1	2814	G	A	GG	27	AA	10	ENSDARG00000024049
s2_comp6419_c0_seq1	1422	A	T	AA	27	TT	10	ENSDARG00000027345
s2_comp6034_c0_seq1	729	G	C	GG	27	CC	10	ENSDARG00000027649
s2_comp2997_c0_seq1	697	T	C	TT	27	CC	10	ENSDARG00000035084
s2_comp7893_c0_seq1	2029	C	T	CC	27	TT	10	ENSDARG00000042071
s2_comp7319_c0_seq1	329	C	T	CC	27	TT	10	ENSDARG00000042909
s2_comp15225_c0_seq1	1161	C	T	CC	27	TT	10	ENSDARG00000052690
s2_comp5793_c0_seq1	1605	C	T	CC	27	TT	10	ENSDARG00000054597
s2_comp7365_c0_seq2	175	A	C	AA	27	CC	10	ENSDARG00000056691
s2_comp7712_c0_seq1	570	C	T	CC	27	TT	10	ENSDARG00000061345
s2_comp12708_c0_seq1	306	G	C	GG	27	CC	10	ENSDARG00000062756
s2_comp7129_c0_seq1	765	T	C	TT	27	CC	10	ENSDARG00000068289
s2_comp5251_c0_seq1	1751	A	C	AA	27	CC	10	ENSDARG00000069113
s2_comp5355_c0_seq1	659	C	T	CC	27	TT	10	ENSDARG00000071259
s2_comp7092_c0_seq1	3536	A	T	AA	27	TT	10	ENSDARG00000074129
s2_comp8886_c0_seq1	89	G	A	GG	27	AA	10	ENSDARG00000074827
s2_comp6109_c0_seq1	1242	G	T	GG	27	TT	10	ENSDARG00000077207
s2_comp6820_c0_seq1	396	A	G	AA	27	GG	10	ENSDARG00000078541
s2_comp12885_c0_seq1	499	C	A	CC	27	AA	10	NO_MATCH_TO_ZEBRA
s2_comp17275_c0_seq1	288	T	C	TT	27	CC	10	NO_MATCH_TO_ZEBRA
s2_comp2134_c0_seq1	54	C	T	CC	27	TT	10	NO_MATCH_TO_ZEBRA
s2_comp3083_c0_seq1	73	T	C	TT	27	CC	10	NO_MATCH_TO_ZEBRA
s2_comp3464_c0_seq1	142	T	C	TT	27	CC	10	NO_MATCH_TO_ZEBRA
s2_comp3487_c0_seq1	1459	A	G	AA	27	GG	10	NO_MATCH_TO_ZEBRA
s2_comp3869_c0_seq1	1034	A	C	AA	27	CC	10	NO_MATCH_TO_ZEBRA
s2_comp4580_c0_seq1	173	C	A	CC	27	AA	10	NO_MATCH_TO_ZEBRA
s2_comp8815_c0_seq5	1037	G	A	GG	27	AA	10	NO_MATCH_TO_ZEBRA
s2_comp8904_c0_seq20	362	C	A	CC	27	AA	10	NO_MATCH_TO_ZEBRA
s2_comp4905_c0_seq1	427	A	G	AA	28	GG	10	ENSDARG00000012399
s2_comp3845_c0_seq1	1165	A	G	AA	28	GG	10	ENSDARG00000012672
s2_comp4583_c0_seq1	266	G	A	GG	28	AA	10	ENSDARG00000025858
s2_comp6023_c0_seq1	399	G	A	GG	28	AA	10	ENSDARG00000029587
s2_comp6023_c0_seq1	264	C	T	CC	28	TT	10	ENSDARG00000029587
s2_comp12160_c0_seq1	543	C	T	CC	28	TT	10	ENSDARG00000031422
s2_comp10622_c0_seq1	89	G	A	GG	28	AA	10	ENSDARG00000037810
s2_comp3182_c0_seq1	1501	A	G	AA	28	GG	10	ENSDARG00000039576
s2_comp8088_c0_seq1	274	A	G	AA	28	GG	10	ENSDARG00000042080
s2_comp7052_c0_seq1	346	C	T	CC	28	TT	10	ENSDARG00000042956
s2_comp7769_c0_seq2	888	C	T	CC	28	TT	10	ENSDARG00000045261
s2_comp15225_c0_seq1	1039	G	A	GG	28	AA	10	ENSDARG00000052690
s2_comp2047_c0_seq1	850	G	A	GG	28	AA	10	ENSDARG00000058088
s2_comp7854_c0_seq1	706	T	C	TT	28	CC	10	ENSDARG00000058328
s2_comp6950_c1_seq1	72	A	G	AA	28	GG	10	ENSDARG00000068404
s2_comp7046_c0_seq1	519	A	G	AA	28	GG	10	ENSDARG00000069476
s2_comp8305_c0_seq1	3969	C	T	CC	28	TT	10	ENSDARG00000086075
s2_comp4615_c0_seq1	807	C	T	CC	28	TT	10	ENSDARG00000088357
s2_comp13357_c0_seq1	536	T	G	TT	28	GG	10	NO_MATCH_TO_ZEBRA
s2_comp13561_c0_seq1	1632	A	G	AA	28	GG	10	NO_MATCH_TO_ZEBRA
s2_comp13827_c0_seq1	560	G	A	GG	28	AA	10	NO_MATCH_TO_ZEBRA
s2_comp15409_c0_seq1	466	A	G	AA	28	GG	10	NO_MATCH_TO_ZEBRA
s2_comp15589_c0_seq1	289	G	A	GG	28	AA	10	NO_MATCH_TO_ZEBRA
s2_comp3869_c0_seq1	657	C	T	CC	28	TT	10	NO_MATCH_TO_ZEBRA
s2_comp4135_c0_seq1	407	G	A	GG	28	AA	10	NO_MATCH_TO_ZEBRA
s2_comp6376_c0_seq1	913	T	C	TT	28	CC	10	NO_MATCH_TO_ZEBRA
s2_comp7222_c0_seq1	440	G	A	GG	28	AA	10	NO_MATCH_TO_ZEBRA
s2_comp8195_c0_seq1	54	G	A	GG	28	AA	10	NO_MATCH_TO_ZEBRA
s2_comp8255_c0_seq3	579	C	T	CC	28	TT	10	NO_MATCH_TO_ZEBRA
s2_comp8123_c0_seq3	484	C	T	CC	29	TT	10	ENSDARG00000006025
s2_comp2121_c0_seq1	250	G	A	GG	29	AA	10	ENSDARG00000038858
s2_comp8292_c0_seq1	2872	G	A	GG	29	AA	10	ENSDARG00000043856
s2_comp8159_c0_seq1	1830	A	G	AA	29	GG	10	ENSDARG00000044073
s2_comp7762_c0_seq2	1194	G	A	GG	29	AA	10	ENSDARG00000061272
s2_comp8757_c0_seq1	1607	T	C	TT	29	CC	10	ENSDARG00000071065
s2_comp8638_c0_seq1	1982	C	G	CC	29	GG	10	ENSDARG00000073892
s2_comp11898_c0_seq1	2993	A	G	AA	29	GG	10	ENSDARG00000089638
s2_comp13852_c0_seq1	1184	T	C	TT	29	CC	10	ENSDARG00000090142
s2_comp7699_c0_seq1	1252	G	A	GG	29	AA	10	ENSDARG00000091418
s2_comp12325_c0_seq1	920	G	A	GG	29	AA	10	NO_MATCH_TO_ZEBRA
s2_comp12738_c0_seq1	872	C	T	CC	29	TT	10	NO_MATCH_TO_ZEBRA
s2_comp14360_c0_seq1	143	G	A	GG	29	AA	10	NO_MATCH_TO_ZEBRA
s2_comp16182_c0_seq1	387	A	C	AA	29	CC	10	NO_MATCH_TO_ZEBRA
s2_comp16851_c0_seq1	299	T	C	TT	29	CC	10	NO_MATCH_TO_ZEBRA
s2_comp3941_c0_seq1	496	G	A	GG	29	AA	10	NO_MATCH_TO_ZEBRA
s2_comp8096_c0_seq1	629	G	A	GG	29	AA	10	NO_MATCH_TO_ZEBRA
s2_comp8675_c0_seq1	1163	C	T	CC	29	TT	10	NO_MATCH_TO_ZEBRA
s2_comp8837_c1_seq91	581	G	T	GG	29	TT	10	NO_MATCH_TO_ZEBRA
s2_comp6182_c0_seq1	1875	T	C	TT	30	CC	10	ENSDARG00000005789
s2_comp4905_c0_seq1	433	C	T	CC	30	TT	10	ENSDARG00000012399
s2_comp1999_c0_seq1	344	G	A	GG	30	AA	10	ENSDARG00000017049
s2_comp8965_c0_seq1	1227	A	G	AA	30	GG	10	ENSDARG00000018351
s2_comp6655_c0_seq1	669	T	C	TT	30	CC	10	ENSDARG00000020541
s2_comp10577_c0_seq1	1460	G	T	GG	30	TT	10	ENSDARG00000023279
s2_comp11979_c0_seq1	986	A	G	AA	30	GG	10	ENSDARG00000030161
s2_comp6752_c0_seq1	1153	A	G	AA	30	GG	10	ENSDARG00000032951
s2_comp7893_c0_seq1	1334	C	T	CC	30	TT	10	ENSDARG00000042071
s2_comp6681_c0_seq1	548	T	C	TT	30	CC	10	ENSDARG00000052334
s2_comp2165_c0_seq1	1439	C	T	CC	30	TT	10	ENSDARG00000055561
s2_comp11940_c0_seq1	1140	C	G	CC	30	GG	10	ENSDARG00000057676
s2_comp14541_c0_seq1	374	T	C	TT	30	CC	10	ENSDARG00000058041
s2_comp12708_c0_seq1	287	A	G	AA	30	GG	10	ENSDARG00000062756
s2_comp11411_c0_seq1	1805	T	C	TT	30	CC	10	ENSDARG00000078866
s2_comp8364_c0_seq1	1026	T	G	TT	30	GG	10	ENSDARG00000079687
s2_comp16059_c0_seq1	406	T	C	TT	30	CC	10	ENSDARG00000093022
s2_comp18062_c0_seq1	252	G	A	GG	30	AA	10	NO_MATCH_TO_ZEBRA
s2_comp3085_c0_seq1	250	T	C	TT	30	CC	10	NO_MATCH_TO_ZEBRA
s2_comp6324_c0_seq1	278	A	T	AA	30	TT	10	NO_MATCH_TO_ZEBRA
s2_comp7517_c0_seq1	256	G	A	GG	30	AA	10	NO_MATCH_TO_ZEBRA
s2_comp8111_c0_seq1	431	G	T	GG	30	TT	10	NO_MATCH_TO_ZEBRA
s2_comp8512_c0_seq1	130	C	T	CC	30	TT	10	NO_MATCH_TO_ZEBRA
s2_comp7126_c0_seq1	2087	G	A	GG	31	AA	10	ENSDARG00000009525
s2_comp3742_c0_seq1	273	C	A	CC	31	AA	10	ENSDARG00000013841
s2_comp2921_c0_seq1	1617	A	G	AA	31	GG	10	ENSDARG00000016782
s2_comp3653_c0_seq1	784	A	T	AA	31	TT	10	ENSDARG00000032552
s2_comp14365_c0_seq1	1256	A	C	AA	31	CC	10	ENSDARG00000037919
s2_comp7931_c0_seq1	239	T	G	TT	31	GG	10	ENSDARG00000040666
s2_comp6571_c0_seq1	2925	A	G	AA	31	GG	10	ENSDARG00000071031
s2_comp8022_c0_seq1	890	G	A	GG	31	AA	10	ENSDARG00000078042
s2_comp15246_c0_seq1	668	G	A	GG	31	AA	10	NO_MATCH_TO_ZEBRA
s2_comp16851_c0_seq1	301	T	A	TT	31	AA	10	NO_MATCH_TO_ZEBRA
s2_comp2176_c0_seq1	1222	A	G	AA	31	GG	10	NO_MATCH_TO_ZEBRA
s2_comp7070_c0_seq1	481	G	A	GG	31	AA	10	NO_MATCH_TO_ZEBRA
s2_comp8368_c0_seq1	4802	C	T	CC	32	TT	10	ENSDARG00000004055
s2_comp2860_c0_seq1	136	A	G	AA	32	GG	10	ENSDARG00000004161
s2_comp6104_c0_seq1	2517	C	A	CC	32	AA	10	ENSDARG00000008100
s2_comp2060_c0_seq1	503	C	T	CC	32	TT	10	ENSDARG00000035552
s2_comp5381_c0_seq1	1452	C	T	CC	32	TT	10	ENSDARG00000036040
s2_comp12740_c0_seq1	481	G	A	GG	32	AA	10	ENSDARG00000040620
s2_comp12642_c0_seq1	832	T	C	TT	32	CC	10	ENSDARG00000054823
s2_comp2762_c0_seq1	1880	G	A	GG	32	AA	10	ENSDARG00000069795
s2_comp15637_c0_seq1	392	C	A	CC	32	AA	10	ENSDARG00000073997
s2_comp8627_c0_seq1	287	A	G	AA	32	GG	10	ENSDARG00000087004
s2_comp4615_c0_seq1	1415	A	G	AA	32	GG	10	ENSDARG00000088357
s2_comp10917_c0_seq1	18	A	G	AA	32	GG	10	NO_MATCH_TO_ZEBRA
s2_comp13338_c0_seq1	215	G	A	GG	32	AA	10	NO_MATCH_TO_ZEBRA
s2_comp13561_c0_seq1	1549	G	A	GG	32	AA	10	NO_MATCH_TO_ZEBRA
s2_comp3233_c0_seq1	590	C	A	CC	32	AA	10	NO_MATCH_TO_ZEBRA
s2_comp6162_c1_seq1	805	T	C	TT	32	CC	10	NO_MATCH_TO_ZEBRA
s2_comp8136_c0_seq1	216	G	A	GG	32	AA	10	NO_MATCH_TO_ZEBRA
s2_comp8181_c0_seq1	4912	A	T	AA	33	TT	10	ENSDARG00000010773
s2_comp13877_c0_seq1	90	A	G	AA	33	GG	10	ENSDARG00000015524
s2_comp6618_c0_seq1	1866	C	T	CC	33	TT	10	ENSDARG00000026476
s2_comp8425_c0_seq1	1162	A	G	AA	33	GG	10	ENSDARG00000027183
s2_comp8515_c0_seq1	1254	A	G	AA	33	GG	10	ENSDARG00000040248
s2_comp7708_c0_seq1	3227	G	A	GG	33	AA	10	ENSDARG00000045946
s2_comp7145_c0_seq1	2875	G	T	GG	33	TT	10	ENSDARG00000062909
s2_comp14706_c0_seq1	279	A	T	AA	33	TT	10	ENSDARG00000069302
s2_comp6093_c0_seq1	2630	A	T	AA	33	TT	10	ENSDARG00000070573
s2_comp7433_c0_seq1	501	T	C	TT	33	CC	10	ENSDARG00000077093
s2_comp6002_c0_seq1	1525	C	T	CC	33	TT	10	ENSDARG00000077776
s2_comp5262_c0_seq1	2461	T	C	TT	33	CC	10	ENSDARG00000087188
s2_comp13852_c0_seq1	2562	G	A	GG	33	AA	10	ENSDARG00000090142
s2_comp8822_c0_seq1	4117	C	T	CC	33	TT	10	ENSDARG00000092945
s2_comp15215_c1_seq1	201	G	A	GG	33	AA	10	NO_MATCH_TO_ZEBRA
s2_comp2836_c0_seq1	431	T	C	TT	33	CC	10	NO_MATCH_TO_ZEBRA
s2_comp2922_c0_seq1	223	A	T	AA	33	TT	10	NO_MATCH_TO_ZEBRA
s2_comp8337_c0_seq1	765	A	G	AA	34	GG	10	ENSDARG00000000837
s2_comp14138_c0_seq1	1048	C	T	CC	34	TT	10	ENSDARG00000003380
s2_comp13877_c0_seq1	112	A	G	AA	34	GG	10	ENSDARG00000015524
s2_comp5345_c0_seq1	491	T	C	TT	34	CC	10	ENSDARG00000031647
s2_comp7002_c0_seq1	1832	C	T	CC	34	TT	10	ENSDARG00000034616
s2_comp8269_c0_seq1	1655	C	T	CC	34	TT	10	ENSDARG00000057949
s2_comp7017_c0_seq1	1050	A	G	AA	34	GG	10	ENSDARG00000058028
s2_comp8364_c0_seq1	2796	G	A	GG	34	AA	10	ENSDARG00000079687
s2_comp8520_c0_seq1	6250	T	C	TT	34	CC	10	ENSDARG00000079889
s2_comp8911_c0_seq1	1013	T	C	TT	34	CC	10	ENSDARG00000094158
s2_comp6379_c0_seq1	289	G	A	GG	34	AA	10	NO_MATCH_TO_ZEBRA
s2_comp8100_c0_seq1	790	G	A	GG	34	AA	10	NO_MATCH_TO_ZEBRA
s2_comp8111_c0_seq1	329	T	C	TT	34	CC	10	NO_MATCH_TO_ZEBRA
s2_comp8481_c0_seq1	376	T	A	TT	34	AA	10	NO_MATCH_TO_ZEBRA
s2_comp10334_c0_seq1	981	C	T	CC	35	TT	10	ENSDARG00000018562
s2_comp7951_c0_seq1	110	A	G	AA	35	GG	10	ENSDARG00000020625
s2_comp7306_c0_seq1	699	A	G	AA	35	GG	10	ENSDARG00000032708
s2_comp5381_c0_seq1	1050	T	C	TT	35	CC	10	ENSDARG00000036040
s2_comp4070_c0_seq1	567	T	C	TT	35	CC	10	ENSDARG00000046012
s2_comp2692_c0_seq1	1431	A	G	AA	35	GG	10	ENSDARG00000057147
s2_comp3246_c0_seq1	899	A	G	AA	35	GG	10	ENSDARG00000061214
s2_comp7079_c0_seq1	1564	C	T	CC	35	TT	10	ENSDARG00000071353
s2_comp3008_c0_seq1	741	T	C	TT	35	CC	10	ENSDARG00000086691
s2_comp11379_c0_seq1	335	C	G	CC	35	GG	10	NO_MATCH_TO_ZEBRA
s2_comp2108_c0_seq1	789	C	A	CC	35	AA	10	NO_MATCH_TO_ZEBRA
s2_comp3442_c0_seq1	161	G	A	GG	35	AA	10	NO_MATCH_TO_ZEBRA
s2_comp7816_c0_seq1	614	T	A	TT	35	AA	10	NO_MATCH_TO_ZEBRA
s2_comp8083_c0_seq1	1136	C	T	CC	35	TT	10	NO_MATCH_TO_ZEBRA
s2_comp8647_c0_seq6	171	T	C	CC	35	TT	10	NO_MATCH_TO_ZEBRA
s2_comp9379_c0_seq1	1379	A	G	AA	35	GG	10	NO_MATCH_TO_ZEBRA
s2_comp11113_c0_seq1	926	A	G	AA	36	GG	10	ENSDARG00000021905
s2_comp3892_c0_seq1	109	T	A	TT	36	AA	10	ENSDARG00000036570
s2_comp14112_c0_seq1	708	G	A	GG	36	AA	10	ENSDARG00000040158
s2_comp8352_c0_seq1	1445	G	A	GG	36	AA	10	ENSDARG00000040815
s2_comp7220_c0_seq1	1050	T	C	TT	36	CC	10	ENSDARG00000056467
s2_comp6633_c0_seq1	796	T	C	TT	36	CC	10	NO_MATCH_TO_ZEBRA
s2_comp7301_c0_seq1	718	G	A	GG	36	AA	10	NO_MATCH_TO_ZEBRA
s2_comp8121_c0_seq1	403	G	C	GG	36	CC	10	NO_MATCH_TO_ZEBRA
s2_comp9379_c0_seq1	670	G	A	GG	36	AA	10	NO_MATCH_TO_ZEBRA
s2_comp4370_c0_seq1	950	T	C	TT	37	CC	10	ENSDARG00000005612
s2_comp6107_c0_seq1	1322	C	T	CC	37	TT	10	ENSDARG00000013397
s2_comp5277_c0_seq1	614	C	T	CC	37	TT	10	ENSDARG00000013623
s2_comp11130_c0_seq1	291	T	C	TT	37	CC	10	ENSDARG00000019998
s2_comp8757_c0_seq1	2351	C	A	CC	37	AA	10	ENSDARG00000071065
s2_comp4615_c0_seq1	1614	T	C	TT	37	CC	10	ENSDARG00000088357
s2_comp3152_c0_seq1	919	A	T	AA	37	TT	10	ENSDARG00000090722
s2_comp7876_c0_seq1	1432	G	A	GG	37	AA	10	NO_MATCH_TO_ZEBRA
s2_comp8257_c0_seq1	355	G	A	GG	38	AA	10	ENSDARG00000009081
s2_comp6659_c0_seq1	519	C	G	CC	38	GG	10	ENSDARG00000024116
s2_comp7674_c0_seq1	953	T	C	TT	38	CC	10	ENSDARG00000026376
s2_comp10244_c0_seq1	628	C	T	CC	38	TT	10	ENSDARG00000038076
s2_comp8757_c0_seq1	2462	C	T	CC	38	TT	10	ENSDARG00000071065
s2_comp8004_c0_seq1	2634	C	T	CC	38	TT	10	ENSDARG00000074488
s2_comp11519_c0_seq1	100	A	C	AA	38	CC	10	NO_MATCH_TO_ZEBRA
s2_comp13152_c0_seq1	366	A	C	AA	38	CC	10	NO_MATCH_TO_ZEBRA
s2_comp15531_c0_seq1	149	G	A	GG	38	AA	10	NO_MATCH_TO_ZEBRA
s2_comp7217_c0_seq1	572	T	C	TT	38	CC	10	NO_MATCH_TO_ZEBRA
s2_comp7305_c0_seq1	846	G	A	GG	38	AA	10	NO_MATCH_TO_ZEBRA
s2_comp5347_c0_seq1	319	T	C	TT	39	CC	10	ENSDARG00000002249
s2_comp9853_c0_seq1	1169	T	C	TT	39	CC	10	ENSDARG00000028017
s2_comp12487_c0_seq1	2009	T	C	TT	39	CC	10	ENSDARG00000060679
s2_comp7835_c0_seq1	3278	A	T	AA	39	TT	10	ENSDARG00000061472
s2_comp15078_c0_seq1	148	T	C	TT	39	CC	10	NO_MATCH_TO_ZEBRA
s2_comp3233_c0_seq1	730	C	T	CC	39	TT	10	NO_MATCH_TO_ZEBRA
s2_comp7876_c0_seq1	1093	T	C	TT	39	CC	10	NO_MATCH_TO_ZEBRA
s2_comp8043_c0_seq1	1508	T	C	TT	39	CC	10	NO_MATCH_TO_ZEBRA
s2_comp8570_c0_seq1	686	G	A	GG	39	AA	10	NO_MATCH_TO_ZEBRA
s2_comp4069_c0_seq1	921	T	C	TT	40	CC	10	ENSDARG00000006040
s2_comp8498_c0_seq1	2469	C	G	CC	40	GG	10	ENSDARG00000010641
s2_comp4070_c0_seq1	1104	G	A	GG	40	AA	10	ENSDARG00000046012
s2_comp11940_c0_seq1	1226	A	T	AA	40	TT	10	ENSDARG00000057676
s2_comp13026_c0_seq1	81	A	C	AA	40	CC	10	NO_MATCH_TO_ZEBRA
s2_comp13140_c0_seq1	1361	C	T	CC	40	TT	10	NO_MATCH_TO_ZEBRA
s2_comp2088_c0_seq1	758	G	T	GG	40	TT	10	NO_MATCH_TO_ZEBRA
s2_comp3789_c0_seq1	253	C	T	CC	40	TT	10	NO_MATCH_TO_ZEBRA
s2_comp5920_c0_seq1	715	T	C	TT	40	CC	10	NO_MATCH_TO_ZEBRA
s2_comp6437_c0_seq1	536	G	A	GG	40	AA	10	NO_MATCH_TO_ZEBRA
s2_comp8856_c0_seq2	2381	G	A	GG	41	AA	10	ENSDARG00000020984
s2_comp6618_c0_seq1	704	G	A	GG	41	AA	10	ENSDARG00000026476
s2_comp8226_c0_seq1	230	T	C	TT	41	CC	10	ENSDARG00000027589
s2_comp8859_c0_seq25	1074	T	G	TT	41	GG	10	ENSDARG00000031777
s2_comp7457_c0_seq1	304	T	C	TT	41	CC	10	ENSDARG00000045910
s2_comp10189_c0_seq1	734	G	C	GG	41	CC	10	NO_MATCH_TO_ZEBRA
s2_comp11433_c0_seq1	61	A	G	AA	41	GG	10	NO_MATCH_TO_ZEBRA
s2_comp13287_c0_seq1	250	T	A	TT	41	AA	10	NO_MATCH_TO_ZEBRA
s2_comp5920_c0_seq1	727	A	C	AA	41	CC	10	NO_MATCH_TO_ZEBRA
s2_comp8121_c0_seq1	369	C	T	CC	41	TT	10	NO_MATCH_TO_ZEBRA
s2_comp6814_c0_seq1	1336	A	T	AA	42	TT	10	ENSDARG00000008884
s2_comp12325_c0_seq1	226	A	G	AA	42	GG	10	NO_MATCH_TO_ZEBRA
s2_comp13201_c0_seq1	68	C	T	CC	42	TT	10	NO_MATCH_TO_ZEBRA
s2_comp5447_c0_seq1	597	A	G	AA	43	GG	10	ENSDARG00000007275
s2_comp10334_c0_seq1	954	T	C	TT	43	CC	10	ENSDARG00000018562
s2_comp12989_c0_seq1	450	A	G	AA	43	GG	10	ENSDARG00000031014
s2_comp8849_c0_seq1	636	C	G	CC	43	GG	10	ENSDARG00000037781
s2_comp5402_c0_seq1	825	A	G	AA	43	GG	10	ENSDARG00000038141
s2_comp12327_c0_seq1	616	A	C	AA	43	CC	10	ENSDARG00000043635
s2_comp2976_c0_seq1	695	C	A	CC	43	AA	10	ENSDARG00000059768
s2_comp5529_c0_seq1	769	G	A	GG	43	AA	10	NO_MATCH_TO_ZEBRA
s2_comp7746_c0_seq2	894	G	A	GG	44	AA	10	ENSDARG00000002271
s2_comp7540_c0_seq1	1549	A	G	AA	44	GG	10	ENSDARG00000029663
s2_comp12989_c0_seq1	455	C	A	CC	44	AA	10	ENSDARG00000031014
s2_comp7319_c0_seq1	202	T	C	TT	44	CC	10	ENSDARG00000042909
s2_comp7094_c0_seq1	783	T	C	TT	44	CC	10	ENSDARG00000056665
s2_comp8372_c0_seq1	1110	G	A	GG	44	AA	10	ENSDARG00000074891
s2_comp8206_c0_seq1	1945	A	T	AA	44	TT	10	NO_MATCH_TO_ZEBRA
s2_comp8628_c0_seq4	448	A	C	AA	44	CC	10	NO_MATCH_TO_ZEBRA
s2_comp7967_c0_seq1	244	G	A	GG	45	AA	10	ENSDARG00000038475
s2_comp3236_c0_seq1	2135	A	G	AA	45	GG	10	ENSDARG00000077400
s2_comp5480_c0_seq1	1118	A	G	AA	46	GG	10	ENSDARG00000010965
s2_comp8603_c0_seq1	1730	C	T	CC	46	TT	10	ENSDARG00000055722
s2_comp3008_c0_seq1	404	C	A	CC	46	AA	10	ENSDARG00000086691
s2_comp7668_c0_seq2	176	C	T	CC	46	TT	10	NO_MATCH_TO_ZEBRA
s2_comp7107_c0_seq1	737	G	T	GG	47	TT	10	ENSDARG00000015966
s2_comp11867_c0_seq1	468	C	T	CC	47	TT	10	ENSDARG00000026180
s2_comp7092_c0_seq1	3418	A	G	AA	47	GG	10	ENSDARG00000074129
s2_comp3043_c0_seq2	525	G	A	GG	48	AA	10	ENSDARG00000089919
s2_comp11263_c0_seq1	164	A	T	AA	48	TT	10	NO_MATCH_TO_ZEBRA
s2_comp4771_c0_seq1	979	T	C	TT	48	CC	10	NO_MATCH_TO_ZEBRA
s2_comp7176_c0_seq1	220	G	A	GG	48	AA	10	NO_MATCH_TO_ZEBRA
s2_comp9154_c0_seq1	880	T	C	TT	49	CC	10	ENSDARG00000042780
s2_comp10500_c0_seq1	272	G	C	GG	49	CC	10	NO_MATCH_TO_ZEBRA
s2_comp3199_c0_seq1	924	A	T	AA	49	TT	10	NO_MATCH_TO_ZEBRA
s2_comp2702_c0_seq1	1966	A	G	AA	50	GG	10	ENSDARG00000015247
s2_comp4549_c0_seq1	551	A	C	AA	50	CC	10	ENSDARG00000035264
s2_comp4549_c0_seq1	1304	C	T	CC	50	TT	10	ENSDARG00000035264
s2_comp3260_c0_seq1	528	T	C	TT	50	CC	10	ENSDARG00000037393
s2_comp8060_c0_seq1	1796	A	G	AA	50	GG	10	ENSDARG00000075434
s2_comp10500_c0_seq1	276	T	A	TT	50	AA	10	NO_MATCH_TO_ZEBRA
s2_comp5560_c0_seq1	1312	G	A	GG	51	AA	10	ENSDARG00000005945
s2_comp7634_c0_seq1	827	A	T	AA	51	TT	10	ENSDARG00000012395
s2_comp4549_c0_seq1	553	A	G	AA	51	GG	10	ENSDARG00000035264
s2_comp2722_c0_seq1	942	T	A	TT	51	AA	10	ENSDARG00000077463
s2_comp8908_c2_seq2	42	A	G	AA	51	GG	10	NO_MATCH_TO_ZEBRA
s2_comp5543_c0_seq1	1581	T	C	TT	52	CC	10	ENSDARG00000056640
s2_comp6482_c0_seq1	2281	G	A	GG	52	AA	10	ENSDARG00000059701
s2_comp8320_c0_seq1	549	T	C	TT	53	CC	10	ENSDARG00000016443
s2_comp6910_c0_seq1	604	A	C	AA	53	CC	10	ENSDARG00000018846
s2_comp6693_c0_seq1	1417	C	A	CC	53	AA	10	ENSDARG00000089667
s2_comp9455_c0_seq1	158	G	A	GG	53	AA	10	ENSDARG00000094661
s2_comp8513_c0_seq1	2337	T	C	TT	54	CC	10	ENSDARG00000027109
s2_comp8596_c0_seq1	538	C	T	CC	54	TT	10	NO_MATCH_TO_ZEBRA
s2_comp7801_c0_seq2	1849	C	T	CC	55	TT	10	ENSDARG00000018478
s2_comp6983_c0_seq1	682	A	T	AA	55	TT	10	ENSDARG00000023766
s2_comp8565_c0_seq1	660	A	G	AA	55	GG	10	ENSDARG00000070682
s2_comp8564_c0_seq1	1200	A	G	AA	56	GG	10	ENSDARG00000040780
s2_comp7668_c0_seq2	74	A	G	AA	56	GG	10	NO_MATCH_TO_ZEBRA
s2_comp8900_c0_seq2	2411	A	G	AA	57	GG	10	ENSDARG00000000394
s2_comp2702_c0_seq1	1588	C	T	CC	57	TT	10	ENSDARG00000015247
s2_comp7431_c0_seq1	2131	C	G	CC	57	GG	10	ENSDARG00000031422
s2_comp10891_c0_seq1	153	A	G	AA	58	GG	10	ENSDARG00000032296
s2_comp8561_c0_seq1	712	C	G	CC	58	GG	10	ENSDARG00000032993
s2_comp9983_c0_seq1	460	G	A	GG	58	AA	10	ENSDARG00000041723
s2_comp8520_c0_seq1	957	T	G	TT	58	GG	10	ENSDARG00000079889
s2_comp10201_c0_seq1	982	G	A	GG	59	AA	10	NO_MATCH_TO_ZEBRA
s2_comp6444_c0_seq1	338	G	C	GG	59	CC	10	NO_MATCH_TO_ZEBRA
s2_comp7043_c0_seq1	214	C	T	CC	59	TT	10	NO_MATCH_TO_ZEBRA
s2_comp8372_c0_seq1	1233	C	T	CC	60	TT	10	ENSDARG00000074891
s2_comp10057_c0_seq1	919	A	G	AA	60	GG	10	NO_MATCH_TO_ZEBRA
s2_comp10201_c0_seq1	1178	C	T	CC	60	TT	10	NO_MATCH_TO_ZEBRA
s2_comp7550_c1_seq1	1154	G	A	GG	60	AA	10	NO_MATCH_TO_ZEBRA
s2_comp8287_c0_seq2	499	C	T	CC	60	TT	10	NO_MATCH_TO_ZEBRA
s2_comp9955_c0_seq1	941	G	A	GG	60	AA	10	NO_MATCH_TO_ZEBRA
s2_comp9955_c0_seq1	616	T	C	TT	60	CC	10	NO_MATCH_TO_ZEBRA
s2_comp7829_c0_seq1	293	C	T	CC	62	TT	10	ENSDARG00000002790
s2_comp3919_c0_seq1	1463	A	C	AA	62	CC	10	ENSDARG00000045033
s2_comp7846_c0_seq4	374	A	G	AA	63	GG	10	ENSDARG00000015201
s2_comp9154_c0_seq1	2879	C	T	CC	63	TT	10	ENSDARG00000042780
s2_comp8269_c0_seq1	1465	A	T	AA	63	TT	10	ENSDARG00000057949
s2_comp6513_c0_seq2	3306	A	G	AA	64	GG	10	ENSDARG00000036815
s2_comp7424_c0_seq1	752	A	G	AA	64	GG	10	NO_MATCH_TO_ZEBRA
s2_comp7876_c0_seq1	1743	C	T	CC	64	TT	10	NO_MATCH_TO_ZEBRA
s2_comp10274_c0_seq1	534	T	A	TT	65	AA	10	ENSDARG00000004261
s2_comp5437_c0_seq1	450	A	G	AA	66	GG	10	ENSDARG00000013144
s2_comp8814_c0_seq1	1422	G	A	GG	66	AA	10	ENSDARG00000014554
s2_comp7650_c0_seq1	2088	T	C	TT	66	CC	10	ENSDARG00000069940
s2_comp8147_c0_seq2	129	A	G	AA	66	GG	10	ENSDARG00000086495
s2_comp7869_c0_seq1	480	A	G	AA	66	GG	10	ENSDARG00000091351
s2_comp8084_c0_seq1	443	A	C	AA	67	CC	10	ENSDARG00000053802
s2_comp8291_c0_seq1	1992	C	A	CC	67	AA	10	ENSDARG00000061585
s2_comp7845_c0_seq1	844	T	C	TT	67	CC	10	NO_MATCH_TO_ZEBRA
s2_comp6983_c0_seq1	1942	C	A	CC	69	AA	10	ENSDARG00000023766
s2_comp8198_c0_seq1	1476	A	G	AA	69	GG	10	ENSDARG00000056803
s2_comp5523_c0_seq1	334	T	G	TT	71	GG	10	ENSDARG00000014433
s2_comp6759_c0_seq2	457	A	G	AA	71	GG	10	NO_MATCH_TO_ZEBRA
s2_comp8337_c0_seq1	2348	C	T	CC	72	TT	10	ENSDARG00000000837
s2_comp10258_c0_seq1	649	T	C	TT	72	CC	10	ENSDARG00000070398
s2_comp10191_c0_seq1	322	T	G	TT	72	GG	10	NO_MATCH_TO_ZEBRA
s2_comp7903_c0_seq1	618	C	T	CC	72	TT	10	NO_MATCH_TO_ZEBRA
s2_comp7459_c0_seq1	1519	T	A	TT	73	AA	10	ENSDARG00000009001
s2_comp6702_c0_seq1	606	G	A	GG	73	AA	10	ENSDARG00000044751
s2_comp6510_c0_seq1	3046	G	A	GG	73	AA	10	ENSDARG00000074169
s2_comp8817_c0_seq2	279	T	A	TT	73	AA	10	ENSDARG00000086998
s2_comp10938_c0_seq1	151	A	G	AA	73	GG	10	NO_MATCH_TO_ZEBRA
s2_comp7648_c0_seq1	564	C	T	CC	74	TT	10	ENSDARG00000052738
s2_comp8817_c0_seq2	417	T	C	TT	74	CC	10	ENSDARG00000086998
s2_comp5859_c0_seq1	2014	A	G	AA	76	GG	10	ENSDARG00000039150
s2_comp5566_c0_seq1	1280	T	C	TT	76	CC	10	ENSDARG00000042332
s2_comp5697_c0_seq1	640	T	C	TT	77	CC	10	ENSDARG00000035329
s2_comp6509_c0_seq1	316	T	C	TT	77	CC	10	ENSDARG00000042854
s2_comp10937_c0_seq1	402	G	A	GG	77	AA	10	NO_MATCH_TO_ZEBRA
s2_comp5314_c0_seq2	1709	G	T	GG	78	TT	10	NO_MATCH_TO_ZEBRA
s2_comp8498_c0_seq1	1275	A	T	AA	80	TT	10	ENSDARG00000010641
s2_comp5118_c0_seq1	1938	G	A	GG	81	AA	10	ENSDARG00000077847
s2_comp6906_c0_seq1	1252	A	T	AA	82	TT	10	ENSDARG00000021973
s2_comp2791_c0_seq1	194	G	A	GG	84	AA	10	NO_MATCH_TO_ZEBRA
s2_comp2785_c0_seq1	370	C	T	CC	86	TT	10	NO_MATCH_TO_ZEBRA
s2_comp9657_c0_seq1	331	A	T	AA	86	TT	10	NO_MATCH_TO_ZEBRA
s2_comp10253_c0_seq1	272	T	C	TT	92	CC	10	NO_MATCH_TO_ZEBRA
s2_comp2904_c1_seq1	183	C	A	CC	92	AA	10	NO_MATCH_TO_ZEBRA
s2_comp8269_c0_seq1	168	G	A	GG	95	AA	10	ENSDARG00000057949
s2_comp3106_c0_seq1	162	T	A	TT	95	AA	10	NO_MATCH_TO_ZEBRA
s2_comp6864_c0_seq1	832	T	C	TT	98	CC	10	ENSDARG00000008359
s2_comp5151_c0_seq1	731	G	A	GG	101	AA	10	ENSDARG00000005799
s2_comp8587_c0_seq1	247	A	G	AA	102	GG	10	ENSDARG00000037748
s2_comp9917_c0_seq1	700	C	T	CC	103	TT	10	ENSDARG00000003952
s2_comp8847_c0_seq37	365	T	C	TT	104	CC	10	ENSDARG00000093199
s2_comp2714_c0_seq1	735	A	G	AA	105	GG	10	ENSDARG00000026183
s2_comp8498_c0_seq1	81	C	T	CC	108	TT	10	ENSDARG00000010641
s2_comp9504_c0_seq1	1224	G	A	GG	108	AA	10	ENSDARG00000036291
s2_comp8941_c1_seq2	1543	T	C	TT	108	CC	10	ENSDARG00000061186
s2_comp8166_c0_seq1	2062	A	G	AA	110	GG	10	ENSDARG00000051827
s2_comp8435_c1_seq1	1042	C	A	CC	113	AA	10	NO_MATCH_TO_ZEBRA
s2_comp8688_c0_seq1	1735	A	C	AA	117	CC	10	ENSDARG00000051940
s2_comp3128_c0_seq1	529	A	G	AA	119	GG	10	NO_MATCH_TO_ZEBRA
s2_comp7533_c1_seq1	5761	T	C	TT	123	CC	10	ENSDARG00000015065
s2_comp2895_c0_seq1	676	T	C	TT	126	CC	10	ENSDARG00000041917
s2_comp5255_c0_seq1	893	A	G	AA	128	GG	10	ENSDARG00000042644
s2_comp8579_c0_seq1	1957	T	C	TT	130	CC	10	ENSDARG00000042465
s2_comp2944_c0_seq1	1166	T	A	TT	135	AA	10	NO_MATCH_TO_ZEBRA
s2_comp5249_c0_seq1	2972	C	A	CC	136	AA	10	ENSDARG00000021439
s2_comp7007_c0_seq1	1659	T	C	TT	145	CC	10	ENSDARG00000026236
s2_comp6456_c0_seq1	395	T	C	TT	149	CC	10	ENSDARG00000069100
s2_comp2722_c0_seq1	442	A	G	AA	150	GG	10	ENSDARG00000077463
s2_comp9530_c0_seq1	815	C	G	CC	154	GG	10	ENSDARG00000036074
s2_comp8291_c0_seq1	1323	G	C	GG	155	CC	10	ENSDARG00000061585
s2_comp9666_c0_seq1	124	A	G	AA	156	GG	10	NO_MATCH_TO_ZEBRA
s2_comp8614_c0_seq1	3209	A	T	AA	163	TT	10	ENSDARG00000046053
s2_comp8614_c0_seq1	2810	T	G	TT	167	GG	10	ENSDARG00000046053
s2_comp8579_c0_seq1	2109	G	A	GG	170	AA	10	ENSDARG00000042465
s2_comp5151_c0_seq1	216	A	G	AA	172	GG	10	ENSDARG00000005799
s2_comp9666_c0_seq1	130	G	T	GG	174	TT	10	NO_MATCH_TO_ZEBRA
s2_comp9698_c0_seq1	372	T	C	TT	181	CC	10	ENSDARG00000074301
s2_comp2819_c0_seq1	2621	T	C	TT	198	CC	10	ENSDARG00000037281
s2_comp9422_c0_seq1	349	G	A	GG	202	AA	10	ENSDARG00000038881
s2_comp5249_c0_seq1	1964	C	T	CC	208	TT	10	ENSDARG00000021439
s2_comp9223_c0_seq2	857	C	A	CC	219	AA	10	ENSDARG00000012694
s2_comp7340_c0_seq1	2015	G	C	GG	224	CC	10	NO_MATCH_TO_ZEBRA
s2_comp9335_c0_seq1	935	T	G	TT	242	GG	10	ENSDARG00000053136
s2_comp9335_c0_seq1	936	A	G	AA	242	GG	10	ENSDARG00000053136
s2_comp8650_c0_seq1	1341	A	G	AA	268	GG	10	ENSDARG00000041169
s2_comp9219_c0_seq1	1569	G	T	GG	289	TT	10	ENSDARG00000037057
s2_comp7340_c0_seq1	1668	G	A	GG	291	AA	10	NO_MATCH_TO_ZEBRA
s2_comp2819_c0_seq1	2862	G	A	GG	377	AA	10	ENSDARG00000037281
s2_comp6857_c0_seq1	572	G	A	GG	417	AA	10	ENSDARG00000039516
s2_comp6875_c0_seq1	990	A	G	AA	1371	GG	10	ENSDARG00000063895
s2_comp28721_c0_seq1	255	T	C	TT	10	CC	11	ENSDARG00000001857
s2_comp4355_c0_seq1	124	C	T	CC	10	TT	11	ENSDARG00000001870
s2_comp16756_c0_seq1	133	C	T	CC	10	TT	11	ENSDARG00000001889
s2_comp19590_c0_seq1	907	T	C	TT	10	CC	11	ENSDARG00000002538
s2_comp22485_c0_seq1	252	G	C	GG	10	CC	11	ENSDARG00000002644
s2_comp3063_c0_seq1	2767	G	A	GG	10	AA	11	ENSDARG00000003035
s2_comp17962_c0_seq1	1752	C	T	CC	10	TT	11	ENSDARG00000003311
s2_comp12248_c0_seq1	790	A	G	AA	10	GG	11	ENSDARG00000003470
s2_comp6200_c0_seq1	2781	A	T	AA	10	TT	11	ENSDARG00000003811
s2_comp7591_c0_seq2	294	C	T	CC	10	TT	11	ENSDARG00000004587
s2_comp761_c0_seq1	554	C	T	CC	10	TT	11	ENSDARG00000004636
s2_comp1965_c0_seq1	1068	G	A	GG	10	AA	11	ENSDARG00000004930
s2_comp3681_c0_seq1	88	G	A	GG	10	AA	11	ENSDARG00000007222
s2_comp40713_c0_seq1	886	A	G	AA	10	GG	11	ENSDARG00000007531
s2_comp6932_c0_seq1	2251	A	C	AA	10	CC	11	ENSDARG00000010316
s2_comp2743_c0_seq1	8	G	C	GG	10	CC	11	ENSDARG00000011146
s2_comp43445_c0_seq1	370	A	G	AA	10	GG	11	ENSDARG00000011637
s2_comp23809_c0_seq1	150	G	A	GG	10	AA	11	ENSDARG00000011897
s2_comp5657_c0_seq1	311	T	C	TT	10	CC	11	ENSDARG00000014159
s2_comp22313_c0_seq1	77	G	T	GG	10	TT	11	ENSDARG00000014430
s2_comp6373_c0_seq1	1725	A	G	AA	10	GG	11	ENSDARG00000014717
s2_comp7778_c0_seq1	2289	G	A	GG	10	AA	11	ENSDARG00000014770
s2_comp19514_c0_seq1	919	A	T	AA	10	TT	11	ENSDARG00000015228
s2_comp8553_c0_seq1	4964	A	G	AA	10	GG	11	ENSDARG00000017211
s2_comp25631_c0_seq1	611	T	C	TT	10	CC	11	ENSDARG00000018285
s2_comp4309_c0_seq1	505	T	C	TT	10	CC	11	ENSDARG00000018953
s2_comp21169_c0_seq1	397	C	T	CC	10	TT	11	ENSDARG00000020001
s2_comp6505_c0_seq1	562	A	G	AA	10	GG	11	ENSDARG00000020527
s2_comp29332_c0_seq1	619	T	C	TT	10	CC	11	ENSDARG00000021681
s2_comp8230_c1_seq1	612	C	T	CC	10	TT	11	ENSDARG00000021833
s2_comp22533_c0_seq1	305	A	C	AA	10	CC	11	ENSDARG00000024940
s2_comp22533_c0_seq1	306	A	C	AA	10	CC	11	ENSDARG00000024940
s2_comp4583_c0_seq1	1824	T	C	TT	10	CC	11	ENSDARG00000025858
s2_comp25449_c0_seq1	1095	G	A	GG	10	AA	11	ENSDARG00000026068
s2_comp27599_c0_seq1	680	T	C	TT	10	CC	11	ENSDARG00000026664
s2_comp22712_c0_seq1	478	C	T	CC	10	TT	11	ENSDARG00000026784
s2_comp18943_c0_seq1	209	C	G	CC	10	GG	11	ENSDARG00000028725
s2_comp7995_c0_seq1	2456	T	C	TT	10	CC	11	ENSDARG00000029975
s2_comp34542_c0_seq1	651	C	G	CC	10	GG	11	ENSDARG00000030129
s2_comp40562_c0_seq1	208	A	G	AA	10	GG	11	ENSDARG00000030591
s2_comp27419_c0_seq1	878	T	A	TT	10	AA	11	ENSDARG00000032087
s2_comp1866_c0_seq1	1479	A	G	AA	10	GG	11	ENSDARG00000035559
s2_comp7663_c0_seq1	631	C	G	CC	10	GG	11	ENSDARG00000035564
s2_comp20424_c0_seq1	239	G	A	GG	10	AA	11	ENSDARG00000035699
s2_comp27076_c0_seq1	792	G	A	GG	10	AA	11	ENSDARG00000036415
s2_comp2039_c0_seq1	170	A	G	AA	10	GG	11	ENSDARG00000037284
s2_comp31663_c0_seq1	272	T	C	TT	10	CC	11	ENSDARG00000037363
s2_comp22879_c0_seq1	610	C	G	CC	10	GG	11	ENSDARG00000037865
s2_comp7031_c0_seq1	1800	G	C	GG	10	CC	11	ENSDARG00000038069
s2_comp467_c0_seq1	296	A	C	AA	10	CC	11	ENSDARG00000038361
s2_comp17868_c0_seq1	739	A	G	AA	10	GG	11	ENSDARG00000039213
s2_comp12740_c0_seq1	880	C	G	CC	10	GG	11	ENSDARG00000040620
s2_comp31393_c0_seq1	479	A	C	AA	10	CC	11	ENSDARG00000041108
s2_comp8654_c2_seq1	52	A	C	AA	10	CC	11	ENSDARG00000042864
s2_comp24094_c0_seq1	650	C	T	CC	10	TT	11	ENSDARG00000043077
s2_comp27144_c0_seq1	436	C	T	CC	10	TT	11	ENSDARG00000043237
s2_comp25172_c0_seq1	595	G	A	GG	10	AA	11	ENSDARG00000044090
s2_comp26197_c0_seq1	608	G	T	GG	10	TT	11	ENSDARG00000044373
s2_comp32179_c0_seq1	460	G	A	GG	10	AA	11	ENSDARG00000051939
s2_comp20293_c0_seq1	466	C	T	CC	10	TT	11	ENSDARG00000052072
s2_comp20293_c0_seq1	600	A	G	AA	10	GG	11	ENSDARG00000052072
s2_comp32124_c0_seq1	277	A	G	AA	10	GG	11	ENSDARG00000052326
s2_comp6895_c0_seq1	1151	T	C	TT	10	CC	11	ENSDARG00000052368
s2_comp6309_c0_seq1	242	A	G	AA	10	GG	11	ENSDARG00000052480
s2_comp21284_c0_seq1	157	G	A	GG	10	AA	11	ENSDARG00000052859
[truncated: 22,793 more rows]
